# Supplementary material for: Natural variation in SlGRF10 reveals a role in regulating tomato fruit weight
Source: Plant Physiol. 2026 Jul 1;201(3):kiag465. doi: 10.1093/plphys/kiag465 (PMC13360278; doi:10.1093/plphys/kiag465)
Supplement: kiag465_Supplementary_Data [file kiag465_supplementary_data.zip]

Archive with 2 entries (2 files):
- GRF10_SI_figures_editorial.pdf
- Supplementary_Data_Editorial.xlsx
