# Supplementary material for: Natural variation in SlGRF10 reveals a role in regulating tomato fruit weight
Source: Plant Physiol. 2026 Jul 1;201(3):kiag465. doi: 10.1093/plphys/kiag465 (PMC13360278; doi:10.1093/plphys/kiag465)
Supplement: kiag465_Supplementary_Data [file kiag465_supplementary_data.zip › Supplementary_Data_Editorial.xlsx]

## Sheet: S1_QTLome
Supplementary Data S1. Pan-fruit QTLome. For genome-wide association studies, 445 and 402 Solanum lycopersicum accessions were used for mapping, employing either genotyping-by-sequencing (GBS), which identified 9,536 single-nucleotide polymorphisms (SNPs), or whole-genome sequencing (WGS), which detected 1,875,501 SNPs relative to the S. lycopersicum 2.5 reference genome (Zemach et al., 2023). Ad…
												Ofner et al., 2016
Organism.Name	Gene	Chromosome	Gene.St...bp.	Gene.End..bp.	Description	All	Ofner et al., 2016	Torgeman and Zamir 2023	Zemach et al. 2023 GWAS 500	Zemach et al., 2023 Brix	Grozeva et al., 2021	X2010_hybrid_Biomass	X2010_hybrid_Brix_yield	X2010_hybrid_Brix	X2010_hybrid_Fruit_weight	X2010_hybrid_FRUIT.NUMBER	X2010_hybrid_Harvest_index	X2010_hybrid_Plant_weight	X2010_hybrid_Red_yield	X2010_hybrid_Total_yield	X2010_inbred_Biomass	X2010_inbred_Brix_yield	X2010_inbred_Brix	X2010_inbred_Earliness	X2010_inbred_Fruit_weight	X2010_inbred_FRUIT.NUMBER	X2010_inbred_Green_yield	X2010_inbred_Harvest_index	X2010_inbred_Plant_weight	X2010_inbred_Red_yield	X2010_inbred_Total_yield	X2012_dry_hyb_Brix	X2012_dry_hyb_Fruit_number	X2012_dry_hyb_Fruit_weight	X2012_dry_hyb_Harvest_index	X2012_dry_Inb_Biomass	X2012_dry_Inb_Brix_yield	X2012_dry_Inb_Brix	X2012_dry_Inb_Fruit_number	X2012_dry_Inb_Fruit_weight	X2012_dry_Inb_Harvest_index	X2012_dry_Inb_Plant_weight	X2012_dry_Inb_Red_yield	X2012_dry_Inb_Total_yield	X2012_wet_hyb_Brix	X2012_wet_hyb_Fruit_number	X2012_wet_hyb_Fruit_weight	X2012_wet_hyb_Green_yield	X2012_wet_hyb_Harvest_index
Solanum_lycopersicum	Solyc01g005000	Chr01	13024	13103	Glutamate decarboxylase (AHRD V1 ***- Q1I1D8_CITSI); contains Interpro domain(s) IPR010107 Glutamate decarboxylase	1	0	0	1	0	0	0	0	0	0	0	0	0	0	0	0	0	0	0	0	0	0	0	0	0	0	0	0	0	0	0	0	0	0	0	0	0	0	0	0	0	0	0	0
Solanum_lycopersicum	Solyc01g005010	Chr01	23139	23232	Protein XRI1 (AHRD V1 *-*- XRI1_ARATH)	0	0	0	0	0	0	0	0	0	0	0	0	0	0	0	0	0	0	0	0	0	0	0	0	0	0	0	0	0	0	0	0	0	0	0	0	0	0	0	0	0	0	0	0
Solanum_lycopersicum	Solyc01g005020	Chr01	43575	43773	Sodium/hydrogen exchanger Na+ H+ antiporter (AHRD V1 *--* Q8IET0_PLAF7); contains Interpro domain(s) IPR018418 Na+/H+ exchanger, isoforms 7/8, conserved region	3	0	0	3	0	0	0	0	0	0	0	0	0	0	0	0	0	0	0	0	0	0	0	0	0	0	0	0	0	0	0	0	0	0	0	0	0	0	0	0	0	0	0	0
Solanum_lycopersicum	Solyc01g005030	Chr01	47031	47390	Serine/threonine-protein kinase 36 (AHRD V1 *-*- STK36_HUMAN); contains Interpro domain(s) IPR004240 Nonaspanin (TM9SF)	2	0	0	2	0	0	0	0	0	0	0	0	0	0	0	0	0	0	0	0	0	0	0	0	0	0	0	0	0	0	0	0	0	0	0	0	0	0	0	0	0	0	0	0
Solanum_lycopersicum	Solyc01g005040	Chr01	55848	56038	Unknown Protein (AHRD V1); contains Interpro domain(s) IPR006702 Uncharacterised protein family UPF0497, trans-membrane plant	1	0	0	1	0	0	0	0	0	0	0	0	0	0	0	0	0	0	0	0	0	0	0	0	0	0	0	0	0	0	0	0	0	0	0	0	0	0	0	0	0	0	0	0
Solanum_lycopersicum	Solyc01g005050	Chr01	57415	57602	Unknown Protein (AHRD V1)	0	0	0	0	0	0	0	0	0	0	0	0	0	0	0	0	0	0	0	0	0	0	0	0	0	0	0	0	0	0	0	0	0	0	0	0	0	0	0	0	0	0	0	0
Solanum_lycopersicum	Solyc01g005060	Chr01	60816	60900	Zinc finger protein (AHRD V1 *-*- Q764N7_MALDO); contains Interpro domain(s) IPR007087 Zinc finger, C2H2-type	0	0	0	0	0	0	0	0	0	0	0	0	0	0	0	0	0	0	0	0	0	0	0	0	0	0	0	0	0	0	0	0	0	0	0	0	0	0	0	0	0	0	0	0
Solanum_lycopersicum	Solyc01g005070	Chr01	65639	66835	Clathrin assembly protein (AHRD V1 ***- B6TYB1_MAIZE); contains Interpro domain(s) IPR011417 ANTH	0	0	0	0	0	0	0	0	0	0	0	0	0	0	0	0	0	0	0	0	0	0	0	0	0	0	0	0	0	0	0	0	0	0	0	0	0	0	0	0	0	0	0	0
Solanum_lycopersicum	Solyc01g005090	Chr01	86586	86631	Inositol 1 4 5-trisphosphate 5-phosphatase-like protein (AHRD V1 **** Q6H453_ORYSJ); contains Interpro domain(s) IPR000300 Inositol polyphosphate related phosphatase	0	0	0	0	0	0	0	0	0	0	0	0	0	0	0	0	0	0	0	0	0	0	0	0	0	0	0	0	0	0	0	0	0	0	0	0	0	0	0	0	0	0	0	0
Solanum_lycopersicum	Solyc01g005100	Chr01	97227	97289	Prolyl 3-hydroxylase 1 (AHRD V1 *--- P3H1_CHICK); contains Interpro domain(s) IPR006620 Prolyl 4-hydroxylase, alpha subunit	0	0	0	0	0	0	0	0	0	0	0	0	0	0	0	0	0	0	0	0	0	0	0	0	0	0	0	0	0	0	0	0	0	0	0	0	0	0	0	0	0	0	0	0
Solanum_lycopersicum	Solyc01g005110	Chr01	102439	102501	cDNA clone J065210E11 full insert sequence (AHRD V1 **-- B7F922_ORYSJ); contains Interpro domain(s) IPR013174 Dolichol-phosphate mannosyltransferase subunit 3	0	0	0	0	0	0	0	0	0	0	0	0	0	0	0	0	0	0	0	0	0	0	0	0	0	0	0	0	0	0	0	0	0	0	0	0	0	0	0	0	0	0	0	0
Solanum_lycopersicum	Solyc01g005120	Chr01	107015	107198	Xyloglucan endotransglucosylase/hydrolase 13 (AHRD V1 **** C0IRH2_ACTDE); contains Interpro domain(s) IPR016455 Xyloglucan endotransglucosylase/hydrolase	0	0	0	0	0	0	0	0	0	0	0	0	0	0	0	0	0	0	0	0	0	0	0	0	0	0	0	0	0	0	0	0	0	0	0	0	0	0	0	0	0	0	0	0
Solanum_lycopersicum	Solyc01g005130	Chr01	124761	125513	Zinc finger protein 7 (AHRD V1 ***- B6U8J3_MAIZE); contains Interpro domain(s) IPR007087 Zinc finger, C2H2-type	0	0	0	0	0	0	0	0	0	0	0	0	0	0	0	0	0	0	0	0	0	0	0	0	0	0	0	0	0	0	0	0	0	0	0	0	0	0	0	0	0	0	0	0
Solanum_lycopersicum	Solyc01g005140	Chr01	128940	129107	Cytochrome b561 (AHRD V1 ***- Q3LGX5_CITLA); contains Interpro domain(s) IPR006593 Cytochrome b561/ferric reductase transmembrane	0	0	0	0	0	0	0	0	0	0	0	0	0	0	0	0	0	0	0	0	0	0	0	0	0	0	0	0	0	0	0	0	0	0	0	0	0	0	0	0	0	0	0	0
Solanum_lycopersicum	Solyc01g005150	Chr01	134040	134201	Cytochrome b561 (AHRD V1 ***- Q3LGX5_CITLA); contains Interpro domain(s) IPR004877 Cytochrome b561, eukaryote	0	0	0	0	0	0	0	0	0	0	0	0	0	0	0	0	0	0	0	0	0	0	0	0	0	0	0	0	0	0	0	0	0	0	0	0	0	0	0	0	0	0	0	0
Solanum_lycopersicum	Solyc01g005160	Chr01	137886	139238	U-box domain-containing protein (AHRD V1 ***- D7MID4_ARALY); contains Interpro domain(s) IPR003613 U box domain	0	0	0	0	0	0	0	0	0	0	0	0	0	0	0	0	0	0	0	0	0	0	0	0	0	0	0	0	0	0	0	0	0	0	0	0	0	0	0	0	0	0	0	0
Solanum_lycopersicum	Solyc01g005170	Chr01	141656	142671	Clathrin assembly protein (AHRD V1 ***- B6TW95_MAIZE); contains Interpro domain(s) IPR011417 ANTH	1	0	0	1	0	0	0	0	0	0	0	0	0	0	0	0	0	0	0	0	0	0	0	0	0	0	0	0	0	0	0	0	0	0	0	0	0	0	0	0	0	0	0	0
Solanum_lycopersicum	Solyc01g005180	Chr01	147437	147712	Unknown Protein (AHRD V1)	0	0	0	0	0	0	0	0	0	0	0	0	0	0	0	0	0	0	0	0	0	0	0	0	0	0	0	0	0	0	0	0	0	0	0	0	0	0	0	0	0	0	0	0
Solanum_lycopersicum	Solyc01g005190	Chr01	151482	152345	Zinc finger family protein (AHRD V1 *-*- D7M6E6_ARALY); contains Interpro domain(s) IPR007087 Zinc finger, C2H2-type	0	0	0	0	0	0	0	0	0	0	0	0	0	0	0	0	0	0	0	0	0	0	0	0	0	0	0	0	0	0	0	0	0	0	0	0	0	0	0	0	0	0	0	0
Solanum_lycopersicum	Solyc01g005200	Chr01	154250	155140	Zinc finger family protein (AHRD V1 *-*- D7M6E6_ARALY); contains Interpro domain(s) IPR007087 Zinc finger, C2H2-type	0	0	0	0	0	0	0	0	0	0	0	0	0	0	0	0	0	0	0	0	0	0	0	0	0	0	0	0	0	0	0	0	0	0	0	0	0	0	0	0	0	0	0	0
Solanum_lycopersicum	Solyc01g005210	Chr01	165317	167325	Alpha alpha-trehalose-phosphate synthase (UDP-forming) (AHRD V1 **** A3CXN9_METMJ); contains Interpro domain(s) IPR001830 Glycosyl transferase, family 20	0	0	0	0	0	0	0	0	0	0	0	0	0	0	0	0	0	0	0	0	0	0	0	0	0	0	0	0	0	0	0	0	0	0	0	0	0	0	0	0	0	0	0	0
Solanum_lycopersicum	Solyc01g005220	Chr01	173781	174020	Necrotic spotted lesions 1 (Fragment) (AHRD V1 *-*- B6ZA18_HELAN); contains Interpro domain(s) IPR001862 Membrane attack complex component/perforin/complement C9	0	0	0	0	0	0	0	0	0	0	0	0	0	0	0	0	0	0	0	0	0	0	0	0	0	0	0	0	0	0	0	0	0	0	0	0	0	0	0	0	0	0	0	0
Solanum_lycopersicum	Solyc01g005230	Chr01	181561	181629	S-adenosyl-L-methionine salicylic acid carboxyl methyltransferase (AHRD V1 **** A7XZE9_9MAGN); contains Interpro domain(s) IPR005299 SAM dependent carboxyl methyltransferase	0	0	0	0	0	0	0	0	0	0	0	0	0	0	0	0	0	0	0	0	0	0	0	0	0	0	0	0	0	0	0	0	0	0	0	0	0	0	0	0	0	0	0	0
Solanum_lycopersicum	Solyc01g005240	Chr01	186668	187051	Aspartokinase (AHRD V1 ***- B9RGY9_RICCO); contains Interpro domain(s) IPR001341 Aspartate kinase region	0	0	0	0	0	0	0	0	0	0	0	0	0	0	0	0	0	0	0	0	0	0	0	0	0	0	0	0	0	0	0	0	0	0	0	0	0	0	0	0	0	0	0	0
Solanum_lycopersicum	Solyc01g005250	Chr01	194418	194996	Aspartate-semialdehyde dehydrogenase (AHRD V1 ***- B6TWW1_MAIZE); contains Interpro domain(s) IPR005986 Aspartate-semialdehyde dehydrogenase, bacterial	0	0	0	0	0	0	0	0	0	0	0	0	0	0	0	0	0	0	0	0	0	0	0	0	0	0	0	0	0	0	0	0	0	0	0	0	0	0	0	0	0	0	0	0
Solanum_lycopersicum	Solyc01g005260	Chr01	195808	195879	SEC14 cytosolic factor family protein (AHRD V1 **-- D7M8H6_ARALY); contains Interpro domain(s) IPR001251 Cellular retinaldehyde-binding/triple function, C-terminal	0	0	0	0	0	0	0	0	0	0	0	0	0	0	0	0	0	0	0	0	0	0	0	0	0	0	0	0	0	0	0	0	0	0	0	0	0	0	0	0	0	0	0	0
Solanum_lycopersicum	Solyc01g005270	Chr01	203149	203220	SEC14 cytosolic factor family protein (AHRD V1 **-- D7M8H6_ARALY); contains Interpro domain(s) IPR001251 Cellular retinaldehyde-binding/triple function, C-terminal	0	0	0	0	0	0	0	0	0	0	0	0	0	0	0	0	0	0	0	0	0	0	0	0	0	0	0	0	0	0	0	0	0	0	0	0	0	0	0	0	0	0	0	0
Solanum_lycopersicum	Solyc01g005280	Chr01	207179	207250	SEC14 cytosolic factor (AHRD V1 **-- B2W8N2_PYRTR); contains Interpro domain(s) IPR001251 Cellular retinaldehyde-binding/triple function, C-terminal	0	0	0	0	0	0	0	0	0	0	0	0	0	0	0	0	0	0	0	0	0	0	0	0	0	0	0	0	0	0	0	0	0	0	0	0	0	0	0	0	0	0	0	0
Solanum_lycopersicum	Solyc01g005290	Chr01	211481	211552	SEC14 cytosolic factor family protein (AHRD V1 **-- D7M8H6_ARALY); contains Interpro domain(s) IPR001251 Cellular retinaldehyde-binding/triple function, C-terminal	0	0	0	0	0	0	0	0	0	0	0	0	0	0	0	0	0	0	0	0	0	0	0	0	0	0	0	0	0	0	0	0	0	0	0	0	0	0	0	0	0	0	0	0
Solanum_lycopersicum	Solyc01g005300	Chr01	216714	217024	Flavin-binding kelch domain F box protein (AHRD V1 **-* D7KVS5_ARALY); contains Interpro domain(s) IPR015915 Kelch-type beta propeller	0	0	0	0	0	0	0	0	0	0	0	0	0	0	0	0	0	0	0	0	0	0	0	0	0	0	0	0	0	0	0	0	0	0	0	0	0	0	0	0	0	0	0	0
Solanum_lycopersicum	Solyc01g005310	Chr01	225772	225903	Dynamin like protein (AHRD V1 ***- D3BTL7_POLPA); contains Interpro domain(s) IPR001401 Dynamin, GTPase region	3	0	0	3	0	0	0	0	0	0	0	0	0	0	0	0	0	0	0	0	0	0	0	0	0	0	0	0	0	0	0	0	0	0	0	0	0	0	0	0	0	0	0	0
Solanum_lycopersicum	Solyc01g005320	Chr01	228313	228537	Conserved membrane protein (AHRD V1 **-- D5ZCG4_MYCTU); contains Interpro domain(s) IPR010721 Protein of unknown function DUF1295	0	0	0	0	0	0	0	0	0	0	0	0	0	0	0	0	0	0	0	0	0	0	0	0	0	0	0	0	0	0	0	0	0	0	0	0	0	0	0	0	0	0	0	0
Solanum_lycopersicum	Solyc01g005330	Chr01	236495	236735	microtubule associated protein Type 1 (AHRD V1 **-* Q9C9X0_ARATH); contains Interpro domain(s) IPR009768 Myosin II heavy chain-like	0	0	0	0	0	0	0	0	0	0	0	0	0	0	0	0	0	0	0	0	0	0	0	0	0	0	0	0	0	0	0	0	0	0	0	0	0	0	0	0	0	0	0	0
Solanum_lycopersicum	Solyc01g005340	Chr01	245128	245416	Ankyrin repeat family protein (AHRD V1 **-- Q9LVG7_ARATH); contains Interpro domain(s) IPR002110 Ankyrin	0	0	0	0	0	0	0	0	0	0	0	0	0	0	0	0	0	0	0	0	0	0	0	0	0	0	0	0	0	0	0	0	0	0	0	0	0	0	0	0	0	0	0	0
Solanum_lycopersicum	Solyc01g005350	Chr01	248866	249519	S-adenosyl-L-methionine salicylic acid carboxyl methyltransferase (AHRD V1 **** A7XZE9_9MAGN); contains Interpro domain(s) IPR005299 SAM dependent carboxyl methyltransferase	0	0	0	0	0	0	0	0	0	0	0	0	0	0	0	0	0	0	0	0	0	0	0	0	0	0	0	0	0	0	0	0	0	0	0	0	0	0	0	0	0	0	0	0
Solanum_lycopersicum	Solyc01g005360	Chr01	257315	257383	S-adenosyl-L-methionine salicylic acid carboxyl methyltransferase (AHRD V1 **** A7XZE9_9MAGN); contains Interpro domain(s) IPR005299 SAM dependent carboxyl methyltransferase	0	0	0	0	0	0	0	0	0	0	0	0	0	0	0	0	0	0	0	0	0	0	0	0	0	0	0	0	0	0	0	0	0	0	0	0	0	0	0	0	0	0	0	0
Solanum_lycopersicum	Solyc01g005370	Chr01	259867	260385	Calmodulin-2 (AHRD V1 ***- D7LFI7_ARALY); contains Interpro domain(s) IPR011992 EF-Hand type	0	0	0	0	0	0	0	0	0	0	0	0	0	0	0	0	0	0	0	0	0	0	0	0	0	0	0	0	0	0	0	0	0	0	0	0	0	0	0	0	0	0	0	0
Solanum_lycopersicum	Solyc01g005380	Chr01	261119	261446	SET domain containing protein (AHRD V1 ***- B6U0H4_MAIZE); contains Interpro domain(s) IPR001214 SET	0	0	0	0	0	0	0	0	0	0	0	0	0	0	0	0	0	0	0	0	0	0	0	0	0	0	0	0	0	0	0	0	0	0	0	0	0	0	0	0	0	0	0	0
Solanum_lycopersicum	Solyc01g005390	Chr01	276161	276231	Nudix hydrolase 4 (AHRD V1 ***- B6T5N7_MAIZE); contains Interpro domain(s) IPR000086 NUDIX hydrolase domain	0	0	0	0	0	0	0	0	0	0	0	0	0	0	0	0	0	0	0	0	0	0	0	0	0	0	0	0	0	0	0	0	0	0	0	0	0	0	0	0	0	0	0	0
Solanum_lycopersicum	Solyc01g005400	Chr01	280217	280250	Calcium binding protein Caleosin (AHRD V1 **-* A8N0P5_COPC7); contains Interpro domain(s) IPR007736 Caleosin related	0	0	0	0	0	0	0	0	0	0	0	0	0	0	0	0	0	0	0	0	0	0	0	0	0	0	0	0	0	0	0	0	0	0	0	0	0	0	0	0	0	0	0	0
Solanum_lycopersicum	Solyc01g005410	Chr01	286705	286720	Calcium binding protein Caleosin (AHRD V1 **-* A8N0P5_COPC7); contains Interpro domain(s) IPR007736 Caleosin related	0	0	0	0	0	0	0	0	0	0	0	0	0	0	0	0	0	0	0	0	0	0	0	0	0	0	0	0	0	0	0	0	0	0	0	0	0	0	0	0	0	0	0	0
Solanum_lycopersicum	Solyc01g005420	Chr01	293798	294304	SRC2-like protein (AHRD V1 ***- A4K8J5_CAPAN); contains Interpro domain(s) IPR018029 C2 membrane targeting protein	0	0	0	0	0	0	0	0	0	0	0	0	0	0	0	0	0	0	0	0	0	0	0	0	0	0	0	0	0	0	0	0	0	0	0	0	0	0	0	0	0	0	0	0
Solanum_lycopersicum	Solyc01g005430	Chr01	299091	299927	UBX domain protein 6 (AHRD V1 ***- Q7SXA8_DANRE); contains Interpro domain(s) IPR018997 PUB domain	0	0	0	0	0	0	0	0	0	0	0	0	0	0	0	0	0	0	0	0	0	0	0	0	0	0	0	0	0	0	0	0	0	0	0	0	0	0	0	0	0	0	0	0
Solanum_lycopersicum	Solyc01g005440	Chr01	309123	309207	Jasmonate ZIM-domain protein 3 (AHRD V1 **-- B2XVS2_SOLLC); contains Interpro domain(s) IPR010399 Tify	0	0	0	0	0	0	0	0	0	0	0	0	0	0	0	0	0	0	0	0	0	0	0	0	0	0	0	0	0	0	0	0	0	0	0	0	0	0	0	0	0	0	0	0
Solanum_lycopersicum	Solyc01g005450	Chr01	316998	317312	F-box protein family-like protein (AHRD V1 ***- Q7EY67_ORYSJ); contains Interpro domain(s) IPR001810 Cyclin-like F-box	0	0	0	0	0	0	0	0	0	0	0	0	0	0	0	0	0	0	0	0	0	0	0	0	0	0	0	0	0	0	0	0	0	0	0	0	0	0	0	0	0	0	0	0
Solanum_lycopersicum	Solyc01g005460	Chr01	320417	320653	Dynein light chain 1 cytoplasmic (AHRD V1 ***- C1BWV4_ESOLU); contains Interpro domain(s) IPR001372 Dynein light chain, type 1 and 2	0	0	0	0	0	0	0	0	0	0	0	0	0	0	0	0	0	0	0	0	0	0	0	0	0	0	0	0	0	0	0	0	0	0	0	0	0	0	0	0	0	0	0	0
Solanum_lycopersicum	Solyc01g005470	Chr01	324719	324851	Cell number regulator 10 (AHRD V1 **-- D9HP26_MAIZE); contains Interpro domain(s) IPR006461 Protein of unknown function Cys-rich	0	0	0	0	0	0	0	0	0	0	0	0	0	0	0	0	0	0	0	0	0	0	0	0	0	0	0	0	0	0	0	0	0	0	0	0	0	0	0	0	0	0	0	0
Solanum_lycopersicum	Solyc01g005480	Chr01	334904	334970	Unknown Protein (AHRD V1); contains Interpro domain(s) IPR007749 Protein of unknown function DUF677	0	0	0	0	0	0	0	0	0	0	0	0	0	0	0	0	0	0	0	0	0	0	0	0	0	0	0	0	0	0	0	0	0	0	0	0	0	0	0	0	0	0	0	0
Solanum_lycopersicum	Solyc01g005500	Chr01	344855	344895	3-phenylpropionate-dihydrodiol/cinnamic acid-dihydrodiol dehydrogenase (AHRD V1 *-*- HCAB_SHIFL); contains Interpro domain(s) IPR002347 Glucose/ribitol dehydrogenase	0	0	0	0	0	0	0	0	0	0	0	0	0	0	0	0	0	0	0	0	0	0	0	0	0	0	0	0	0	0	0	0	0	0	0	0	0	0	0	0	0	0	0	0
Solanum_lycopersicum	Solyc01g005510	Chr01	347178	348851	Laccase-2 (AHRD V1 **-- LAC2_ORYSJ); contains Interpro domain(s) IPR011707 Multicopper oxidase, type 3	0	0	0	0	0	0	0	0	0	0	0	0	0	0	0	0	0	0	0	0	0	0	0	0	0	0	0	0	0	0	0	0	0	0	0	0	0	0	0	0	0	0	0	0
Solanum_lycopersicum	Solyc01g005520	Chr01	350015	350406	Tetratricopeptide TPR_2 repeat protein (AHRD V1 *--- A8ZVN6_DESOH); contains Interpro domain(s) IPR001478 PDZ/DHR/GLGF	0	0	0	0	0	0	0	0	0	0	0	0	0	0	0	0	0	0	0	0	0	0	0	0	0	0	0	0	0	0	0	0	0	0	0	0	0	0	0	0	0	0	0	0
Solanum_lycopersicum	Solyc01g005530	Chr01	355388	355704	Genomic DNA chromosome 3 P1 clone MRP15 (AHRD V1 ***- Q9LJE3_ARATH)	0	0	0	0	0	0	0	0	0	0	0	0	0	0	0	0	0	0	0	0	0	0	0	0	0	0	0	0	0	0	0	0	0	0	0	0	0	0	0	0	0	0	0	0
Solanum_lycopersicum	Solyc01g005540	Chr01	370124	370339	Lysyl-tRNA synthetase (AHRD V1 ***- B9SBP3_RICCO); contains Interpro domain(s) IPR002313 Lysyl-tRNA synthetase, class II	1	0	0	1	0	0	0	0	0	0	0	0	0	0	0	0	0	0	0	0	0	0	0	0	0	0	0	0	0	0	0	0	0	0	0	0	0	0	0	0	0	0	0	0
Solanum_lycopersicum	Solyc01g005550	Chr01	382668	382859	Carboxyl-terminal peptidase (AHRD V1 ***- B6U8T6_MAIZE); contains Interpro domain(s) IPR004314 Protein of unknown function DUF239, plant	0	0	0	0	0	0	0	0	0	0	0	0	0	0	0	0	0	0	0	0	0	0	0	0	0	0	0	0	0	0	0	0	0	0	0	0	0	0	0	0	0	0	0	0
Solanum_lycopersicum	Solyc01g005560	Chr01	394493	394541	Isocitrate dehydrogenase (AHRD V1 ***- D2D324_GOSHI); contains Interpro domain(s) IPR004790 Isocitrate dehydrogenase NADP-dependent, eukaryotic	0	0	0	0	0	0	0	0	0	0	0	0	0	0	0	0	0	0	0	0	0	0	0	0	0	0	0	0	0	0	0	0	0	0	0	0	0	0	0	0	0	0	0	0
Solanum_lycopersicum	Solyc01g005590	Chr01	416933	417118	Unknown Protein (AHRD V1)	0	0	0	0	0	0	0	0	0	0	0	0	0	0	0	0	0	0	0	0	0	0	0	0	0	0	0	0	0	0	0	0	0	0	0	0	0	0	0	0	0	0	0	0
Solanum_lycopersicum	Solyc01g005600	Chr01	425968	426129	Adenosine 5&apos-phosphosulfate reductase 8 (AHRD V1 ***- Q5EUC2_MAIZE); contains Interpro domain(s) IPR017936 Thioredoxin-like	0	0	0	0	0	0	0	0	0	0	0	0	0	0	0	0	0	0	0	0	0	0	0	0	0	0	0	0	0	0	0	0	0	0	0	0	0	0	0	0	0	0	0	0
Solanum_lycopersicum	Solyc01g005610	Chr01	427617	427872	GDSL esterase/lipase At1g09390 (AHRD V1 ***- GDL2_ARATH); contains Interpro domain(s) IPR001087 Lipase, GDSL	0	0	0	0	0	0	0	0	0	0	0	0	0	0	0	0	0	0	0	0	0	0	0	0	0	0	0	0	0	0	0	0	0	0	0	0	0	0	0	0	0	0	0	0
Solanum_lycopersicum	Solyc01g005620	Chr01	434787	434900	Mitochondrial 2-oxoglutarate/malate carrier protein (AHRD V1 **** Q9FSF4_TOBAC); contains Interpro domain(s) IPR001993 Mitochondrial substrate carrier	0	0	0	0	0	0	0	0	0	0	0	0	0	0	0	0	0	0	0	0	0	0	0	0	0	0	0	0	0	0	0	0	0	0	0	0	0	0	0	0	0	0	0	0
Solanum_lycopersicum	Solyc01g005630	Chr01	444880	445584	Ethylene responsive transcription factor 2a (AHRD V1 *-*- C0J9I7_9ROSA); contains Interpro domain(s) IPR001471 Pathogenesis-related transcriptional factor and ERF, DNA-binding	0	0	0	0	0	0	0	0	0	0	0	0	0	0	0	0	0	0	0	0	0	0	0	0	0	0	0	0	0	0	0	0	0	0	0	0	0	0	0	0	0	0	0	0
Solanum_lycopersicum	Solyc01g005640	Chr01	449817	449864	Uncharacterized plant-specific domain TIGR01589 family protein (AHRD V1 *-*- Q60CZ4_SOLDE); contains Interpro domain(s) IPR006476 Conserved hypothetical protein CHP01589, plant	0	0	0	0	0	0	0	0	0	0	0	0	0	0	0	0	0	0	0	0	0	0	0	0	0	0	0	0	0	0	0	0	0	0	0	0	0	0	0	0	0	0	0	0
Solanum_lycopersicum	Solyc01g005650	Chr01	456289	456988	Ariadne-like ubiquitin ligase (AHRD V1 **-* D3AZ84_POLPA); contains Interpro domain(s) IPR002867 Zinc finger, C6HC-type	0	0	0	0	0	0	0	0	0	0	0	0	0	0	0	0	0	0	0	0	0	0	0	0	0	0	0	0	0	0	0	0	0	0	0	0	0	0	0	0	0	0	0	0
Solanum_lycopersicum	Solyc01g005660	Chr01	460050	460360	Myb transcription factor (AHRD V1 **-- Q6Q789_VITVI); contains Interpro domain(s) IPR015495 Myb transcription factor	0	0	0	0	0	0	0	0	0	0	0	0	0	0	0	0	0	0	0	0	0	0	0	0	0	0	0	0	0	0	0	0	0	0	0	0	0	0	0	0	0	0	0	0
Solanum_lycopersicum	Solyc01g005670	Chr01	466396	467265	Disease resistance protein (AHRD V1 ***- D1GEG2_BRARP)	1	0	0	1	0	0	0	0	0	0	0	0	0	0	0	0	0	0	0	0	0	0	0	0	0	0	0	0	0	0	0	0	0	0	0	0	0	0	0	0	0	0	0	0
Solanum_lycopersicum	Solyc01g005680	Chr01	472592	472687	Cytokinin riboside 5&apos;-monophosphate phosphoribohydrolase LOG (AHRD V1 **-- LOG_ORYSJ); contains Interpro domain(s) IPR005269 Conserved hypothetical protein CHP00730	0	0	0	0	0	0	0	0	0	0	0	0	0	0	0	0	0	0	0	0	0	0	0	0	0	0	0	0	0	0	0	0	0	0	0	0	0	0	0	0	0	0	0	0
Solanum_lycopersicum	Solyc01g005690	Chr01	480338	480349	Unknown Protein (AHRD V1)	0	0	0	0	0	0	0	0	0	0	0	0	0	0	0	0	0	0	0	0	0	0	0	0	0	0	0	0	0	0	0	0	0	0	0	0	0	0	0	0	0	0	0	0
Solanum_lycopersicum	Solyc01g005700	Chr01	483092	483444	Mutator-like transposase-like protein (AHRD V1 ***- Q9FI74_ARATH); contains Interpro domain(s) IPR004332 Transposase, MuDR, plant	0	0	0	0	0	0	0	0	0	0	0	0	0	0	0	0	0	0	0	0	0	0	0	0	0	0	0	0	0	0	0	0	0	0	0	0	0	0	0	0	0	0	0	0
Solanum_lycopersicum	Solyc01g005710	Chr01	486518	487039	LRR receptor-like serine/threonine-protein kinase, RLP	0	0	0	0	0	0	0	0	0	0	0	0	0	0	0	0	0	0	0	0	0	0	0	0	0	0	0	0	0	0	0	0	0	0	0	0	0	0	0	0	0	0	0	0
Solanum_lycopersicum	Solyc01g005720	Chr01	487311	488769	LRR receptor-like serine/threonine-protein kinase, RLP	0	0	0	0	0	0	0	0	0	0	0	0	0	0	0	0	0	0	0	0	0	0	0	0	0	0	0	0	0	0	0	0	0	0	0	0	0	0	0	0	0	0	0	0
Solanum_lycopersicum	Solyc01g005730	Chr01	490730	491117	LRR receptor-like serine/threonine-protein kinase, RLP	0	0	0	0	0	0	0	0	0	0	0	0	0	0	0	0	0	0	0	0	0	0	0	0	0	0	0	0	0	0	0	0	0	0	0	0	0	0	0	0	0	0	0	0
Solanum_lycopersicum	Solyc01g005740	Chr01	494237	494274	Unknown Protein (AHRD V1)	0	0	0	0	0	0	0	0	0	0	0	0	0	0	0	0	0	0	0	0	0	0	0	0	0	0	0	0	0	0	0	0	0	0	0	0	0	0	0	0	0	0	0	0
Solanum_lycopersicum	Solyc01g005750	Chr01	495070	495114	Lipoxygenase (AHRD V1 ***- C0KKU8_SOLLC); contains Interpro domain(s) IPR000907 Lipoxygenase	0	0	0	0	0	0	0	0	0	0	0	0	0	0	0	0	0	0	0	0	0	0	0	0	0	0	0	0	0	0	0	0	0	0	0	0	0	0	0	0	0	0	0	0
Solanum_lycopersicum	Solyc01g005760	Chr01	496516	499077	LRR receptor-like serine/threonine-protein kinase, RLP	0	0	0	0	0	0	0	0	0	0	0	0	0	0	0	0	0	0	0	0	0	0	0	0	0	0	0	0	0	0	0	0	0	0	0	0	0	0	0	0	0	0	0	0
Solanum_lycopersicum	Solyc01g005770	Chr01	500112	500324	Unknown Protein (AHRD V1)	0	0	0	0	0	0	0	0	0	0	0	0	0	0	0	0	0	0	0	0	0	0	0	0	0	0	0	0	0	0	0	0	0	0	0	0	0	0	0	0	0	0	0	0
Solanum_lycopersicum	Solyc01g005780	Chr01	501810	504116	LRR receptor-like serine/threonine-protein kinase, RLP	0	0	0	0	0	0	0	0	0	0	0	0	0	0	0	0	0	0	0	0	0	0	0	0	0	0	0	0	0	0	0	0	0	0	0	0	0	0	0	0	0	0	0	0
Solanum_lycopersicum	Solyc01g005790	Chr01	505584	506960	Pentatricopeptide repeat-containing protein (AHRD V1 ***- D7KKP4_ARALY); contains Interpro domain(s) IPR002885 Pentatricopeptide repeat	0	0	0	0	0	0	0	0	0	0	0	0	0	0	0	0	0	0	0	0	0	0	0	0	0	0	0	0	0	0	0	0	0	0	0	0	0	0	0	0	0	0	0	0
Solanum_lycopersicum	Solyc01g005800	Chr01	514717	515352	Calmodulin binding protein (AHRD V1 *--* B6U0B7_MAIZE)	0	0	0	0	0	0	0	0	0	0	0	0	0	0	0	0	0	0	0	0	0	0	0	0	0	0	0	0	0	0	0	0	0	0	0	0	0	0	0	0	0	0	0	0
Solanum_lycopersicum	Solyc01g005810	Chr01	530568	530629	Mak16 protein (AHRD V1 *-*- Q2HUC0_MEDTR); contains Interpro domain(s) IPR006958 Mak16 protein	0	0	0	0	0	0	0	0	0	0	0	0	0	0	0	0	0	0	0	0	0	0	0	0	0	0	0	0	0	0	0	0	0	0	0	0	0	0	0	0	0	0	0	0
Solanum_lycopersicum	Solyc01g005820	Chr01	538715	538857	Splicing factor arginine/serine-rich 4 (AHRD V1 *--- B6U7F9_MAIZE); contains Interpro domain(s) IPR012677 Nucleotide-binding, alpha-beta plait	0	0	0	0	0	0	0	0	0	0	0	0	0	0	0	0	0	0	0	0	0	0	0	0	0	0	0	0	0	0	0	0	0	0	0	0	0	0	0	0	0	0	0	0
Solanum_lycopersicum	Solyc01g005830	Chr01	566860	566932	Glucan endo-1 3-beta-glucosidase 4 (AHRD V1 *-*- B6TL03_MAIZE); contains Interpro domain(s) IPR012946 X8	0	0	0	0	0	0	0	0	0	0	0	0	0	0	0	0	0	0	0	0	0	0	0	0	0	0	0	0	0	0	0	0	0	0	0	0	0	0	0	0	0	0	0	0
Solanum_lycopersicum	Solyc01g005840	Chr01	571877	572102	Ubiquitin-conjugating enzyme E2 E3 (AHRD V1 **** B6T544_MAIZE); contains Interpro domain(s) IPR000608 Ubiquitin-conjugating enzyme, E2	0	0	0	0	0	0	0	0	0	0	0	0	0	0	0	0	0	0	0	0	0	0	0	0	0	0	0	0	0	0	0	0	0	0	0	0	0	0	0	0	0	0	0	0
Solanum_lycopersicum	Solyc01g005850	Chr01	575510	576400	Extensin-like protein Dif54 (AHRD V1 *-*- Q43505_SOLLC)	0	0	0	0	0	0	0	0	0	0	0	0	0	0	0	0	0	0	0	0	0	0	0	0	0	0	0	0	0	0	0	0	0	0	0	0	0	0	0	0	0	0	0	0
Solanum_lycopersicum	Solyc01g005860	Chr01	580390	580458	Unknown Protein (AHRD V1)	0	0	0	0	0	0	0	0	0	0	0	0	0	0	0	0	0	0	0	0	0	0	0	0	0	0	0	0	0	0	0	0	0	0	0	0	0	0	0	0	0	0	0	0
Solanum_lycopersicum	Solyc01g005870	Chr01	582098	584457	LRR receptor-like serine/threonine-protein kinase, RLP	0	0	0	0	0	0	0	0	0	0	0	0	0	0	0	0	0	0	0	0	0	0	0	0	0	0	0	0	0	0	0	0	0	0	0	0	0	0	0	0	0	0	0	0
Solanum_lycopersicum	Solyc01g005880	Chr01	585801	586844	Extensin-like protein Dif10 (Fragment) (AHRD V1 *-*- Q43504_SOLLC)	0	0	0	0	0	0	0	0	0	0	0	0	0	0	0	0	0	0	0	0	0	0	0	0	0	0	0	0	0	0	0	0	0	0	0	0	0	0	0	0	0	0	0	0
Solanum_lycopersicum	Solyc01g005890	Chr01	588414	588464	Unknown Protein (AHRD V1)	0	0	0	0	0	0	0	0	0	0	0	0	0	0	0	0	0	0	0	0	0	0	0	0	0	0	0	0	0	0	0	0	0	0	0	0	0	0	0	0	0	0	0	0
Solanum_lycopersicum	Solyc01g005900	Chr01	594003	594292	Transferase family protein (AHRD V1 **-- D7KCY6_ARALY); contains Interpro domain(s) IPR002293 Amino acid/polyamine transporter I	0	0	0	0	0	0	0	0	0	0	0	0	0	0	0	0	0	0	0	0	0	0	0	0	0	0	0	0	0	0	0	0	0	0	0	0	0	0	0	0	0	0	0	0
Solanum_lycopersicum	Solyc01g005910	Chr01	595211	595426	Acid phosphatase/vanadium-dependent haloperoxidase related (AHRD V1 *--- B2A528_NATTJ); contains Interpro domain(s) IPR003832 Acid phosphatase/vanadium-dependent haloperoxidase related	0	0	0	0	0	0	0	0	0	0	0	0	0	0	0	0	0	0	0	0	0	0	0	0	0	0	0	0	0	0	0	0	0	0	0	0	0	0	0	0	0	0	0	0
Solanum_lycopersicum	Solyc01g005920	Chr01	600898	602325	Amino acid permease (Fragment) (AHRD V1 ***- B8C3S3_THAPS); contains Interpro domain(s) IPR002293 Amino acid/polyamine transporter I	0	0	0	0	0	0	0	0	0	0	0	0	0	0	0	0	0	0	0	0	0	0	0	0	0	0	0	0	0	0	0	0	0	0	0	0	0	0	0	0	0	0	0	0
Solanum_lycopersicum	Solyc01g005930	Chr01	606612	606750	Unknown Protein (AHRD V1)	0	0	0	0	0	0	0	0	0	0	0	0	0	0	0	0	0	0	0	0	0	0	0	0	0	0	0	0	0	0	0	0	0	0	0	0	0	0	0	0	0	0	0	0
Solanum_lycopersicum	Solyc01g005940	Chr01	613986	614322	Phytoene synthase 3	0	0	0	0	0	0	0	0	0	0	0	0	0	0	0	0	0	0	0	0	0	0	0	0	0	0	0	0	0	0	0	0	0	0	0	0	0	0	0	0	0	0	0	0
Solanum_lycopersicum	Solyc01g005950	Chr01	624423	624515	Serine/threonine-protein phosphatase (AHRD V1 **** B9GY91_POPTR); contains Interpro domain(s) IPR006186 Serine/threonine-specific protein phosphatase and bis(5-nucleosyl)-tetraphosphatase	0	0	0	0	0	0	0	0	0	0	0	0	0	0	0	0	0	0	0	0	0	0	0	0	0	0	0	0	0	0	0	0	0	0	0	0	0	0	0	0	0	0	0	0
Solanum_lycopersicum	Solyc01g005960	Chr01	626619	627326	ATP dependent RNA helicase (AHRD V1 ***- B3LKV6_YEAS1); contains Interpro domain(s) IPR011545 DNA/RNA helicase, DEAD/DEAH box type, N-terminal	0	0	0	0	0	0	0	0	0	0	0	0	0	0	0	0	0	0	0	0	0	0	0	0	0	0	0	0	0	0	0	0	0	0	0	0	0	0	0	0	0	0	0	0
Solanum_lycopersicum	Solyc01g005970	Chr01	642630	642692	Kelch-like protein 3 (AHRD V1 *-*- KLHL3_PONAB); contains Interpro domain(s) IPR015915 Kelch-type beta propeller	0	0	0	0	0	0	0	0	0	0	0	0	0	0	0	0	0	0	0	0	0	0	0	0	0	0	0	0	0	0	0	0	0	0	0	0	0	0	0	0	0	0	0	0
Solanum_lycopersicum	Solyc01g005980	Chr01	651815	652528	POT family domain containing protein expressed (AHRD V1 *-*- D8L9H8_WHEAT); contains Interpro domain(s) IPR007493 Protein of unknown function DUF538	0	0	0	0	0	0	0	0	0	0	0	0	0	0	0	0	0	0	0	0	0	0	0	0	0	0	0	0	0	0	0	0	0	0	0	0	0	0	0	0	0	0	0	0
Solanum_lycopersicum	Solyc01g005990	Chr01	654985	655330	Non-specific lipid-transfer protein (AHRD V1 *-*- B9REN2_RICCO); contains Interpro domain(s) IPR003612 Plant lipid transfer protein/seed storage/trypsin-alpha amylase inhibitor	0	0	0	0	0	0	0	0	0	0	0	0	0	0	0	0	0	0	0	0	0	0	0	0	0	0	0	0	0	0	0	0	0	0	0	0	0	0	0	0	0	0	0	0
Solanum_lycopersicum	Solyc01g006000	Chr01	663406	663787	GPI mannosyltransferase 2 (AHRD V1 **** A8N6M5_COPC7); contains Interpro domain(s) IPR007315 Mannosyltransferase, PIG-V	0	0	0	0	0	0	0	0	0	0	0	0	0	0	0	0	0	0	0	0	0	0	0	0	0	0	0	0	0	0	0	0	0	0	0	0	0	0	0	0	0	0	0	0
Solanum_lycopersicum	Solyc01g006010	Chr01	673326	673610	Branchpoint-bridging protein (AHRD V1 *--- C1FYD8_PARBD)	0	0	0	0	0	0	0	0	0	0	0	0	0	0	0	0	0	0	0	0	0	0	0	0	0	0	0	0	0	0	0	0	0	0	0	0	0	0	0	0	0	0	0	0
Solanum_lycopersicum	Solyc01g006020	Chr01	681891	682203	At3g32930-like protein (Fragment) (AHRD V1 *-*- B3SKU7_ARAHA)	0	0	0	0	0	0	0	0	0	0	0	0	0	0	0	0	0	0	0	0	0	0	0	0	0	0	0	0	0	0	0	0	0	0	0	0	0	0	0	0	0	0	0	0
Solanum_lycopersicum	Solyc01g006030	Chr01	717190	717218	E3 ubiquitin-protein ligase bre1 (AHRD V1 *-*- B6K254_SCHJY); contains Interpro domain(s) IPR018957 Zinc finger, C3HC4 RING-type	0	0	0	0	0	0	0	0	0	0	0	0	0	0	0	0	0	0	0	0	0	0	0	0	0	0	0	0	0	0	0	0	0	0	0	0	0	0	0	0	0	0	0	0
Solanum_lycopersicum	Solyc01g006050	Chr01	729420	730370	Plant viral-response family protein (AHRD V1 **-- B6SQA7_MAIZE); contains Interpro domain(s) IPR006904 Protein of unknown function DUF716	0	0	0	0	0	0	0	0	0	0	0	0	0	0	0	0	0	0	0	0	0	0	0	0	0	0	0	0	0	0	0	0	0	0	0	0	0	0	0	0	0	0	0	0
Solanum_lycopersicum	Solyc01g006060	Chr01	737495	738073	Disease resistance response protein (AHRD V1 ***- A8IXC7_BRACM); contains Interpro domain(s) IPR004265 Plant disease resistance response protein	0	0	0	0	0	0	0	0	0	0	0	0	0	0	0	0	0	0	0	0	0	0	0	0	0	0	0	0	0	0	0	0	0	0	0	0	0	0	0	0	0	0	0	0
Solanum_lycopersicum	Solyc01g006070	Chr01	739846	740772	Plant viral-response family protein (AHRD V1 ***- B6SQA7_MAIZE); contains Interpro domain(s) IPR006904 Protein of unknown function DUF716	0	0	0	0	0	0	0	0	0	0	0	0	0	0	0	0	0	0	0	0	0	0	0	0	0	0	0	0	0	0	0	0	0	0	0	0	0	0	0	0	0	0	0	0
Solanum_lycopersicum	Solyc01g006080	Chr01	750258	750281	Protein involved in mRNA turnover and stability (ISS) (AHRD V1 ***- Q00X49_OSTTA); contains Interpro domain(s) IPR008507 Protein of unknown function DUF789	0	0	0	0	0	0	0	0	0	0	0	0	0	0	0	0	0	0	0	0	0	0	0	0	0	0	0	0	0	0	0	0	0	0	0	0	0	0	0	0	0	0	0	0
Solanum_lycopersicum	Solyc01g006090	Chr01	754779	755627	rRNA processing protein Ebp2 (AHRD V1 **-- B6K460_SCHJY); contains Interpro domain(s) IPR008610 Eukaryotic rRNA processing	0	0	0	0	0	0	0	0	0	0	0	0	0	0	0	0	0	0	0	0	0	0	0	0	0	0	0	0	0	0	0	0	0	0	0	0	0	0	0	0	0	0	0	0
Solanum_lycopersicum	Solyc01g006110	Chr01	772051	772146	PP2A regulatory subunit TAP46 (AHRD V1 **-- B6TVR5_MAIZE); contains Interpro domain(s) IPR007304 TAP42-like protein	0	0	0	0	0	0	0	0	0	0	0	0	0	0	0	0	0	0	0	0	0	0	0	0	0	0	0	0	0	0	0	0	0	0	0	0	0	0	0	0	0	0	0	0
Solanum_lycopersicum	Solyc01g006120	Chr01	776353	776679	Casein kinase-like protein (AHRD V1 ***- Q9LID3_ARATH); contains Interpro domain(s) IPR002290 Serine/threonine protein kinase	0	0	0	0	0	0	0	0	0	0	0	0	0	0	0	0	0	0	0	0	0	0	0	0	0	0	0	0	0	0	0	0	0	0	0	0	0	0	0	0	0	0	0	0
Solanum_lycopersicum	Solyc01g006130	Chr01	785508	785589	Homology to unknown gene (AHRD V1 *-*- Q010T6_OSTTA); contains Interpro domain(s) IPR001305 Heat shock protein DnaJ, cysteine-rich region	0	0	0	0	0	0	0	0	0	0	0	0	0	0	0	0	0	0	0	0	0	0	0	0	0	0	0	0	0	0	0	0	0	0	0	0	0	0	0	0	0	0	0	0
Solanum_lycopersicum	Solyc01g006140	Chr01	793528	793859	DNA replication factor Cdt1 (AHRD V1 *-*- CDT1_HUMAN); contains Interpro domain(s) IPR014939 DNA replication factor CDT1-like	0	0	0	0	0	0	0	0	0	0	0	0	0	0	0	0	0	0	0	0	0	0	0	0	0	0	0	0	0	0	0	0	0	0	0	0	0	0	0	0	0	0	0	0
Solanum_lycopersicum	Solyc01g006150	Chr01	801898	802105	Cation-efflux pump fieF (AHRD V1 ***- FIEF_KLEPN); contains Interpro domain(s) IPR002524 Cation efflux protein	0	0	0	0	0	0	0	0	0	0	0	0	0	0	0	0	0	0	0	0	0	0	0	0	0	0	0	0	0	0	0	0	0	0	0	0	0	0	0	0	0	0	0	0
Solanum_lycopersicum	Solyc01g006170	Chr01	809379	810245	rRNA processing protein ebna1-binding protein-related (AHRD V1 *--* C4QG91_SCHMA); contains Interpro domain(s) IPR008610 Eukaryotic rRNA processing	0	0	0	0	0	0	0	0	0	0	0	0	0	0	0	0	0	0	0	0	0	0	0	0	0	0	0	0	0	0	0	0	0	0	0	0	0	0	0	0	0	0	0	0
Solanum_lycopersicum	Solyc01g006180	Chr01	818652	818684	GTP-binding protein-like (AHRD V1 ***- Q69NK1_ORYSJ)	0	0	0	0	0	0	0	0	0	0	0	0	0	0	0	0	0	0	0	0	0	0	0	0	0	0	0	0	0	0	0	0	0	0	0	0	0	0	0	0	0	0	0	0
Solanum_lycopersicum	Solyc01g006200	Chr01	830205	830243	Unknown Protein (AHRD V1)	0	0	0	0	0	0	0	0	0	0	0	0	0	0	0	0	0	0	0	0	0	0	0	0	0	0	0	0	0	0	0	0	0	0	0	0	0	0	0	0	0	0	0	0
Solanum_lycopersicum	Solyc01g006210	Chr01	837736	837850	Non-structural maintenance of chromosomes element 1 homolog (AHRD V1 ***- B5X8H0_SALSA); contains Interpro domain(s) IPR011513 Nse1 non-SMC component of SMC5-6 complex	0	0	0	0	0	0	0	0	0	0	0	0	0	0	0	0	0	0	0	0	0	0	0	0	0	0	0	0	0	0	0	0	0	0	0	0	0	0	0	0	0	0	0	0
Solanum_lycopersicum	Solyc01g006220	Chr01	851673	851722	Histone-lysine N-methyltransferase (AHRD V1 *-*- C1G685_PARBD); contains Interpro domain(s) IPR001214 SET	1	0	0	1	0	0	0	0	0	0	0	0	0	0	0	0	0	0	0	0	0	0	0	0	0	0	0	0	0	0	0	0	0	0	0	0	0	0	0	0	0	0	0	0
Solanum_lycopersicum	Solyc01g006230	Chr01	853893	854061	Cysteine protease (AHRD V1 **** A8NLD6_COPC7); contains Interpro domain(s) IPR005078 Peptidase C54	0	0	0	0	0	0	0	0	0	0	0	0	0	0	0	0	0	0	0	0	0	0	0	0	0	0	0	0	0	0	0	0	0	0	0	0	0	0	0	0	0	0	0	0
Solanum_lycopersicum	Solyc01g006240	Chr01	861055	861249	Myrosinase-binding protein-like At3g16440 (AHRD V1 **-* MB32_ARATH); contains Interpro domain(s) IPR001229 Mannose-binding lectin	0	0	0	0	0	0	0	0	0	0	0	0	0	0	0	0	0	0	0	0	0	0	0	0	0	0	0	0	0	0	0	0	0	0	0	0	0	0	0	0	0	0	0	0
Solanum_lycopersicum	Solyc01g006250	Chr01	863079	863127	Unknown Protein (AHRD V1); contains Interpro domain(s) IPR001810 Cyclin-like F-box	0	0	0	0	0	0	0	0	0	0	0	0	0	0	0	0	0	0	0	0	0	0	0	0	0	0	0	0	0	0	0	0	0	0	0	0	0	0	0	0	0	0	0	0
Solanum_lycopersicum	Solyc01g006260	Chr01	868862	869009	Ribonuclease P/MRP protein subunit POP5 (AHRD V1 **** POP5_HUMAN); contains Interpro domain(s) IPR002759 Ribonuclease P-related	0	0	0	0	0	0	0	0	0	0	0	0	0	0	0	0	0	0	0	0	0	0	0	0	0	0	0	0	0	0	0	0	0	0	0	0	0	0	0	0	0	0	0	0
Solanum_lycopersicum	Solyc01g006270	Chr01	874412	874431	Unknown Protein (AHRD V1)	0	0	0	0	0	0	0	0	0	0	0	0	0	0	0	0	0	0	0	0	0	0	0	0	0	0	0	0	0	0	0	0	0	0	0	0	0	0	0	0	0	0	0	0
Solanum_lycopersicum	Solyc01g006280	Chr01	874679	874834	Formate-tetrahydrofolate ligase (AHRD V1 ***- D0MR27_PHYIN); contains Interpro domain(s) IPR000559 Formate-tetrahydrofolate ligase, FTHFS	0	0	0	0	0	0	0	0	0	0	0	0	0	0	0	0	0	0	0	0	0	0	0	0	0	0	0	0	0	0	0	0	0	0	0	0	0	0	0	0	0	0	0	0
Solanum_lycopersicum	Solyc01g006290	Chr01	884839	885054	Peroxidase (AHRD V1 **** Q42964_TOBAC); contains Interpro domain(s) IPR002016 Haem peroxidase, plant/fungal/bacterial	0	0	0	0	0	0	0	0	0	0	0	0	0	0	0	0	0	0	0	0	0	0	0	0	0	0	0	0	0	0	0	0	0	0	0	0	0	0	0	0	0	0	0	0
Solanum_lycopersicum	Solyc01g006300	Chr01	891471	891677	Peroxidase (AHRD V1 **** Q43774_SOLLC); contains Interpro domain(s) IPR002016 Haem peroxidase, plant/fungal/bacterial	0	0	0	0	0	0	0	0	0	0	0	0	0	0	0	0	0	0	0	0	0	0	0	0	0	0	0	0	0	0	0	0	0	0	0	0	0	0	0	0	0	0	0	0
Solanum_lycopersicum	Solyc01g006310	Chr01	899230	899448	Peroxidase (AHRD V1 ***- D7LZC8_ARALY); contains Interpro domain(s) IPR002016 Haem peroxidase, plant/fungal/bacterial	0	0	0	0	0	0	0	0	0	0	0	0	0	0	0	0	0	0	0	0	0	0	0	0	0	0	0	0	0	0	0	0	0	0	0	0	0	0	0	0	0	0	0	0
Solanum_lycopersicum	Solyc01g006320	Chr01	903890	904486	Non-race specific disease resistance protein 1-like protein b (AHRD V1 ***- D2CFI3_COFAR); contains Interpro domain(s) IPR010847 Harpin-induced 1	0	0	0	0	0	0	0	0	0	0	0	0	0	0	0	0	0	0	0	0	0	0	0	0	0	0	0	0	0	0	0	0	0	0	0	0	0	0	0	0	0	0	0	0
Solanum_lycopersicum	Solyc01g006330	Chr01	909603	909848	PAP fibrillin family protein (AHRD V1 *-*- B7KDB3_CYAP7); contains Interpro domain(s) IPR006843 PAP fibrillin	0	0	0	0	0	0	0	0	0	0	0	0	0	0	0	0	0	0	0	0	0	0	0	0	0	0	0	0	0	0	0	0	0	0	0	0	0	0	0	0	0	0	0	0
Solanum_lycopersicum	Solyc01g006340	Chr01	915539	915556	ATP dependent RNA helicase (AHRD V1 ***- B3LKV6_YEAS1); contains Interpro domain(s) IPR011545 DNA/RNA helicase, DEAD/DEAH box type, N-terminal	0	0	0	0	0	0	0	0	0	0	0	0	0	0	0	0	0	0	0	0	0	0	0	0	0	0	0	0	0	0	0	0	0	0	0	0	0	0	0	0	0	0	0	0
Solanum_lycopersicum	Solyc01g006350	Chr01	952368	952385	Glucan synthase like 7 (AHRD V1 ***- D8TE42_SELML); contains Interpro domain(s) IPR003440 Glycosyl transferase, family 48	2	0	1	1	0	0	0	0	0	0	0	0	0	0	0	0	0	0	0	0	0	0	0	0	0	0	0	0	0	0	0	0	0	0	0	0	0	0	0	0	0	0	0	0
Solanum_lycopersicum	Solyc01g006380	Chr01	1013026	1014372	U-box domain-containing protein (AHRD V1 ***- B6V8G2_HELAN)	0	0	0	0	0	0	0	0	0	0	0	0	0	0	0	0	0	0	0	0	0	0	0	0	0	0	0	0	0	0	0	0	0	0	0	0	0	0	0	0	0	0	0	0
Solanum_lycopersicum	Solyc01g006390	Chr01	1018206	1018595	Cysteine-rich extensin-like protein-4 (AHRD V1 *-*- Q08197_TOBAC)	0	0	0	0	0	0	0	0	0	0	0	0	0	0	0	0	0	0	0	0	0	0	0	0	0	0	0	0	0	0	0	0	0	0	0	0	0	0	0	0	0	0	0	0
Solanum_lycopersicum	Solyc01g006400	Chr01	1022537	1023046	Cysteine-rich extensin-like protein-4 (AHRD V1 *-*- Q08197_TOBAC)	0	0	0	0	0	0	0	0	0	0	0	0	0	0	0	0	0	0	0	0	0	0	0	0	0	0	0	0	0	0	0	0	0	0	0	0	0	0	0	0	0	0	0	0
Solanum_lycopersicum	Solyc01g006410	Chr01	1025425	1025645	Cysteine-rich extensin-like protein-4 (AHRD V1 ***- Q08197_TOBAC)	0	0	0	0	0	0	0	0	0	0	0	0	0	0	0	0	0	0	0	0	0	0	0	0	0	0	0	0	0	0	0	0	0	0	0	0	0	0	0	0	0	0	0	0
Solanum_lycopersicum	Solyc01g006420	Chr01	1030505	1030684	Unknown Protein (AHRD V1)	0	0	0	0	0	0	0	0	0	0	0	0	0	0	0	0	0	0	0	0	0	0	0	0	0	0	0	0	0	0	0	0	0	0	0	0	0	0	0	0	0	0	0	0
Solanum_lycopersicum	Solyc01g006440	Chr01	1051023	1051067	Peptide transporter-like protein (AHRD V1 **-* Q9SVS9_ARATH); contains Interpro domain(s) IPR000109 TGF-beta receptor, type I/II extracellular region	0	0	0	0	0	0	0	0	0	0	0	0	0	0	0	0	0	0	0	0	0	0	0	0	0	0	0	0	0	0	0	0	0	0	0	0	0	0	0	0	0	0	0	0
Solanum_lycopersicum	Solyc01g006450	Chr01	1059315	1059591	Enoyl reductase (AHRD V1 ***- P93062_BRANA); contains Interpro domain(s) IPR014358 Enoyl-[acyl-carrier-protein] reductase (NADH)	0	0	0	0	0	0	0	0	0	0	0	0	0	0	0	0	0	0	0	0	0	0	0	0	0	0	0	0	0	0	0	0	0	0	0	0	0	0	0	0	0	0	0	0
Solanum_lycopersicum	Solyc01g006460	Chr01	1067795	1067860	Non-structural maintenance of chromosome element 4 (AHRD V1 *--- B6K0D9_SCHJY); contains Interpro domain(s) IPR014854 Nse4	0	0	0	0	0	0	0	0	0	0	0	0	0	0	0	0	0	0	0	0	0	0	0	0	0	0	0	0	0	0	0	0	0	0	0	0	0	0	0	0	0	0	0	0
Solanum_lycopersicum	Solyc01g006470	Chr01	1072884	1073203	Bromodomain protein (AHRD V1 *-*- B9GYV6_POPTR); contains Interpro domain(s) IPR001487 Bromodomain	0	0	0	0	0	0	0	0	0	0	0	0	0	0	0	0	0	0	0	0	0	0	0	0	0	0	0	0	0	0	0	0	0	0	0	0	0	0	0	0	0	0	0	0
Solanum_lycopersicum	Solyc01g006480	Chr01	1074221	1074608	Alpha/beta hydrolase (AHRD V1 ***- Q83AV9_COXBU)	0	0	0	0	0	0	0	0	0	0	0	0	0	0	0	0	0	0	0	0	0	0	0	0	0	0	0	0	0	0	0	0	0	0	0	0	0	0	0	0	0	0	0	0
Solanum_lycopersicum	Solyc01g006490	Chr01	1086800	1086973	Protein YdiU (AHRD V1 ***- B5N5F2_SALET); contains Interpro domain(s) IPR003846 Uncharacterised protein family UPF0061	0	0	0	0	0	0	0	0	0	0	0	0	0	0	0	0	0	0	0	0	0	0	0	0	0	0	0	0	0	0	0	0	0	0	0	0	0	0	0	0	0	0	0	0
Solanum_lycopersicum	Solyc01g006500	Chr01	1092701	1093069	Pentatricopeptide repeat-containing protein (AHRD V1 ***- D7MMK8_ARALY); contains Interpro domain(s) IPR002885 Pentatricopeptide repeat	0	0	0	0	0	0	0	0	0	0	0	0	0	0	0	0	0	0	0	0	0	0	0	0	0	0	0	0	0	0	0	0	0	0	0	0	0	0	0	0	0	0	0	0
Solanum_lycopersicum	Solyc01g006510	Chr01	1094189	1094279	L-threonine 3-dehydrogenase (AHRD V1 ***- TDH_ANADF); contains Interpro domain(s) IPR002328 Alcohol dehydrogenase, zinc-containing, conserved site	0	0	0	0	0	0	0	0	0	0	0	0	0	0	0	0	0	0	0	0	0	0	0	0	0	0	0	0	0	0	0	0	0	0	0	0	0	0	0	0	0	0	0	0
Solanum_lycopersicum	Solyc01g006520	Chr01	1099580	1100117	Receptor-like protein kinase (AHRD V1 ***- Q39202_ARATH); contains Interpro domain(s) IPR002290 Serine/threonine protein kinase	0	0	0	0	0	0	0	0	0	0	0	0	0	0	0	0	0	0	0	0	0	0	0	0	0	0	0	0	0	0	0	0	0	0	0	0	0	0	0	0	0	0	0	0
Solanum_lycopersicum	Solyc01g006530	Chr01	1104611	1107028	Receptor-like protein kinase (AHRD V1 ***- Q39202_ARATH); contains Interpro domain(s) IPR002290 Serine/threonine protein kinase	0	0	0	0	0	0	0	0	0	0	0	0	0	0	0	0	0	0	0	0	0	0	0	0	0	0	0	0	0	0	0	0	0	0	0	0	0	0	0	0	0	0	0	0
Solanum_lycopersicum	Solyc01g006540	Chr01	1113939	1114266	Lipoxygenase (AHRD V1 **** Q96573_SOLLC); contains Interpro domain(s) IPR001246 Lipoxygenase, plant	0	0	0	0	0	0	0	0	0	0	0	0	0	0	0	0	0	0	0	0	0	0	0	0	0	0	0	0	0	0	0	0	0	0	0	0	0	0	0	0	0	0	0	0
Solanum_lycopersicum	Solyc01g006550	Chr01	1124529	1127065	LRR receptor-like serine/threonine-protein kinase, RLP	1	0	0	1	0	0	0	0	0	0	0	0	0	0	0	0	0	0	0	0	0	0	0	0	0	0	0	0	0	0	0	0	0	0	0	0	0	0	0	0	0	0	0	0
Solanum_lycopersicum	Solyc01g006560	Chr01	1139124	1139475	Lipoxygenase (AHRD V1 **** C0KKU8_SOLLC); contains Interpro domain(s) IPR001246 Lipoxygenase, plant	0	0	0	0	0	0	0	0	0	0	0	0	0	0	0	0	0	0	0	0	0	0	0	0	0	0	0	0	0	0	0	0	0	0	0	0	0	0	0	0	0	0	0	0
Solanum_lycopersicum	Solyc01g006570	Chr01	1145295	1145468	Lipoxygenase (AHRD V1 ***- C0KKU8_SOLLC); contains Interpro domain(s) IPR013819 Lipoxygenase, C-terminal	0	0	0	0	0	0	0	0	0	0	0	0	0	0	0	0	0	0	0	0	0	0	0	0	0	0	0	0	0	0	0	0	0	0	0	0	0	0	0	0	0	0	0	0
Solanum_lycopersicum	Solyc01g006580	Chr01	1185052	1185425	2-oxoglutarate-dependent dioxygenase (AHRD V1 **** B9GL08_POPTR); contains Interpro domain(s) IPR005123 Oxoglutarate and iron-dependent oxygenase	0	0	0	0	0	0	0	0	0	0	0	0	0	0	0	0	0	0	0	0	0	0	0	0	0	0	0	0	0	0	0	0	0	0	0	0	0	0	0	0	0	0	0	0
Solanum_lycopersicum	Solyc01g006590	Chr01	1199910	1200039	Receptor-like protein kinase (AHRD V1 **** Q39202_ARATH); contains Interpro domain(s) IPR002290 Serine/threonine protein kinase	0	0	0	0	0	0	0	0	0	0	0	0	0	0	0	0	0	0	0	0	0	0	0	0	0	0	0	0	0	0	0	0	0	0	0	0	0	0	0	0	0	0	0	0
Solanum_lycopersicum	Solyc01g006600	Chr01	1207868	1207906	Non-ribosomal peptide synthetase (AHRD V1 *-*- D0BWJ8_9GAMM); contains Interpro domain(s) IPR011614 Catalase, N-terminal	0	0	0	0	0	0	0	0	0	0	0	0	0	0	0	0	0	0	0	0	0	0	0	0	0	0	0	0	0	0	0	0	0	0	0	0	0	0	0	0	0	0	0	0
Solanum_lycopersicum	Solyc01g006610	Chr01	1212457	1212833	2-oxoglutarate-dependent dioxygenase (AHRD V1 **** B9GL08_POPTR); contains Interpro domain(s) IPR005123 Oxoglutarate and iron-dependent oxygenase	0	0	0	0	0	0	0	0	0	0	0	0	0	0	0	0	0	0	0	0	0	0	0	0	0	0	0	0	0	0	0	0	0	0	0	0	0	0	0	0	0	0	0	0
Solanum_lycopersicum	Solyc01g006620	Chr01	1217172	1219478	Phosphoribosylanthranilate transferase (Fragment) (AHRD V1 *--- Q43085_PEA); contains Interpro domain(s) IPR013583 Phosphoribosyltransferase C-terminal, plant	0	0	0	0	0	0	0	0	0	0	0	0	0	0	0	0	0	0	0	0	0	0	0	0	0	0	0	0	0	0	0	0	0	0	0	0	0	0	0	0	0	0	0	0
Solanum_lycopersicum	Solyc01g006630	Chr01	1230361	1230483	Oxidoreductase family protein (AHRD V1 ***- D7KZW5_ARALY); contains Interpro domain(s) IPR016040 NAD(P)-binding domain	0	0	0	0	0	0	0	0	0	0	0	0	0	0	0	0	0	0	0	0	0	0	0	0	0	0	0	0	0	0	0	0	0	0	0	0	0	0	0	0	0	0	0	0
Solanum_lycopersicum	Solyc01g006640	Chr01	1235698	1235914	AMP-dependent synthetase and ligase (AHRD V1 *--- B2J012_NOSP7); contains Interpro domain(s) IPR011614 Catalase, N-terminal	0	0	0	0	0	0	0	0	0	0	0	0	0	0	0	0	0	0	0	0	0	0	0	0	0	0	0	0	0	0	0	0	0	0	0	0	0	0	0	0	0	0	0	0
Solanum_lycopersicum	Solyc01g006650	Chr01	1246050	1246084	Ethylene insensitive 3 class transcription factor (AHRD V1 *-** D5L144_MALDO); contains Interpro domain(s) IPR006957 Ethylene insensitive 3	0	0	0	0	0	0	0	0	0	0	0	0	0	0	0	0	0	0	0	0	0	0	0	0	0	0	0	0	0	0	0	0	0	0	0	0	0	0	0	0	0	0	0	0
Solanum_lycopersicum	Solyc01g006660	Chr01	1255408	1255565	Subtilisin-like serine protease (AHRD V1 **-* Q8LAE1_ARATH); contains Interpro domain(s) IPR015500 Peptidase S8, subtilisin-related	0	0	0	0	0	0	0	0	0	0	0	0	0	0	0	0	0	0	0	0	0	0	0	0	0	0	0	0	0	0	0	0	0	0	0	0	0	0	0	0	0	0	0	0
Solanum_lycopersicum	Solyc01g006670	Chr01	1258330	1259790	UDP-glucosyltransferase HvUGT5876 (AHRD V1 ***- D3WYW1_HORVD); contains Interpro domain(s) IPR002213 UDP-glucuronosyl/UDP-glucosyltransferase	0	0	0	0	0	0	0	0	0	0	0	0	0	0	0	0	0	0	0	0	0	0	0	0	0	0	0	0	0	0	0	0	0	0	0	0	0	0	0	0	0	0	0	0
Solanum_lycopersicum	Solyc01g006680	Chr01	1264036	1264521	Transcription factor jumonji jmjC domain protein (AHRD V1 *-** D5NKF9_9BURK); contains Interpro domain(s) IPR003347 Transcription factor jumonji/aspartyl beta-hydroxylase	0	0	0	0	0	0	0	0	0	0	0	0	0	0	0	0	0	0	0	0	0	0	0	0	0	0	0	0	0	0	0	0	0	0	0	0	0	0	0	0	0	0	0	0
Solanum_lycopersicum	Solyc01g006690	Chr01	1270360	1270632	Unknown Protein (AHRD V1)	0	0	0	0	0	0	0	0	0	0	0	0	0	0	0	0	0	0	0	0	0	0	0	0	0	0	0	0	0	0	0	0	0	0	0	0	0	0	0	0	0	0	0	0
Solanum_lycopersicum	Solyc01g006700	Chr01	1285024	1285143	Downstream neighbor of SON (AHRD V1 *-*- Q5U2V7_RAT)	0	0	0	0	0	0	0	0	0	0	0	0	0	0	0	0	0	0	0	0	0	0	0	0	0	0	0	0	0	0	0	0	0	0	0	0	0	0	0	0	0	0	0	0
Solanum_lycopersicum	Solyc01g006710	Chr01	1286242	1286523	ATP-dependent RNA helicase A-like protein (AHRD V1 ***- Q9FF84_ARATH); contains Interpro domain(s) IPR011545 DNA/RNA helicase, DEAD/DEAH box type, N-terminal	0	0	0	0	0	0	0	0	0	0	0	0	0	0	0	0	0	0	0	0	0	0	0	0	0	0	0	0	0	0	0	0	0	0	0	0	0	0	0	0	0	0	0	0
Solanum_lycopersicum	Solyc01g006720	Chr01	1309236	1309554	ABC transporter G family member 22 (AHRD V1 ***- AB22G_ARATH); contains Interpro domain(s) IPR013525 ABC-2 type transporter	0	0	0	0	0	0	0	0	0	0	0	0	0	0	0	0	0	0	0	0	0	0	0	0	0	0	0	0	0	0	0	0	0	0	0	0	0	0	0	0	0	0	0	0
Solanum_lycopersicum	Solyc01g006730	Chr01	1331973	1332431	Calcium dependent protein kinase 2 (AHRD V1 **** B9H9N5_POPTR); contains Interpro domain(s) IPR002290 Serine/threonine protein kinase	0	0	0	0	0	0	0	0	0	0	0	0	0	0	0	0	0	0	0	0	0	0	0	0	0	0	0	0	0	0	0	0	0	0	0	0	0	0	0	0	0	0	0	0
Solanum_lycopersicum	Solyc01g006750	Chr01	1344446	1344646	Unknown Protein (AHRD V1)	0	0	0	0	0	0	0	0	0	0	0	0	0	0	0	0	0	0	0	0	0	0	0	0	0	0	0	0	0	0	0	0	0	0	0	0	0	0	0	0	0	0	0	0
Solanum_lycopersicum	Solyc01g006760	Chr01	1349647	1349776	Unknown Protein (AHRD V1)	0	0	0	0	0	0	0	0	0	0	0	0	0	0	0	0	0	0	0	0	0	0	0	0	0	0	0	0	0	0	0	0	0	0	0	0	0	0	0	0	0	0	0	0
Solanum_lycopersicum	Solyc01g006770	Chr01	1351345	1352190	Glycoprotein-N-acetylgalactosamine 3-beta-galactosyltransferase 1 (AHRD V1 *--- C1GLT_HUMAN); contains Interpro domain(s) IPR006740 Protein of unknown function DUF604	0	0	0	0	0	0	0	0	0	0	0	0	0	0	0	0	0	0	0	0	0	0	0	0	0	0	0	0	0	0	0	0	0	0	0	0	0	0	0	0	0	0	0	0
Solanum_lycopersicum	Solyc01g006780	Chr01	1360026	1360229	Unknown Protein (AHRD V1)	0	0	0	0	0	0	0	0	0	0	0	0	0	0	0	0	0	0	0	0	0	0	0	0	0	0	0	0	0	0	0	0	0	0	0	0	0	0	0	0	0	0	0	0
Solanum_lycopersicum	Solyc01g006790	Chr01	1360730	1361209	Unknown Protein (AHRD V1)	0	0	0	0	0	0	0	0	0	0	0	0	0	0	0	0	0	0	0	0	0	0	0	0	0	0	0	0	0	0	0	0	0	0	0	0	0	0	0	0	0	0	0	0
Solanum_lycopersicum	Solyc01g006800	Chr01	1367104	1367118	Methionine aminopeptidase (AHRD V1 ***- B9ST99_RICCO); contains Interpro domain(s) IPR002468 Peptidase M24A, methionine aminopeptidase, subfamily 2	0	0	0	0	0	0	0	0	0	0	0	0	0	0	0	0	0	0	0	0	0	0	0	0	0	0	0	0	0	0	0	0	0	0	0	0	0	0	0	0	0	0	0	0
Solanum_lycopersicum	Solyc01g006810	Chr01	1374684	1374745	RING-H2 zinc finger protein (Fragment) (AHRD V1 *-*- A1IW10_9LAMI); contains Interpro domain(s) IPR018957 Zinc finger, C3HC4 RING-type	1	0	0	1	0	0	0	0	0	0	0	0	0	0	0	0	0	0	0	0	0	0	0	0	0	0	0	0	0	0	0	0	0	0	0	0	0	0	0	0	0	0	0	0
Solanum_lycopersicum	Solyc01g006820	Chr01	1390950	1391102	Unknown Protein (AHRD V1)	0	0	0	0	0	0	0	0	0	0	0	0	0	0	0	0	0	0	0	0	0	0	0	0	0	0	0	0	0	0	0	0	0	0	0	0	0	0	0	0	0	0	0	0
Solanum_lycopersicum	Solyc01g006830	Chr01	1401774	1402286	Os02g0200800 protein (Fragment) (AHRD V1 *-*- Q0E303_ORYSJ); contains Interpro domain(s) IPR009675 Targeting for Xklp2	0	0	0	0	0	0	0	0	0	0	0	0	0	0	0	0	0	0	0	0	0	0	0	0	0	0	0	0	0	0	0	0	0	0	0	0	0	0	0	0	0	0	0	0
Solanum_lycopersicum	Solyc01g006840	Chr01	1413217	1414084	Calcium dependent protein kinase 26 (AHRD V1 **** B9H9M4_POPTR); contains Interpro domain(s) IPR002290 Serine/threonine protein kinase	0	0	0	0	0	0	0	0	0	0	0	0	0	0	0	0	0	0	0	0	0	0	0	0	0	0	0	0	0	0	0	0	0	0	0	0	0	0	0	0	0	0	0	0
Solanum_lycopersicum	Solyc01g006850	Chr01	1417373	1420666	Pentatricopeptide repeat-containing protein (AHRD V1 ***- D7LZQ2_ARALY); contains Interpro domain(s) IPR002885 Pentatricopeptide repeat	0	0	0	0	0	0	0	0	0	0	0	0	0	0	0	0	0	0	0	0	0	0	0	0	0	0	0	0	0	0	0	0	0	0	0	0	0	0	0	0	0	0	0	0
Solanum_lycopersicum	Solyc01g006860	Chr01	1426622	1426965	Co-chaperone HscB-like protein (AHRD V1 ***- A8IK66_CHLRE); contains Interpro domain(s) IPR001623 Heat shock protein DnaJ, N-terminal	0	0	0	0	0	0	0	0	0	0	0	0	0	0	0	0	0	0	0	0	0	0	0	0	0	0	0	0	0	0	0	0	0	0	0	0	0	0	0	0	0	0	0	0
Solanum_lycopersicum	Solyc01g006870	Chr01	1436057	1436195	cDNA clone J023119C16 full insert sequence (AHRD V1 *-*- B7F733_ORYSJ)	0	0	0	0	0	0	0	0	0	0	0	0	0	0	0	0	0	0	0	0	0	0	0	0	0	0	0	0	0	0	0	0	0	0	0	0	0	0	0	0	0	0	0	0
Solanum_lycopersicum	Solyc01g006880	Chr01	1443026	1443532	Histone-lysine N-methyltransferase (AHRD V1 *-*- B6JWJ3_SCHJY); contains Interpro domain(s) IPR001214 SET	0	0	0	0	0	0	0	0	0	0	0	0	0	0	0	0	0	0	0	0	0	0	0	0	0	0	0	0	0	0	0	0	0	0	0	0	0	0	0	0	0	0	0	0
Solanum_lycopersicum	Solyc01g006890	Chr01	1466483	1466821	Genomic DNA chromosome 5 P1 clone MUK11 (AHRD V1 ***- Q9FMC4_ARATH)	0	0	0	0	0	0	0	0	0	0	0	0	0	0	0	0	0	0	0	0	0	0	0	0	0	0	0	0	0	0	0	0	0	0	0	0	0	0	0	0	0	0	0	0
Solanum_lycopersicum	Solyc01g006900	Chr01	1478362	1478461	Phosphatidylglycerol/phosphatidylinositol transfer protein (AHRD V1 -**- C5M4H0_CANTT); contains Interpro domain(s) IPR003172 MD-2-related lipid-recognition	0	0	0	0	0	0	0	0	0	0	0	0	0	0	0	0	0	0	0	0	0	0	0	0	0	0	0	0	0	0	0	0	0	0	0	0	0	0	0	0	0	0	0	0
Solanum_lycopersicum	Solyc01g006910	Chr01	1485103	1485651	Ring finger protein (AHRD V1 *-*- O49869_HORVU); contains Interpro domain(s) IPR018957 Zinc finger, C3HC4 RING-type	0	0	0	0	0	0	0	0	0	0	0	0	0	0	0	0	0	0	0	0	0	0	0	0	0	0	0	0	0	0	0	0	0	0	0	0	0	0	0	0	0	0	0	0
Solanum_lycopersicum	Solyc01g006920	Chr01	1489941	1492487	Pentatricopeptide repeat-containing protein (AHRD V1 ***- D7KZF9_ARALY); contains Interpro domain(s) IPR002885 Pentatricopeptide repeat	0	0	0	0	0	0	0	0	0	0	0	0	0	0	0	0	0	0	0	0	0	0	0	0	0	0	0	0	0	0	0	0	0	0	0	0	0	0	0	0	0	0	0	0
Solanum_lycopersicum	Solyc01g006930	Chr01	1508069	1508267	Nuclear transcription factor Y subunit A-2 (AHRD V1 **** B6SM21_MAIZE); contains Interpro domain(s) IPR001289 CCAAT-binding transcription factor, subunit B	0	0	0	0	0	0	0	0	0	0	0	0	0	0	0	0	0	0	0	0	0	0	0	0	0	0	0	0	0	0	0	0	0	0	0	0	0	0	0	0	0	0	0	0
Solanum_lycopersicum	Solyc01g006940	Chr01	1512615	1513082	Poly(U)-binding-splicing factor PUF60 (AHRD V1 *--* PUF60_BOVIN); contains Interpro domain(s) IPR003954 RNA recognition, region 1	0	0	0	0	0	0	0	0	0	0	0	0	0	0	0	0	0	0	0	0	0	0	0	0	0	0	0	0	0	0	0	0	0	0	0	0	0	0	0	0	0	0	0	0
Solanum_lycopersicum	Solyc01g006950	Chr01	1517501	1518044	Syntaxin (AHRD V1 ***- Q6X9V9_HORVD); contains Interpro domain(s) IPR010989 t-SNARE	0	0	0	0	0	0	0	0	0	0	0	0	0	0	0	0	0	0	0	0	0	0	0	0	0	0	0	0	0	0	0	0	0	0	0	0	0	0	0	0	0	0	0	0
Solanum_lycopersicum	Solyc01g006960	Chr01	1539599	1539758	Transport protein particle subunit trs85-2 (AHRD V1 *--- TR852_SCHPO)	0	0	0	0	0	0	0	0	0	0	0	0	0	0	0	0	0	0	0	0	0	0	0	0	0	0	0	0	0	0	0	0	0	0	0	0	0	0	0	0	0	0	0	0
Solanum_lycopersicum	Solyc01g006970	Chr01	1541848	1542126	ATP-dependent RNA helicase A-like protein (AHRD V1 ***- Q9FF84_ARATH); contains Interpro domain(s) IPR007502 Helicase-associated region	0	0	0	0	0	0	0	0	0	0	0	0	0	0	0	0	0	0	0	0	0	0	0	0	0	0	0	0	0	0	0	0	0	0	0	0	0	0	0	0	0	0	0	0
Solanum_lycopersicum	Solyc01g006980	Chr01	1552246	1552434	Malonyl CoA-acyl carrier protein transacylase containing protein expressed (AHRD V1 ***- Q10MS3_ORYSJ); contains Interpro domain(s) IPR004410 Malonyl CoA-acyl carrier protein transacylase	0	0	0	0	0	0	0	0	0	0	0	0	0	0	0	0	0	0	0	0	0	0	0	0	0	0	0	0	0	0	0	0	0	0	0	0	0	0	0	0	0	0	0	0
Solanum_lycopersicum	Solyc01g006990	Chr01	1558997	1559079	F-box family protein (AHRD V1 ***- D7KNJ0_ARALY); contains Interpro domain(s) IPR001810 Cyclin-like F-box	0	0	0	0	0	0	0	0	0	0	0	0	0	0	0	0	0	0	0	0	0	0	0	0	0	0	0	0	0	0	0	0	0	0	0	0	0	0	0	0	0	0	0	0
Solanum_lycopersicum	Solyc01g007000	Chr01	1567836	1569065	U-box domain-containing protein (AHRD V1 ***- D7LU64_ARALY); contains Interpro domain(s) IPR003613 U box domain	0	0	0	0	0	0	0	0	0	0	0	0	0	0	0	0	0	0	0	0	0	0	0	0	0	0	0	0	0	0	0	0	0	0	0	0	0	0	0	0	0	0	0	0
Solanum_lycopersicum	Solyc01g007010	Chr01	1571491	1572717	U-box domain-containing protein (AHRD V1 ***- D7LU64_ARALY); contains Interpro domain(s) IPR003613 U box domain	0	0	0	0	0	0	0	0	0	0	0	0	0	0	0	0	0	0	0	0	0	0	0	0	0	0	0	0	0	0	0	0	0	0	0	0	0	0	0	0	0	0	0	0
Solanum_lycopersicum	Solyc01g007020	Chr01	1576884	1578110	U-box domain-containing protein (AHRD V1 ***- D7LU64_ARALY); contains Interpro domain(s) IPR003613 U box domain	0	0	0	0	0	0	0	0	0	0	0	0	0	0	0	0	0	0	0	0	0	0	0	0	0	0	0	0	0	0	0	0	0	0	0	0	0	0	0	0	0	0	0	0
Solanum_lycopersicum	Solyc01g007030	Chr01	1583401	1584036	U-box domain-containing protein (AHRD V1 ***- D7LU64_ARALY); contains Interpro domain(s) IPR016024 Armadillo-type fold	0	0	0	0	0	0	0	0	0	0	0	0	0	0	0	0	0	0	0	0	0	0	0	0	0	0	0	0	0	0	0	0	0	0	0	0	0	0	0	0	0	0	0	0
Solanum_lycopersicum	Solyc01g007040	Chr01	1584090	1584629	U-box domain-containing protein (AHRD V1 ***- D7LU64_ARALY); contains Interpro domain(s) IPR003613 U box domain	0	0	0	0	0	0	0	0	0	0	0	0	0	0	0	0	0	0	0	0	0	0	0	0	0	0	0	0	0	0	0	0	0	0	0	0	0	0	0	0	0	0	0	0
Solanum_lycopersicum	Solyc01g007050	Chr01	1591199	1592454	U-box domain-containing protein 24 (AHRD V1 ***- D7LAS1_ARALY); contains Interpro domain(s) IPR003613 U box domain	0	0	0	0	0	0	0	0	0	0	0	0	0	0	0	0	0	0	0	0	0	0	0	0	0	0	0	0	0	0	0	0	0	0	0	0	0	0	0	0	0	0	0	0
Solanum_lycopersicum	Solyc01g007060	Chr01	1598770	1598781	At5g63850 (Fragment) (AHRD V1 *-*- Q3YIL4_ARATH)	0	0	0	0	0	0	0	0	0	0	0	0	0	0	0	0	0	0	0	0	0	0	0	0	0	0	0	0	0	0	0	0	0	0	0	0	0	0	0	0	0	0	0	0
Solanum_lycopersicum	Solyc01g007070	Chr01	1605412	1606257	BEL1-like homeodomain protein 1 (AHRD V1 **-- BLH1_ARATH); contains Interpro domain(s) IPR006563 POX	0	0	0	0	0	0	0	0	0	0	0	0	0	0	0	0	0	0	0	0	0	0	0	0	0	0	0	0	0	0	0	0	0	0	0	0	0	0	0	0	0	0	0	0
Solanum_lycopersicum	Solyc01g007080	Chr01	1633873	1634158	Aluminum-activated malate transporter (Fragment) (AHRD V1 *--* Q071L4_AVESA); contains Interpro domain(s) IPR006214 Uncharacterised protein family UPF0005	0	0	0	0	0	0	0	0	0	0	0	0	0	0	0	0	0	0	0	0	0	0	0	0	0	0	0	0	0	0	0	0	0	0	0	0	0	0	0	0	0	0	0	0
Solanum_lycopersicum	Solyc01g007090	Chr01	1649310	1649595	Aluminum-activated malate transporter (Fragment) (AHRD V1 *--* Q07DQ0_WHEAT); contains Interpro domain(s) IPR006214 Uncharacterised protein family UPF0005	0	0	0	0	0	0	0	0	0	0	0	0	0	0	0	0	0	0	0	0	0	0	0	0	0	0	0	0	0	0	0	0	0	0	0	0	0	0	0	0	0	0	0	0
Solanum_lycopersicum	Solyc01g007100	Chr01	1658087	1658674	Digalactosyldiacylglycerol synthase 1, chloroplastic (AHRD V1 ***- DGDG1_LOTJA); contains Interpro domain(s) IPR001296 Glycosyl transferase, group 1	0	0	0	0	0	0	0	0	0	0	0	0	0	0	0	0	0	0	0	0	0	0	0	0	0	0	0	0	0	0	0	0	0	0	0	0	0	0	0	0	0	0	0	0
Solanum_lycopersicum	Solyc01g007110	Chr01	1660335	1660354	NC domain-containing protein (AHRD V1 **-- D7LZP9_ARALY); contains Interpro domain(s) IPR007053 NC	0	0	0	0	0	0	0	0	0	0	0	0	0	0	0	0	0	0	0	0	0	0	0	0	0	0	0	0	0	0	0	0	0	0	0	0	0	0	0	0	0	0	0	0
Solanum_lycopersicum	Solyc01g007130	Chr01	1677462	1679844	Receptor like kinase, RLK	0	0	0	0	0	0	0	0	0	0	0	0	0	0	0	0	0	0	0	0	0	0	0	0	0	0	0	0	0	0	0	0	0	0	0	0	0	0	0	0	0	0	0	0
Solanum_lycopersicum	Solyc01g007140	Chr01	1684163	1684219	Pre-rRNA-processing protein ipi1 (AHRD V1 *--- B6K6C3_SCHJY); contains Interpro domain(s) IPR016024 Armadillo-type fold	0	0	0	0	0	0	0	0	0	0	0	0	0	0	0	0	0	0	0	0	0	0	0	0	0	0	0	0	0	0	0	0	0	0	0	0	0	0	0	0	0	0	0	0
Solanum_lycopersicum	Solyc01g007160	Chr01	1728484	1728650	N-acetyltransferase ESCO1 (AHRD V1 **-- B6TTW6_MAIZE); contains Interpro domain(s) IPR001126 DNA-repair protein, UmuC-like	0	0	0	0	0	0	0	0	0	0	0	0	0	0	0	0	0	0	0	0	0	0	0	0	0	0	0	0	0	0	0	0	0	0	0	0	0	0	0	0	0	0	0	0
Solanum_lycopersicum	Solyc01g007170	Chr01	1735030	1737132	Protein unc-13 homolog C (AHRD V1 *--- UN13C_RAT); contains Interpro domain(s) IPR013583 Phosphoribosyltransferase C-terminal, plant	0	0	0	0	0	0	0	0	0	0	0	0	0	0	0	0	0	0	0	0	0	0	0	0	0	0	0	0	0	0	0	0	0	0	0	0	0	0	0	0	0	0	0	0
Solanum_lycopersicum	Solyc01g007190	Chr01	1770512	1771246	Unknown Protein (AHRD V1)	0	0	0	0	0	0	0	0	0	0	0	0	0	0	0	0	0	0	0	0	0	0	0	0	0	0	0	0	0	0	0	0	0	0	0	0	0	0	0	0	0	0	0	0
Solanum_lycopersicum	Solyc01g007200	Chr01	1774787	1775026	Unknown Protein (AHRD V1)	0	0	0	0	0	0	0	0	0	0	0	0	0	0	0	0	0	0	0	0	0	0	0	0	0	0	0	0	0	0	0	0	0	0	0	0	0	0	0	0	0	0	0	0
Solanum_lycopersicum	Solyc01g007210	Chr01	1779628	1779811	Unknown Protein (AHRD V1)	0	0	0	0	0	0	0	0	0	0	0	0	0	0	0	0	0	0	0	0	0	0	0	0	0	0	0	0	0	0	0	0	0	0	0	0	0	0	0	0	0	0	0	0
Solanum_lycopersicum	Solyc01g007220	Chr01	1801011	1801646	NHL1 (Fragment) (AHRD V1 **-- B0LZM3_ARATH); contains Interpro domain(s) IPR010847 Harpin-induced 1	0	0	0	0	0	0	0	0	0	0	0	0	0	0	0	0	0	0	0	0	0	0	0	0	0	0	0	0	0	0	0	0	0	0	0	0	0	0	0	0	0	0	0	0
Solanum_lycopersicum	Solyc01g007230	Chr01	1805804	1806493	Harpin-induced protein-like (Fragment) (AHRD V1 *--- D2CFH8_COFAR); contains Interpro domain(s) IPR010847 Harpin-induced 1	0	0	0	0	0	0	0	0	0	0	0	0	0	0	0	0	0	0	0	0	0	0	0	0	0	0	0	0	0	0	0	0	0	0	0	0	0	0	0	0	0	0	0	0
Solanum_lycopersicum	Solyc01g007240	Chr01	1808368	1808979	NHL3 (Fragment) (AHRD V1 **-- B0ZVP8_ARATH); contains Interpro domain(s) IPR010847 Harpin-induced 1	0	0	0	0	0	0	0	0	0	0	0	0	0	0	0	0	0	0	0	0	0	0	0	0	0	0	0	0	0	0	0	0	0	0	0	0	0	0	0	0	0	0	0	0
Solanum_lycopersicum	Solyc01g007250	Chr01	1813661	1813772	U3 small nucleolar ribonucleoprotein protein IMP4 (AHRD V1 ***- D0N3A6_PHYIN); contains Interpro domain(s) IPR007109 Brix domain	0	0	0	0	0	0	0	0	0	0	0	0	0	0	0	0	0	0	0	0	0	0	0	0	0	0	0	0	0	0	0	0	0	0	0	0	0	0	0	0	0	0	0	0
Solanum_lycopersicum	Solyc01g007260	Chr01	1822757	1824006	Os04g0416500 protein (Fragment) (AHRD V1 ***- Q0JDA8_ORYSJ); contains Interpro domain(s) IPR004176 Clp, N-terminal	0	0	0	0	0	0	0	0	0	0	0	0	0	0	0	0	0	0	0	0	0	0	0	0	0	0	0	0	0	0	0	0	0	0	0	0	0	0	0	0	0	0	0	0
Solanum_lycopersicum	Solyc01g007270	Chr01	1837459	1837569	Cytokinin riboside 5&apos;-monophosphate phosphoribohydrolase LOG (AHRD V1 **-- LOG_ORYSJ)	0	0	0	0	0	0	0	0	0	0	0	0	0	0	0	0	0	0	0	0	0	0	0	0	0	0	0	0	0	0	0	0	0	0	0	0	0	0	0	0	0	0	0	0
Solanum_lycopersicum	Solyc01g007280	Chr01	1842047	1842652	30S ribosomal protein S4 chloroplastic (AHRD V1 ***- B5MF80_PETIN); contains Interpro domain(s) IPR005709 Ribosomal protein S4, bacterial-type	0	0	0	0	0	0	0	0	0	0	0	0	0	0	0	0	0	0	0	0	0	0	0	0	0	0	0	0	0	0	0	0	0	0	0	0	0	0	0	0	0	0	0	0
Solanum_lycopersicum	Solyc01g007290	Chr01	1845511	1845987	NAD(P)H-quinone oxidoreductase subunit J (AHRD V1 ***- NDHJ_TRIEI); contains Interpro domain(s) IPR020396 NADH:ubiquinone oxidoreductase, 30 kDa subunit, conserved site IPR001268 NADH:ubiquinone oxidoreductase, 30 kDa subunit	0	0	0	0	0	0	0	0	0	0	0	0	0	0	0	0	0	0	0	0	0	0	0	0	0	0	0	0	0	0	0	0	0	0	0	0	0	0	0	0	0	0	0	0
Solanum_lycopersicum	Solyc01g007300	Chr01	1846093	1846770	NAD(P)H-quinone oxidoreductase subunit K chloroplastic (AHRD V1 ***- D3WB90_9BORA); contains Interpro domain(s) IPR006138 NADH:ubiquinone oxidoreductase, 20 kDa subunit	0	0	0	0	0	0	0	0	0	0	0	0	0	0	0	0	0	0	0	0	0	0	0	0	0	0	0	0	0	0	0	0	0	0	0	0	0	0	0	0	0	0	0	0
Solanum_lycopersicum	Solyc01g007310	Chr01	1846827	1847189	NAD(P)H-quinone oxidoreductase subunit 3 (AHRD V1 ***- D3WDC8_BULAR); contains Interpro domain(s) IPR000440 NADH:ubiquinone/plastoquinone oxidoreductase, chain 3	0	0	0	0	0	0	0	0	0	0	0	0	0	0	0	0	0	0	0	0	0	0	0	0	0	0	0	0	0	0	0	0	0	0	0	0	0	0	0	0	0	0	0	0
Solanum_lycopersicum	Solyc01g007320	Chr01	1849828	1851307	ATP synthase subunit beta chloroplastic (AHRD V1 ***- Q8MBF8_9SOLA); contains Interpro domain(s) IPR005722 ATPase, F1 complex, beta subunit	0	0	0	0	0	0	0	0	0	0	0	0	0	0	0	0	0	0	0	0	0	0	0	0	0	0	0	0	0	0	0	0	0	0	0	0	0	0	0	0	0	0	0	0
Solanum_lycopersicum	Solyc01g007330	Chr01	1852121	1853554	Ribulose bisphosphate carboxylase large chain (AHRD V1 ***- RBL_SOLLC); contains Interpro domain(s) IPR000685 Ribulose bisphosphate carboxylase, large subunit, C-terminal	0	0	0	0	0	0	0	0	0	0	0	0	0	0	0	0	0	0	0	0	0	0	0	0	0	0	0	0	0	0	0	0	0	0	0	0	0	0	0	0	0	0	0	0
Solanum_lycopersicum	Solyc01g007340	Chr01	1854314	1855837	Acetyl-coenzyme A carboxylase carboxyl transferase subunit beta (AHRD V1 ***- ACCD_EPIVI); contains Interpro domain(s) IPR000438 Acetyl-CoA carboxylase carboxyl transferase, beta subunit	0	0	0	0	0	0	0	0	0	0	0	0	0	0	0	0	0	0	0	0	0	0	0	0	0	0	0	0	0	0	0	0	0	0	0	0	0	0	0	0	0	0	0	0
Solanum_lycopersicum	Solyc01g007350	Chr01	1856314	1856391	Photosystem I reaction center subunit VIII (AHRD V1 *-*- Q3V525_ACOCL); contains Interpro domain(s) IPR001302 Photosystem I reaction centre, subunit VIII	0	0	0	0	0	0	0	0	0	0	0	0	0	0	0	0	0	0	0	0	0	0	0	0	0	0	0	0	0	0	0	0	0	0	0	0	0	0	0	0	0	0	0	0
Solanum_lycopersicum	Solyc01g007360	Chr01	1857139	1857693	Photosystem I assembly protein ycf4 (AHRD V1 ***- Q06R54_9LAMI); contains Interpro domain(s) IPR003359 Photosystem I assembly Ycf4	0	0	0	0	0	0	0	0	0	0	0	0	0	0	0	0	0	0	0	0	0	0	0	0	0	0	0	0	0	0	0	0	0	0	0	0	0	0	0	0	0	0	0	0
Solanum_lycopersicum	Solyc01g007370	Chr01	1858423	1859112	Chloroplast envelope membrane protein A (AHRD V1 ***- D7KRA3_ARALY); contains Interpro domain(s) IPR004282 CemA	0	0	0	0	0	0	0	0	0	0	0	0	0	0	0	0	0	0	0	0	0	0	0	0	0	0	0	0	0	0	0	0	0	0	0	0	0	0	0	0	0	0	0	0
Solanum_lycopersicum	Solyc01g007380	Chr01	1859332	1860294	Apocytochrome f (AHRD V1 ***- D3WBH0_9AQUA); contains Interpro domain(s) IPR002325 Cytochrome f	0	0	0	0	0	0	0	0	0	0	0	0	0	0	0	0	0	0	0	0	0	0	0	0	0	0	0	0	0	0	0	0	0	0	0	0	0	0	0	0	0	0	0	0
Solanum_lycopersicum	Solyc01g007390	Chr01	1861053	1861061	Unknown Protein (AHRD V1)	0	0	0	0	0	0	0	0	0	0	0	0	0	0	0	0	0	0	0	0	0	0	0	0	0	0	0	0	0	0	0	0	0	0	0	0	0	0	0	0	0	0	0	0
Solanum_lycopersicum	Solyc01g007400	Chr01	1861367	1861485	Unknown Protein (AHRD V1); contains Interpro domain(s) IPR002682 Photosystem II protein PsbJ	0	0	0	0	0	0	0	0	0	0	0	0	0	0	0	0	0	0	0	0	0	0	0	0	0	0	0	0	0	0	0	0	0	0	0	0	0	0	0	0	0	0	0	0
Solanum_lycopersicum	Solyc01g007410	Chr01	1861749	1861868	Cytochrome b559 subunit alpha (AHRD V1 *-*- D4PBC8_PHODC); contains Interpro domain(s) IPR006217 Photosystem II protein cytochrome b559, alpha subunit	0	0	0	0	0	0	0	0	0	0	0	0	0	0	0	0	0	0	0	0	0	0	0	0	0	0	0	0	0	0	0	0	0	0	0	0	0	0	0	0	0	0	0	0
Solanum_lycopersicum	Solyc01g007420	Chr01	1862927	1862972	Cytochrome b6-f complex subunit 6 (AHRD V1 *-*- Q5K3U2_9MAGN); contains Interpro domain(s) IPR007802 Cytochrome b6/f complex subunit VI	0	0	0	0	0	0	0	0	0	0	0	0	0	0	0	0	0	0	0	0	0	0	0	0	0	0	0	0	0	0	0	0	0	0	0	0	0	0	0	0	0	0	0	0
Solanum_lycopersicum	Solyc01g007430	Chr01	1863406	1863506	Cytochrome b6-f complex subunit 5 (AHRD V1 ***- B7T2X6_EROTE); contains Interpro domain(s) IPR003683 Cytochrome b6/f complex, subunit 5	0	0	0	0	0	0	0	0	0	0	0	0	0	0	0	0	0	0	0	0	0	0	0	0	0	0	0	0	0	0	0	0	0	0	0	0	0	0	0	0	0	0	0	0
Solanum_lycopersicum	Solyc01g007440	Chr01	1864395	1864528	Photosystem I reaction center subunit IX (AHRD V1 ***- Q06R45_9LAMI); contains Interpro domain(s) IPR002615 Photosystem I reaction centre, subunit IX / PsaJ	0	0	0	0	0	0	0	0	0	0	0	0	0	0	0	0	0	0	0	0	0	0	0	0	0	0	0	0	0	0	0	0	0	0	0	0	0	0	0	0	0	0	0	0
Solanum_lycopersicum	Solyc01g007450	Chr01	1864967	1865167	50S ribosomal protein L33 chloroplastic (AHRD V1 ***- D3WBK4_9AQUA); contains Interpro domain(s) IPR001705 Ribosomal protein L33	0	0	0	0	0	0	0	0	0	0	0	0	0	0	0	0	0	0	0	0	0	0	0	0	0	0	0	0	0	0	0	0	0	0	0	0	0	0	0	0	0	0	0	0
Solanum_lycopersicum	Solyc01g007460	Chr01	1865358	1865663	30S ribosomal protein S18 chloroplastic (AHRD V1 ***- D3WEG6_HEUSA); contains Interpro domain(s) IPR001648 Ribosomal protein S18	0	0	0	0	0	0	0	0	0	0	0	0	0	0	0	0	0	0	0	0	0	0	0	0	0	0	0	0	0	0	0	0	0	0	0	0	0	0	0	0	0	0	0	0
Solanum_lycopersicum	Solyc01g007470	Chr01	1865878	1866264	50S ribosomal protein L20 chloroplastic (AHRD V1 ***- Q06R42_9LAMI); contains Interpro domain(s) IPR005813 Ribosomal protein L20	0	0	0	0	0	0	0	0	0	0	0	0	0	0	0	0	0	0	0	0	0	0	0	0	0	0	0	0	0	0	0	0	0	0	0	0	0	0	0	0	0	0	0	0
Solanum_lycopersicum	Solyc01g007480	Chr01	1866963	1867205	Ribosomal protein S12 (Fragment) (AHRD V1 *-*- B0LN88_LYCCH)	0	0	0	0	0	0	0	0	0	0	0	0	0	0	0	0	0	0	0	0	0	0	0	0	0	0	0	0	0	0	0	0	0	0	0	0	0	0	0	0	0	0	0	0
Solanum_lycopersicum	Solyc01g007490	Chr01	1869260	1869330	ATP-dependent Clp protease proteolytic subunit (AHRD V1 ***- D3WCC1_NEROL); contains Interpro domain(s) IPR001907 Peptidase S14, ClpP	0	0	0	0	0	0	0	0	0	0	0	0	0	0	0	0	0	0	0	0	0	0	0	0	0	0	0	0	0	0	0	0	0	0	0	0	0	0	0	0	0	0	0	0
Solanum_lycopersicum	Solyc01g007500	Chr01	1869775	1871295	Photosystem II CP47 chlorophyll apoprotein (AHRD V1 ***- D3WBA3_9BORA); contains Interpro domain(s) IPR017486 Photosystem II, PsbB	0	0	0	0	0	0	0	0	0	0	0	0	0	0	0	0	0	0	0	0	0	0	0	0	0	0	0	0	0	0	0	0	0	0	0	0	0	0	0	0	0	0	0	0
Solanum_lycopersicum	Solyc01g007510	Chr01	1871742	1871816	PsbN (AHRD V1 ***- Q7HIW7_ARATH); contains Interpro domain(s) IPR003398 Photosystem II protein PsbN	0	0	0	0	0	0	0	0	0	0	0	0	0	0	0	0	0	0	0	0	0	0	0	0	0	0	0	0	0	0	0	0	0	0	0	0	0	0	0	0	0	0	0	0
Solanum_lycopersicum	Solyc01g007520	Chr01	1871928	1872149	Photosystem II reaction center protein H (AHRD V1 ***- C6JT33_9MYRT); contains Interpro domain(s) IPR001056 Photosystem II phosphoprotein PsbH	0	0	0	0	0	0	0	0	0	0	0	0	0	0	0	0	0	0	0	0	0	0	0	0	0	0	0	0	0	0	0	0	0	0	0	0	0	0	0	0	0	0	0	0
Solanum_lycopersicum	Solyc01g007530	Chr01	1872279	1872282	Cytochrome b6 (AHRD V1 ***- B3TN79_BRADI); contains Interpro domain(s) IPR005797 Cytochrome b/b6, N-terminal	0	0	0	0	0	0	0	0	0	0	0	0	0	0	0	0	0	0	0	0	0	0	0	0	0	0	0	0	0	0	0	0	0	0	0	0	0	0	0	0	0	0	0	0
Solanum_lycopersicum	Solyc01g007540	Chr01	1874669	1875088	Cytochrome b6-f complex subunit 4 (AHRD V1 ***- A1XFY6_NUPAD); contains Interpro domain(s) IPR005870 Cytochrome b6/f complex, subunit IV	0	0	0	0	0	0	0	0	0	0	0	0	0	0	0	0	0	0	0	0	0	0	0	0	0	0	0	0	0	0	0	0	0	0	0	0	0	0	0	0	0	0	0	0
Solanum_lycopersicum	Solyc01g007550	Chr01	1875280	1875429	DNA-directed RNA polymerase subunit alpha (AHRD V1 ***- D3WBC7_9BORA); contains Interpro domain(s) IPR011260 RNA polymerase, alpha subunit, C-terminal	0	0	0	0	0	0	0	0	0	0	0	0	0	0	0	0	0	0	0	0	0	0	0	0	0	0	0	0	0	0	0	0	0	0	0	0	0	0	0	0	0	0	0	0
Solanum_lycopersicum	Solyc01g007560	Chr01	1875492	1876292	DNA-directed RNA polymerase subunit alpha (AHRD V1 ***- D3WBC7_9BORA); contains Interpro domain(s) IPR011773 DNA-directed RNA polymerase, alpha subunit	0	0	0	0	0	0	0	0	0	0	0	0	0	0	0	0	0	0	0	0	0	0	0	0	0	0	0	0	0	0	0	0	0	0	0	0	0	0	0	0	0	0	0	0
Solanum_lycopersicum	Solyc01g007570	Chr01	1876881	1876989	30S ribosomal protein S11 chloroplastic (AHRD V1 ***- D3WCH5_NEROL); contains Interpro domain(s) IPR019981 Ribosomal protein S11, bacterial-type	0	0	0	0	0	0	0	0	0	0	0	0	0	0	0	0	0	0	0	0	0	0	0	0	0	0	0	0	0	0	0	0	0	0	0	0	0	0	0	0	0	0	0	0
Solanum_lycopersicum	Solyc01g007580	Chr01	1877314	1877718	30S ribosomal protein S8 (AHRD V1 ***- D4PBE7_PHODC); contains Interpro domain(s) IPR000630 Ribosomal protein S8	0	0	0	0	0	0	0	0	0	0	0	0	0	0	0	0	0	0	0	0	0	0	0	0	0	0	0	0	0	0	0	0	0	0	0	0	0	0	0	0	0	0	0	0
Solanum_lycopersicum	Solyc01g007590	Chr01	1877886	1878254	50S ribosomal protein L14 chloroplastic (AHRD V1 ***- D3WBB8_9BORA); contains Interpro domain(s) IPR005745 Ribosomal protein L14, bacterial-type	0	0	0	0	0	0	0	0	0	0	0	0	0	0	0	0	0	0	0	0	0	0	0	0	0	0	0	0	0	0	0	0	0	0	0	0	0	0	0	0	0	0	0	0
Solanum_lycopersicum	Solyc01g007600	Chr01	1878380	1878736	50S ribosomal protein L16 chloroplastic (AHRD V1 ***- D3WCG3_NEROL); contains Interpro domain(s) IPR000114 Ribosomal protein L16	0	0	0	0	0	0	0	0	0	0	0	0	0	0	0	0	0	0	0	0	0	0	0	0	0	0	0	0	0	0	0	0	0	0	0	0	0	0	0	0	0	0	0	0
Solanum_lycopersicum	Solyc01g007610	Chr01	1880639	1881072	30S ribosomal protein S3 chloroplastic (AHRD V1 ***- D3WBD9_9BORA); contains Interpro domain(s) IPR005704 Ribosomal protein S3, bacterial	0	0	0	0	0	0	0	0	0	0	0	0	0	0	0	0	0	0	0	0	0	0	0	0	0	0	0	0	0	0	0	0	0	0	0	0	0	0	0	0	0	0	0	0
Solanum_lycopersicum	Solyc01g007620	Chr01	1881125	1881274	30S ribosomal protein S19 chloroplastic (AHRD V1 ***- D3WDP2_CORFO); contains Interpro domain(s) IPR002222 Ribosomal protein S19/S15	0	0	0	0	0	0	0	0	0	0	0	0	0	0	0	0	0	0	0	0	0	0	0	0	0	0	0	0	0	0	0	0	0	0	0	0	0	0	0	0	0	0	0	0
Solanum_lycopersicum	Solyc01g007630	Chr01	1883028	1883260	50S ribosomal protein L2 chloroplastic (AHRD V1 ***- A6YA71_9MAGN); contains Interpro domain(s) IPR005880 Ribosomal protein L2, bacterial-type	0	0	0	0	0	0	0	0	0	0	0	0	0	0	0	0	0	0	0	0	0	0	0	0	0	0	0	0	0	0	0	0	0	0	0	0	0	0	0	0	0	0	0	0
Solanum_lycopersicum	Solyc01g007640	Chr01	1883628	1890464	Ycf2 (AHRD V1 ***- D2KLP5_OLEEU); contains Interpro domain(s) IPR008543 Chloroplast Ycf2	0	0	0	0	0	0	0	0	0	0	0	0	0	0	0	0	0	0	0	0	0	0	0	0	0	0	0	0	0	0	0	0	0	0	0	0	0	0	0	0	0	0	0	0
Solanum_lycopersicum	Solyc01g007650	Chr01	1890606	1890818	Ycf15 (AHRD V1 ***- D2KLP6_OLEEU); contains Interpro domain(s) IPR019645 Protein precursor Ycf15, putative, chloroplast	0	0	0	0	0	0	0	0	0	0	0	0	0	0	0	0	0	0	0	0	0	0	0	0	0	0	0	0	0	0	0	0	0	0	0	0	0	0	0	0	0	0	0	0
Solanum_lycopersicum	Solyc01g007660	Chr01	1893082	1893867	NAD(P)H-quinone oxidoreductase subunit 2 chloroplastic (AHRD V1 ***- D3WB81_9BORA); contains Interpro domain(s) IPR010096 NADH-quinone oxidoreductase, chain N	0	0	0	0	0	0	0	0	0	0	0	0	0	0	0	0	0	0	0	0	0	0	0	0	0	0	0	0	0	0	0	0	0	0	0	0	0	0	0	0	0	0	0	0
Solanum_lycopersicum	Solyc01g007670	Chr01	1894153	1894620	30S ribosomal protein S7 chloroplastic (AHRD V1 ***- D3WBE1_9BORA); contains Interpro domain(s) IPR005717 Ribosomal protein S7, bacterial-type	0	0	0	0	0	0	0	0	0	0	0	0	0	0	0	0	0	0	0	0	0	0	0	0	0	0	0	0	0	0	0	0	0	0	0	0	0	0	0	0	0	0	0	0
Solanum_lycopersicum	Solyc01g007680	Chr01	1896590	1896985	Orf146 protein (AHRD V1 ***- Q9MFF3_BETVU)	0	0	0	0	0	0	0	0	0	0	0	0	0	0	0	0	0	0	0	0	0	0	0	0	0	0	0	0	0	0	0	0	0	0	0	0	0	0	0	0	0	0	0	0
Solanum_lycopersicum	Solyc01g007690	Chr01	1897089	1897114	Unknown Protein (AHRD V1)	0	0	0	0	0	0	0	0	0	0	0	0	0	0	0	0	0	0	0	0	0	0	0	0	0	0	0	0	0	0	0	0	0	0	0	0	0	0	0	0	0	0	0	0
Solanum_lycopersicum	Solyc01g007700	Chr01	1898342	1898354	Conserved protein (AHRD V1 *-*- C7TFZ2_LACRL)	0	0	0	0	0	0	0	0	0	0	0	0	0	0	0	0	0	0	0	0	0	0	0	0	0	0	0	0	0	0	0	0	0	0	0	0	0	0	0	0	0	0	0	0
Solanum_lycopersicum	Solyc01g007710	Chr01	1898412	1898438	Unknown Protein (AHRD V1)	0	0	0	0	0	0	0	0	0	0	0	0	0	0	0	0	0	0	0	0	0	0	0	0	0	0	0	0	0	0	0	0	0	0	0	0	0	0	0	0	0	0	0	0
Solanum_lycopersicum	Solyc01g007720	Chr01	1899276	1899343	ORF42f (AHRD V1 *-*- Q32989_PINTH)	0	0	0	0	0	0	0	0	0	0	0	0	0	0	0	0	0	0	0	0	0	0	0	0	0	0	0	0	0	0	0	0	0	0	0	0	0	0	0	0	0	0	0	0
Solanum_lycopersicum	Solyc01g007730	Chr01	1902883	1903131	ORF91 (AHRD V1 *--- C1BRN8_9MAXI)	0	0	0	0	0	0	0	0	0	0	0	0	0	0	0	0	0	0	0	0	0	0	0	0	0	0	0	0	0	0	0	0	0	0	0	0	0	0	0	0	0	0	0	0
Solanum_lycopersicum	Solyc01g007740	Chr01	1908044	1908253	Peroxiredoxin (AHRD V1 **-- Q9FE12_PHAVU); contains Interpro domain(s) IPR000866 Alkyl hydroperoxide reductase/ Thiol specific antioxidant/ Mal allergen	0	0	0	0	0	0	0	0	0	0	0	0	0	0	0	0	0	0	0	0	0	0	0	0	0	0	0	0	0	0	0	0	0	0	0	0	0	0	0	0	0	0	0	0
Solanum_lycopersicum	Solyc01g007750	Chr01	1911479	1912384	Mitochondrial transcription termination factor (Fragment) (AHRD V1 *--- C6FB10_PSEMZ); contains Interpro domain(s) IPR003690 Mitochodrial transcription termination factor-related	0	0	0	0	0	0	0	0	0	0	0	0	0	0	0	0	0	0	0	0	0	0	0	0	0	0	0	0	0	0	0	0	0	0	0	0	0	0	0	0	0	0	0	0
Solanum_lycopersicum	Solyc01g007760	Chr01	1916300	1916542	Transcription factor E2F (AHRD V1 **** Q9LEL4_DAUCA); contains Interpro domain(s) IPR015633 E2F Family	0	0	0	0	0	0	0	0	0	0	0	0	0	0	0	0	0	0	0	0	0	0	0	0	0	0	0	0	0	0	0	0	0	0	0	0	0	0	0	0	0	0	0	0
Solanum_lycopersicum	Solyc01g007770	Chr01	1927215	1927739	Genomic DNA chromosome 5 P1 clone MHF15 (AHRD V1 ***- Q9FNI0_ARATH)	0	0	0	0	0	0	0	0	0	0	0	0	0	0	0	0	0	0	0	0	0	0	0	0	0	0	0	0	0	0	0	0	0	0	0	0	0	0	0	0	0	0	0	0
Solanum_lycopersicum	Solyc01g007790	Chr01	1939772	1939842	UPF0554 protein C2orf43 homolog (AHRD V1 **-- CB043_CHICK); contains Interpro domain(s) IPR019363 Protein of unknown function DUF2305	0	0	0	0	0	0	0	0	0	0	0	0	0	0	0	0	0	0	0	0	0	0	0	0	0	0	0	0	0	0	0	0	0	0	0	0	0	0	0	0	0	0	0	0
Solanum_lycopersicum	Solyc01g007800	Chr01	1955384	1955932	Plant-specific domain TIGR01568 family protein (AHRD V1 *--- B6SZV1_MAIZE); contains Interpro domain(s) IPR006458 Protein of unknown function DUF623, plant	0	0	0	0	0	0	0	0	0	0	0	0	0	0	0	0	0	0	0	0	0	0	0	0	0	0	0	0	0	0	0	0	0	0	0	0	0	0	0	0	0	0	0	0
Solanum_lycopersicum	Solyc01g007810	Chr01	1971082	1971978	Plant-specific domain TIGR01568 family protein (AHRD V1 *--- B6U9N9_MAIZE); contains Interpro domain(s) IPR006458 Protein of unknown function DUF623, plant	0	0	0	0	0	0	0	0	0	0	0	0	0	0	0	0	0	0	0	0	0	0	0	0	0	0	0	0	0	0	0	0	0	0	0	0	0	0	0	0	0	0	0	0
Solanum_lycopersicum	Solyc01g007820	Chr01	1998291	1998368	Unknown Protein (AHRD V1)	0	0	0	0	0	0	0	0	0	0	0	0	0	0	0	0	0	0	0	0	0	0	0	0	0	0	0	0	0	0	0	0	0	0	0	0	0	0	0	0	0	0	0	0
Solanum_lycopersicum	Solyc01g007830	Chr01	2001620	2001742	Unknown Protein (AHRD V1)	0	0	0	0	0	0	0	0	0	0	0	0	0	0	0	0	0	0	0	0	0	0	0	0	0	0	0	0	0	0	0	0	0	0	0	0	0	0	0	0	0	0	0	0
Solanum_lycopersicum	Solyc01g007840	Chr01	2006921	2007778	CCR4-NOT transcription complex subunit 7 (AHRD V1 ***- B4FG48_MAIZE); contains Interpro domain(s) IPR006941 Ribonuclease CAF1	0	0	0	0	0	0	0	0	0	0	0	0	0	0	0	0	0	0	0	0	0	0	0	0	0	0	0	0	0	0	0	0	0	0	0	0	0	0	0	0	0	0	0	0
Solanum_lycopersicum	Solyc01g007850	Chr01	2011260	2014316	Pentatricopeptide repeat-containing protein (AHRD V1 ***- D7MHD4_ARALY); contains Interpro domain(s) IPR002885 Pentatricopeptide repeat	0	0	0	0	0	0	0	0	0	0	0	0	0	0	0	0	0	0	0	0	0	0	0	0	0	0	0	0	0	0	0	0	0	0	0	0	0	0	0	0	0	0	0	0
Solanum_lycopersicum	Solyc01g007860	Chr01	2021789	2021822	Ubiquitin-conjugating enzyme family protein-like (AHRD V1 ***- Q3HVN0_SOLTU); contains Interpro domain(s) IPR000608 Ubiquitin-conjugating enzyme, E2	0	0	0	0	0	0	0	0	0	0	0	0	0	0	0	0	0	0	0	0	0	0	0	0	0	0	0	0	0	0	0	0	0	0	0	0	0	0	0	0	0	0	0	0
Solanum_lycopersicum	Solyc01g007880	Chr01	2054779	2055134	MORN repeat protein (AHRD V1 *--- D4V7H0_BACVU); contains Interpro domain(s) IPR019746 Tubulin/FtsZ, N-terminal	0	0	0	0	0	0	0	0	0	0	0	0	0	0	0	0	0	0	0	0	0	0	0	0	0	0	0	0	0	0	0	0	0	0	0	0	0	0	0	0	0	0	0	0
Solanum_lycopersicum	Solyc01g007890	Chr01	2062786	2063584	Unknown Protein (AHRD V1)	0	0	0	0	0	0	0	0	0	0	0	0	0	0	0	0	0	0	0	0	0	0	0	0	0	0	0	0	0	0	0	0	0	0	0	0	0	0	0	0	0	0	0	0
Solanum_lycopersicum	Solyc01g007900	Chr01	2102561	2102731	Tobamovirus multiplication protein (Fragment) (AHRD V1 ***- B0ZZ80_ARAHY); contains Interpro domain(s) IPR009457 Protein of unknown function DUF1084	0	0	0	0	0	0	0	0	0	0	0	0	0	0	0	0	0	0	0	0	0	0	0	0	0	0	0	0	0	0	0	0	0	0	0	0	0	0	0	0	0	0	0	0
Solanum_lycopersicum	Solyc01g007910	Chr01	2105209	2105421	Succinyl-CoA ligase (AHRD V1 ***- B9RL91_RICCO); contains Interpro domain(s) IPR005810 Succinyl-CoA ligase, alpha subunit	0	0	0	0	0	0	0	0	0	0	0	0	0	0	0	0	0	0	0	0	0	0	0	0	0	0	0	0	0	0	0	0	0	0	0	0	0	0	0	0	0	0	0	0
Solanum_lycopersicum	Solyc01g007920	Chr01	2114273	2114615	Isochorismatase family protein (AHRD V1 ***- B5IAW4_ACIB4); contains Interpro domain(s) IPR000868 Isochorismatase-like	0	0	0	0	0	0	0	0	0	0	0	0	0	0	0	0	0	0	0	0	0	0	0	0	0	0	0	0	0	0	0	0	0	0	0	0	0	0	0	0	0	0	0	0
Solanum_lycopersicum	Solyc01g007930	Chr01	2119935	2120523	Sel1 domain protein repeat-containing protein (AHRD V1 *-*- A5GBQ0_GEOUR); contains Interpro domain(s) IPR011990 Tetratricopeptide-like helical	0	0	0	0	0	0	0	0	0	0	0	0	0	0	0	0	0	0	0	0	0	0	0	0	0	0	0	0	0	0	0	0	0	0	0	0	0	0	0	0	0	0	0	0
Solanum_lycopersicum	Solyc01g007940	Chr01	2127992	2128108	Alanine aminotransferase 2 (AHRD V1 **** A8IKE5_SOYBN); contains Interpro domain(s) IPR004839 Aminotransferase, class I and II	0	0	0	0	0	0	0	0	0	0	0	0	0	0	0	0	0	0	0	0	0	0	0	0	0	0	0	0	0	0	0	0	0	0	0	0	0	0	0	0	0	0	0	0
Solanum_lycopersicum	Solyc01g007950	Chr01	2142619	2142852	Peroxidase 1 (AHRD V1 *-*- B6T173_MAIZE); contains Interpro domain(s) IPR000823 Plant peroxidase	0	0	0	0	0	0	0	0	0	0	0	0	0	0	0	0	0	0	0	0	0	0	0	0	0	0	0	0	0	0	0	0	0	0	0	0	0	0	0	0	0	0	0	0
Solanum_lycopersicum	Solyc01g007960	Chr01	2149842	2150610	RLK, Receptor like protein, putative resistance protein with an antifungal domain	0	0	0	0	0	0	0	0	0	0	0	0	0	0	0	0	0	0	0	0	0	0	0	0	0	0	0	0	0	0	0	0	0	0	0	0	0	0	0	0	0	0	0	0
Solanum_lycopersicum	Solyc01g007970	Chr01	2153668	2153691	RLK, Receptor like protein, putative resistance protein with an antifungal domain	0	0	0	0	0	0	0	0	0	0	0	0	0	0	0	0	0	0	0	0	0	0	0	0	0	0	0	0	0	0	0	0	0	0	0	0	0	0	0	0	0	0	0	0
Solanum_lycopersicum	Solyc01g007980	Chr01	2161571	2162336	RLK, Receptor like protein, putative resistance protein with an antifungal domain	0	0	0	0	0	0	0	0	0	0	0	0	0	0	0	0	0	0	0	0	0	0	0	0	0	0	0	0	0	0	0	0	0	0	0	0	0	0	0	0	0	0	0	0
Solanum_lycopersicum	Solyc01g007990	Chr01	2170706	2171435	RLK, Receptor like protein, putative resistance protein with an antifungal domain	0	0	0	0	0	0	0	0	0	0	0	0	0	0	0	0	0	0	0	0	0	0	0	0	0	0	0	0	0	0	0	0	0	0	0	0	0	0	0	0	0	0	0	0
Solanum_lycopersicum	Solyc01g008000	Chr01	2175965	2176112	ADP-ribosylation factor (AHRD V1 ***- Q76ME3_WHEAT); contains Interpro domain(s) IPR006688 ADP-ribosylation factor	0	0	0	0	0	0	0	0	0	0	0	0	0	0	0	0	0	0	0	0	0	0	0	0	0	0	0	0	0	0	0	0	0	0	0	0	0	0	0	0	0	0	0	0
Solanum_lycopersicum	Solyc01g008010	Chr01	2182184	2182237	Os09g0327550 protein (Fragment) (AHRD V1 *-*- C7J753_ORYSJ); contains Interpro domain(s) IPR003863 Protein of unknown function DUF220	0	0	0	0	0	0	0	0	0	0	0	0	0	0	0	0	0	0	0	0	0	0	0	0	0	0	0	0	0	0	0	0	0	0	0	0	0	0	0	0	0	0	0	0
Solanum_lycopersicum	Solyc01g008030	Chr01	2194279	2194324	Unknown Protein (AHRD V1)	0	0	0	0	0	0	0	0	0	0	0	0	0	0	0	0	0	0	0	0	0	0	0	0	0	0	0	0	0	0	0	0	0	0	0	0	0	0	0	0	0	0	0	0
Solanum_lycopersicum	Solyc01g008040	Chr01	2196724	2197816	S-locus F-box-like protein a (Fragment) (AHRD V1 ***- B0F0G3_PETIN); contains Interpro domain(s) IPR006527 F-box associated	0	0	0	0	0	0	0	0	0	0	0	0	0	0	0	0	0	0	0	0	0	0	0	0	0	0	0	0	0	0	0	0	0	0	0	0	0	0	0	0	0	0	0	0
Solanum_lycopersicum	Solyc01g008050	Chr01	2199166	2199334	Leaf senescence protein-like (AHRD V1 ***- Q67V91_ORYSJ); contains Interpro domain(s) IPR004253 Protein of unknown function DUF231, plant	0	0	0	0	0	0	0	0	0	0	0	0	0	0	0	0	0	0	0	0	0	0	0	0	0	0	0	0	0	0	0	0	0	0	0	0	0	0	0	0	0	0	0	0
Solanum_lycopersicum	Solyc01g008060	Chr01	2204717	2204815	Phosphoglycerate mutase (AHRD V1 *--- A4TBN9_MYCGI); contains Interpro domain(s) IPR002156 Ribonuclease H	0	0	0	0	0	0	0	0	0	0	0	0	0	0	0	0	0	0	0	0	0	0	0	0	0	0	0	0	0	0	0	0	0	0	0	0	0	0	0	0	0	0	0	0
Solanum_lycopersicum	Solyc01g008070	Chr01	2211965	2212179	Alpha/beta superfamily hydrolase (AHRD V1 *--- D0CIF5_9SYNE); contains Interpro domain(s) IPR010765 Protein of unknown function DUF1350	0	0	0	0	0	0	0	0	0	0	0	0	0	0	0	0	0	0	0	0	0	0	0	0	0	0	0	0	0	0	0	0	0	0	0	0	0	0	0	0	0	0	0	0
Solanum_lycopersicum	Solyc01g008080	Chr01	2221904	2221906	Ribosomal protein S27 (AHRD V1 ***- Q3HVK9_SOLTU); contains Interpro domain(s) IPR000592 Ribosomal protein S27e	0	0	0	0	0	0	0	0	0	0	0	0	0	0	0	0	0	0	0	0	0	0	0	0	0	0	0	0	0	0	0	0	0	0	0	0	0	0	0	0	0	0	0	0
Solanum_lycopersicum	Solyc01g008090	Chr01	2225943	2225945	Ribosomal protein S27 (AHRD V1 ***- Q3HVK9_SOLTU); contains Interpro domain(s) IPR000592 Ribosomal protein S27e	0	0	0	0	0	0	0	0	0	0	0	0	0	0	0	0	0	0	0	0	0	0	0	0	0	0	0	0	0	0	0	0	0	0	0	0	0	0	0	0	0	0	0	0
Solanum_lycopersicum	Solyc01g008100	Chr01	2229114	2229348	Transferase transferring glycosyl groups (AHRD V1 **-* D7MH74_ARALY)	0	0	0	0	0	0	0	0	0	0	0	0	0	0	0	0	0	0	0	0	0	0	0	0	0	0	0	0	0	0	0	0	0	0	0	0	0	0	0	0	0	0	0	0
Solanum_lycopersicum	Solyc01g008110	Chr01	2241642	2242106	Cytochrome P450	0	0	0	0	0	0	0	0	0	0	0	0	0	0	0	0	0	0	0	0	0	0	0	0	0	0	0	0	0	0	0	0	0	0	0	0	0	0	0	0	0	0	0	0
Solanum_lycopersicum	Solyc01g008120	Chr01	2262338	2262528	Histone acetyltransferase (AHRD V1 **** B9HG17_POPTR); contains Interpro domain(s) IPR009255 Transcriptional coactivation	0	0	0	0	0	0	0	0	0	0	0	0	0	0	0	0	0	0	0	0	0	0	0	0	0	0	0	0	0	0	0	0	0	0	0	0	0	0	0	0	0	0	0	0
Solanum_lycopersicum	Solyc01g008130	Chr01	2274518	2274584	DEP domain-containing protein 1B (AHRD V1 *--- DEP1B_HUMAN); contains Interpro domain(s) IPR006869 Protein of unknown function DUF547	0	0	0	0	0	0	0	0	0	0	0	0	0	0	0	0	0	0	0	0	0	0	0	0	0	0	0	0	0	0	0	0	0	0	0	0	0	0	0	0	0	0	0	0
Solanum_lycopersicum	Solyc01g008140	Chr01	2289475	2290930	Receptor kinase (AHRD V1 **** B8XA57_GOSBA); contains Interpro domain(s) IPR002290 Serine/threonine protein kinase	0	0	0	0	0	0	0	0	0	0	0	0	0	0	0	0	0	0	0	0	0	0	0	0	0	0	0	0	0	0	0	0	0	0	0	0	0	0	0	0	0	0	0	0
Solanum_lycopersicum	Solyc01g008150	Chr01	2302209	2302358	Unknown Protein (AHRD V1)	0	0	0	0	0	0	0	0	0	0	0	0	0	0	0	0	0	0	0	0	0	0	0	0	0	0	0	0	0	0	0	0	0	0	0	0	0	0	0	0	0	0	0	0
Solanum_lycopersicum	Solyc01g008160	Chr01	2304871	2305833	Tetratricopeptide repeat-containing protein (AHRD V1 ***- D7L8H9_ARALY); contains Interpro domain(s) IPR011990 Tetratricopeptide-like helical	0	0	0	0	0	0	0	0	0	0	0	0	0	0	0	0	0	0	0	0	0	0	0	0	0	0	0	0	0	0	0	0	0	0	0	0	0	0	0	0	0	0	0	0
Solanum_lycopersicum	Solyc01g008170	Chr01	2308753	2308902	Zinc finger CCCH domain-containing protein 17 (AHRD V1 ***- C3H17_ARATH); contains Interpro domain(s) IPR000571 Zinc finger, CCCH-type	0	0	0	0	0	0	0	0	0	0	0	0	0	0	0	0	0	0	0	0	0	0	0	0	0	0	0	0	0	0	0	0	0	0	0	0	0	0	0	0	0	0	0	0
Solanum_lycopersicum	Solyc01g008180	Chr01	2334113	2334148	DNA-binding protein (Fragment) (AHRD V1 *--* Q42051_ARATH); contains Interpro domain(s) IPR005516 Remorin, C-terminal region	0	0	0	0	0	0	0	0	0	0	0	0	0	0	0	0	0	0	0	0	0	0	0	0	0	0	0	0	0	0	0	0	0	0	0	0	0	0	0	0	0	0	0	0
Solanum_lycopersicum	Solyc01g008190	Chr01	2342735	2343381	Os05g0304100 protein (Fragment) (AHRD V1 *-*- Q0DJB8_ORYSJ)	0	0	0	0	0	0	0	0	0	0	0	0	0	0	0	0	0	0	0	0	0	0	0	0	0	0	0	0	0	0	0	0	0	0	0	0	0	0	0	0	0	0	0	0
Solanum_lycopersicum	Solyc01g008200	Chr01	2348478	2348539	Os05g0304100 protein (Fragment) (AHRD V1 ***- Q0DJB8_ORYSJ)	0	0	0	0	0	0	0	0	0	0	0	0	0	0	0	0	0	0	0	0	0	0	0	0	0	0	0	0	0	0	0	0	0	0	0	0	0	0	0	0	0	0	0	0
Solanum_lycopersicum	Solyc01g008210	Chr01	2350248	2350826	Unknown Protein (AHRD V1)	0	0	0	0	0	0	0	0	0	0	0	0	0	0	0	0	0	0	0	0	0	0	0	0	0	0	0	0	0	0	0	0	0	0	0	0	0	0	0	0	0	0	0	0
Solanum_lycopersicum	Solyc01g008220	Chr01	2354732	2354841	Arabinogalactan protein (AHRD V1 ***- B6SST2_MAIZE)	0	0	0	0	0	0	0	0	0	0	0	0	0	0	0	0	0	0	0	0	0	0	0	0	0	0	0	0	0	0	0	0	0	0	0	0	0	0	0	0	0	0	0	0
Solanum_lycopersicum	Solyc01g008230	Chr01	2359866	2360615	TCP family transcription factor (AHRD V1 *-** A6MCZ2_9ORYZ); contains Interpro domain(s) IPR005333 Transcription factor, TCP	0	0	0	0	0	0	0	0	0	0	0	0	0	0	0	0	0	0	0	0	0	0	0	0	0	0	0	0	0	0	0	0	0	0	0	0	0	0	0	0	0	0	0	0
Solanum_lycopersicum	Solyc01g008240	Chr01	2373014	2373143	Solute carrier family 2, facilitated glucose transporter member 3 (AHRD V1 ***- GTR3_BOVIN); contains Interpro domain(s) IPR003663 Sugar/inositol transporter	0	0	0	0	0	0	0	0	0	0	0	0	0	0	0	0	0	0	0	0	0	0	0	0	0	0	0	0	0	0	0	0	0	0	0	0	0	0	0	0	0	0	0	0
Solanum_lycopersicum	Solyc01g008250	Chr01	2377358	2377699	Thioredoxin X (AHRD V1 ***- B6T9S0_MAIZE); contains Interpro domain(s) IPR015467 Thioredoxin, core	0	0	0	0	0	0	0	0	0	0	0	0	0	0	0	0	0	0	0	0	0	0	0	0	0	0	0	0	0	0	0	0	0	0	0	0	0	0	0	0	0	0	0	0
Solanum_lycopersicum	Solyc01g008260	Chr01	2380671	2380743	E2F-associated phosphoprotein (AHRD V1 ***- Q0P5M4_BOVIN); contains Interpro domain(s) IPR019370 E2F-associated phosphoprotein, C-terminal	0	0	0	0	0	0	0	0	0	0	0	0	0	0	0	0	0	0	0	0	0	0	0	0	0	0	0	0	0	0	0	0	0	0	0	0	0	0	0	0	0	0	0	0
Solanum_lycopersicum	Solyc01g008270	Chr01	2386022	2386199	Prefoldin subunit 5 (AHRD V1 ***- B6TVU2_MAIZE); contains Interpro domain(s) IPR011599 Prefoldin alpha subunit	0	0	0	0	0	0	0	0	0	0	0	0	0	0	0	0	0	0	0	0	0	0	0	0	0	0	0	0	0	0	0	0	0	0	0	0	0	0	0	0	0	0	0	0
Solanum_lycopersicum	Solyc01g008280	Chr01	2391546	2392185	Serine/threonine-protein phosphatase 2A activator 2 (AHRD V1 **** B6TQY2_MAIZE); contains Interpro domain(s) IPR004327 Phosphotyrosyl phosphatase activator, PTPA	0	0	0	0	0	0	0	0	0	0	0	0	0	0	0	0	0	0	0	0	0	0	0	0	0	0	0	0	0	0	0	0	0	0	0	0	0	0	0	0	0	0	0	0
Solanum_lycopersicum	Solyc01g008290	Chr01	2396825	2396968	Dihydroorotate dehydrogenase (AHRD V1 ***- B6U892_MAIZE); contains Interpro domain(s) IPR005719 Dihydroorotate dehydrogenase, class 2	0	0	0	0	0	0	0	0	0	0	0	0	0	0	0	0	0	0	0	0	0	0	0	0	0	0	0	0	0	0	0	0	0	0	0	0	0	0	0	0	0	0	0	0
Solanum_lycopersicum	Solyc01g008300	Chr01	2406141	2406951	Hydroxycinnamoyl CoA shikimate/quinate hydroxycinnamoyltransferase-like protein (AHRD V1 **-* B9IAS9_POPTR); contains Interpro domain(s) IPR003480 Transferase	0	0	0	0	0	0	0	0	0	0	0	0	0	0	0	0	0	0	0	0	0	0	0	0	0	0	0	0	0	0	0	0	0	0	0	0	0	0	0	0	0	0	0	0
Solanum_lycopersicum	Solyc01g008320	Chr01	2428752	2428953	DDHD domain containing 1 (AHRD V1 *--- Q3ZAU5_RAT); contains Interpro domain(s) IPR004177 DDHD	1	0	0	1	0	0	0	0	0	0	0	0	0	0	0	0	0	0	0	0	0	0	0	0	0	0	0	0	0	0	0	0	0	0	0	0	0	0	0	0	0	0	0	0
Solanum_lycopersicum	Solyc01g008330	Chr01	2451907	2451963	Acetyl-CoA carboxylase biotin carboxylase (AHRD V1 ***- B4VQU4_9CYAN); contains Interpro domain(s) IPR004549 Acetyl-CoA carboxylase, biotin carboxylase	0	0	0	0	0	0	0	0	0	0	0	0	0	0	0	0	0	0	0	0	0	0	0	0	0	0	0	0	0	0	0	0	0	0	0	0	0	0	0	0	0	0	0	0
Solanum_lycopersicum	Solyc01g008340	Chr01	2463241	2463403	50S ribosomal protein L19 (AHRD V1 *-*- B6T8M1_MAIZE); contains Interpro domain(s) IPR001857 Ribosomal protein L19	0	0	0	0	0	0	0	0	0	0	0	0	0	0	0	0	0	0	0	0	0	0	0	0	0	0	0	0	0	0	0	0	0	0	0	0	0	0	0	0	0	0	0	0
Solanum_lycopersicum	Solyc01g008350	Chr01	2472569	2472635	DNAJ heat shock N-terminal domain-containing protein-like (AHRD V1 ***- Q5QMD6_ORYSJ)	0	0	0	0	0	0	0	0	0	0	0	0	0	0	0	0	0	0	0	0	0	0	0	0	0	0	0	0	0	0	0	0	0	0	0	0	0	0	0	0	0	0	0	0
Solanum_lycopersicum	Solyc01g008360	Chr01	2474602	2474855	Pre-mRNA branch site p14-like protein (AHRD V1 **-- B6T0W0_MAIZE); contains Interpro domain(s) IPR012677 Nucleotide-binding, alpha-beta plait	0	0	0	0	0	0	0	0	0	0	0	0	0	0	0	0	0	0	0	0	0	0	0	0	0	0	0	0	0	0	0	0	0	0	0	0	0	0	0	0	0	0	0	0
Solanum_lycopersicum	Solyc01g008380	Chr01	2485382	2485485	Pentatricopeptide repeat-containing protein (AHRD V1 ***- D7KKP4_ARALY)	0	0	0	0	0	0	0	0	0	0	0	0	0	0	0	0	0	0	0	0	0	0	0	0	0	0	0	0	0	0	0	0	0	0	0	0	0	0	0	0	0	0	0	0
Solanum_lycopersicum	Solyc01g008390	Chr01	2489488	2489973	LRR receptor-like serine/threonine-protein kinase, RLP	0	0	0	0	0	0	0	0	0	0	0	0	0	0	0	0	0	0	0	0	0	0	0	0	0	0	0	0	0	0	0	0	0	0	0	0	0	0	0	0	0	0	0	0
Solanum_lycopersicum	Solyc01g008400	Chr01	2491419	2491489	Unknown Protein (AHRD V1)	0	0	0	0	0	0	0	0	0	0	0	0	0	0	0	0	0	0	0	0	0	0	0	0	0	0	0	0	0	0	0	0	0	0	0	0	0	0	0	0	0	0	0	0
Solanum_lycopersicum	Solyc01g008410	Chr01	2495139	2495552	LRR receptor-like serine/threonine-protein kinase, RLP	0	0	0	0	0	0	0	0	0	0	0	0	0	0	0	0	0	0	0	0	0	0	0	0	0	0	0	0	0	0	0	0	0	0	0	0	0	0	0	0	0	0	0	0
Solanum_lycopersicum	Solyc01g008420	Chr01	2504346	2504367	Mate efflux family protein (AHRD V1 **-- D7KHQ9_ARALY); contains Interpro domain(s) IPR002528 Multi antimicrobial extrusion protein MatE	0	0	0	0	0	0	0	0	0	0	0	0	0	0	0	0	0	0	0	0	0	0	0	0	0	0	0	0	0	0	0	0	0	0	0	0	0	0	0	0	0	0	0	0
Solanum_lycopersicum	Solyc01g008430	Chr01	2517079	2517198	Unknown Protein (AHRD V1)	0	0	0	0	0	0	0	0	0	0	0	0	0	0	0	0	0	0	0	0	0	0	0	0	0	0	0	0	0	0	0	0	0	0	0	0	0	0	0	0	0	0	0	0
Solanum_lycopersicum	Solyc01g008440	Chr01	2523688	2524200	Calcium-dependent protein kinase 8 (AHRD V1 **** Q6KC54_NICPL); contains Interpro domain(s) IPR002290 Serine/threonine protein kinase	1	0	0	1	0	0	0	0	0	0	0	0	0	0	0	0	0	0	0	0	0	0	0	0	0	0	0	0	0	0	0	0	0	0	0	0	0	0	0	0	0	0	0	0
Solanum_lycopersicum	Solyc01g008450	Chr01	2537806	2538639	Unknown Protein (AHRD V1)	0	0	0	0	0	0	0	0	0	0	0	0	0	0	0	0	0	0	0	0	0	0	0	0	0	0	0	0	0	0	0	0	0	0	0	0	0	0	0	0	0	0	0	0
Solanum_lycopersicum	Solyc01g008460	Chr01	2547162	2547221	2Fe-2S ferredoxin (AHRD V1 **-- B6U5I8_MAIZE); contains Interpro domain(s) IPR001041 Ferredoxin	0	0	0	0	0	0	0	0	0	0	0	0	0	0	0	0	0	0	0	0	0	0	0	0	0	0	0	0	0	0	0	0	0	0	0	0	0	0	0	0	0	0	0	0
Solanum_lycopersicum	Solyc01g008470	Chr01	2548684	2548770	Non-selective cation channel-2 family (AHRD V1 **-- C1N231_MICPS); contains Interpro domain(s) IPR004728 Translocation protein Sec62	0	0	0	0	0	0	0	0	0	0	0	0	0	0	0	0	0	0	0	0	0	0	0	0	0	0	0	0	0	0	0	0	0	0	0	0	0	0	0	0	0	0	0	0
Solanum_lycopersicum	Solyc01g008480	Chr01	2569875	2570646	Pentatricopeptide repeat-containing protein (AHRD V1 ***- D7MTZ6_ARALY); contains Interpro domain(s) IPR002885 Pentatricopeptide repeat	0	0	0	0	0	0	0	0	0	0	0	0	0	0	0	0	0	0	0	0	0	0	0	0	0	0	0	0	0	0	0	0	0	0	0	0	0	0	0	0	0	0	0	0
Solanum_lycopersicum	Solyc01g008500	Chr01	2608826	2608882	Receptor serine/threonine kinase (AHRD V1 **** O49202_ORYSJ); contains Interpro domain(s) IPR002290 Serine/threonine protein kinase	0	0	0	0	0	0	0	0	0	0	0	0	0	0	0	0	0	0	0	0	0	0	0	0	0	0	0	0	0	0	0	0	0	0	0	0	0	0	0	0	0	0	0	0
Solanum_lycopersicum	Solyc01g008510	Chr01	2618649	2618996	Photosystem II 5 kDa protein, chloroplastic (AHRD V1 *-*- PST2_GOSHI)	0	0	0	0	0	0	0	0	0	0	0	0	0	0	0	0	0	0	0	0	0	0	0	0	0	0	0	0	0	0	0	0	0	0	0	0	0	0	0	0	0	0	0	0
Solanum_lycopersicum	Solyc01g008520	Chr01	2620843	2621028	DNA repair protein XRCC2 (AHRD V1 ***- XRCC2_HUMAN)	0	0	0	0	0	0	0	0	0	0	0	0	0	0	0	0	0	0	0	0	0	0	0	0	0	0	0	0	0	0	0	0	0	0	0	0	0	0	0	0	0	0	0	0
Solanum_lycopersicum	Solyc01g008540	Chr01	2644182	2644302	Cinnamoyl CoA reductase-like protein (AHRD V1 ***- B9HNY0_POPTR); contains Interpro domain(s) IPR016040 NAD(P)-binding domain	0	0	0	0	0	0	0	0	0	0	0	0	0	0	0	0	0	0	0	0	0	0	0	0	0	0	0	0	0	0	0	0	0	0	0	0	0	0	0	0	0	0	0	0
Solanum_lycopersicum	Solyc01g008560	Chr01	2664136	2664183	NAD kinase 1 (AHRD V1 **** B6SWV6_MAIZE); contains Interpro domain(s) IPR002504 ATP-NAD/AcoX kinase	0	0	0	0	0	0	0	0	0	0	0	0	0	0	0	0	0	0	0	0	0	0	0	0	0	0	0	0	0	0	0	0	0	0	0	0	0	0	0	0	0	0	0	0
Solanum_lycopersicum	Solyc01g008570	Chr01	2670894	2671022	Receptor-like protein kinase (AHRD V1 ***- Q9M577_ORYSA); contains Interpro domain(s) IPR002290 Serine/threonine protein kinase	0	0	0	0	0	0	0	0	0	0	0	0	0	0	0	0	0	0	0	0	0	0	0	0	0	0	0	0	0	0	0	0	0	0	0	0	0	0	0	0	0	0	0	0
Solanum_lycopersicum	Solyc01g008580	Chr01	2673512	2673667	Zinc transporter protein (AHRD V1 ***- D5LMF9_9FABA); contains Interpro domain(s) IPR003689 Zinc/iron permease	0	0	0	0	0	0	0	0	0	0	0	0	0	0	0	0	0	0	0	0	0	0	0	0	0	0	0	0	0	0	0	0	0	0	0	0	0	0	0	0	0	0	0	0
Solanum_lycopersicum	Solyc01g008590	Chr01	2676372	2676911	Zinc transporter protein (AHRD V1 *-*- C0L438_9MAGN); contains Interpro domain(s) IPR003689 Zinc/iron permease	0	0	0	0	0	0	0	0	0	0	0	0	0	0	0	0	0	0	0	0	0	0	0	0	0	0	0	0	0	0	0	0	0	0	0	0	0	0	0	0	0	0	0	0
Solanum_lycopersicum	Solyc01g008600	Chr01	2684963	2685786	Zinc finger CCCH domain-containing protein 53 (AHRD V1 ***- C3H53_ORYSJ); contains Interpro domain(s) IPR000571 Zinc finger, CCCH-type	0	0	0	0	0	0	0	0	0	0	0	0	0	0	0	0	0	0	0	0	0	0	0	0	0	0	0	0	0	0	0	0	0	0	0	0	0	0	0	0	0	0	0	0
Solanum_lycopersicum	Solyc01g008610	Chr01	2696281	2696371	Beta-1 3-glucanase (AHRD V1 ***- Q9SYX6_TOBAC); contains Interpro domain(s) IPR000490 Glycoside hydrolase, family 17	0	0	0	0	0	0	0	0	0	0	0	0	0	0	0	0	0	0	0	0	0	0	0	0	0	0	0	0	0	0	0	0	0	0	0	0	0	0	0	0	0	0	0	0
Solanum_lycopersicum	Solyc01g008620	Chr01	2700782	2700845	Beta-1 3-glucanase (AHRD V1 ***- Q9SYX6_TOBAC); contains Interpro domain(s) IPR000490 Glycoside hydrolase, family 17	0	0	0	0	0	0	0	0	0	0	0	0	0	0	0	0	0	0	0	0	0	0	0	0	0	0	0	0	0	0	0	0	0	0	0	0	0	0	0	0	0	0	0	0
Solanum_lycopersicum	Solyc01g008640	Chr01	2707163	2708035	Cytochrome P450	0	0	0	0	0	0	0	0	0	0	0	0	0	0	0	0	0	0	0	0	0	0	0	0	0	0	0	0	0	0	0	0	0	0	0	0	0	0	0	0	0	0	0	0
Solanum_lycopersicum	Solyc01g008650	Chr01	2713514	2714407	Cytochrome P450	0	0	0	0	0	0	0	0	0	0	0	0	0	0	0	0	0	0	0	0	0	0	0	0	0	0	0	0	0	0	0	0	0	0	0	0	0	0	0	0	0	0	0	0
Solanum_lycopersicum	Solyc01g008660	Chr01	2721838	2722825	F-box family protein (AHRD V1 ***- B9HCS6_POPTR); contains Interpro domain(s) IPR001810 Cyclin-like F-box	0	0	0	0	0	0	0	0	0	0	0	0	0	0	0	0	0	0	0	0	0	0	0	0	0	0	0	0	0	0	0	0	0	0	0	0	0	0	0	0	0	0	0	0
Solanum_lycopersicum	Solyc01g008670	Chr01	2732517	2733383	Cytochrome P450	0	0	0	0	0	0	0	0	0	0	0	0	0	0	0	0	0	0	0	0	0	0	0	0	0	0	0	0	0	0	0	0	0	0	0	0	0	0	0	0	0	0	0	0
Solanum_lycopersicum	Solyc01g008680	Chr01	2739536	2739601	S2 self-incompatibility locus-linked pollen 3.2 protein (AHRD V1 ***- Q7XAE8_PETIN)	0	0	0	0	0	0	0	0	0	0	0	0	0	0	0	0	0	0	0	0	0	0	0	0	0	0	0	0	0	0	0	0	0	0	0	0	0	0	0	0	0	0	0	0
Solanum_lycopersicum	Solyc01g008690	Chr01	2744474	2744484	GDP-mannose transporter (AHRD V1 **** B2VUF6_PYRTR)	0	0	0	0	0	0	0	0	0	0	0	0	0	0	0	0	0	0	0	0	0	0	0	0	0	0	0	0	0	0	0	0	0	0	0	0	0	0	0	0	0	0	0	0
Solanum_lycopersicum	Solyc01g008700	Chr01	2750963	2751343	cDNA clone 001-102-C05 full insert sequence (AHRD V1 **-- B7E7M9_ORYSJ)	0	0	0	0	0	0	0	0	0	0	0	0	0	0	0	0	0	0	0	0	0	0	0	0	0	0	0	0	0	0	0	0	0	0	0	0	0	0	0	0	0	0	0	0
Solanum_lycopersicum	Solyc01g008710	Chr01	2755138	2755470	Mannan endo-1 4-beta-mannosidase (AHRD V1 ***- D2S259_HALTV); contains Interpro domain(s) IPR018087 Glycoside hydrolase, family 5, conserved site IPR013781 Glycoside hydrolase, subgroup, catalytic core	0	0	0	0	0	0	0	0	0	0	0	0	0	0	0	0	0	0	0	0	0	0	0	0	0	0	0	0	0	0	0	0	0	0	0	0	0	0	0	0	0	0	0	0
Solanum_lycopersicum	Solyc01g008720	Chr01	2760070	2760408	Mannan endo-1 4-beta-mannosidase (AHRD V1 ***- A8FDC6_BACP2); contains Interpro domain(s) IPR001547 Glycoside hydrolase, family 5	0	0	0	0	0	0	0	0	0	0	0	0	0	0	0	0	0	0	0	0	0	0	0	0	0	0	0	0	0	0	0	0	0	0	0	0	0	0	0	0	0	0	0	0
Solanum_lycopersicum	Solyc01g008740	Chr01	2776811	2777522	Calcium-dependent protein kinase 17 (AHRD V1 **** Q6KC53_NICPL); contains Interpro domain(s) IPR002290 Serine/threonine protein kinase	0	0	0	0	0	0	0	0	0	0	0	0	0	0	0	0	0	0	0	0	0	0	0	0	0	0	0	0	0	0	0	0	0	0	0	0	0	0	0	0	0	0	0	0
Solanum_lycopersicum	Solyc01g008750	Chr01	2784887	2786026	cDNA clone J013074B07 full insert sequence (AHRD V1 *--- B7ECA1_ORYSJ); contains Interpro domain(s) IPR004332 Transposase, MuDR, plant	0	0	0	0	0	0	0	0	0	0	0	0	0	0	0	0	0	0	0	0	0	0	0	0	0	0	0	0	0	0	0	0	0	0	0	0	0	0	0	0	0	0	0	0
Solanum_lycopersicum	Solyc01g008760	Chr01	2791195	2791323	Genomic DNA chromosome 5 P1 clone MUB3 (AHRD V1 *-*- Q9FLF2_ARATH)	0	0	0	0	0	0	0	0	0	0	0	0	0	0	0	0	0	0	0	0	0	0	0	0	0	0	0	0	0	0	0	0	0	0	0	0	0	0	0	0	0	0	0	0
Solanum_lycopersicum	Solyc01g008770	Chr01	2797665	2797718	Rho GTPase activating protein 12 (AHRD V1 *--* Q6P4P5_DANRE); contains Interpro domain(s) IPR000198 RhoGAP	0	0	0	0	0	0	0	0	0	0	0	0	0	0	0	0	0	0	0	0	0	0	0	0	0	0	0	0	0	0	0	0	0	0	0	0	0	0	0	0	0	0	0	0
Solanum_lycopersicum	Solyc01g008780	Chr01	2822125	2822704	Phospholipase A22 (AHRD V1 ***- B9SJ74_RICCO); contains Interpro domain(s) IPR016090 Phospholipase A2	0	0	0	0	0	0	0	0	0	0	0	0	0	0	0	0	0	0	0	0	0	0	0	0	0	0	0	0	0	0	0	0	0	0	0	0	0	0	0	0	0	0	0	0
Solanum_lycopersicum	Solyc01g008790	Chr01	2826516	2826974	Phosphoesterase family protein (AHRD V1 ***- D7LEV5_ARALY); contains Interpro domain(s) IPR007312 Phosphoesterase	0	0	0	0	0	0	0	0	0	0	0	0	0	0	0	0	0	0	0	0	0	0	0	0	0	0	0	0	0	0	0	0	0	0	0	0	0	0	0	0	0	0	0	0
Solanum_lycopersicum	Solyc01g008800	Chr01	2836083	2836597	Tir-nbs-lrr, resistance protein	0	0	0	0	0	0	0	0	0	0	0	0	0	0	0	0	0	0	0	0	0	0	0	0	0	0	0	0	0	0	0	0	0	0	0	0	0	0	0	0	0	0	0	0
Solanum_lycopersicum	Solyc01g008810	Chr01	2840137	2840214	Zinc finger family protein (AHRD V1 **-- D7LZ79_ARALY); contains Interpro domain(s) IPR018957 Zinc finger, C3HC4 RING-type	0	0	0	0	0	0	0	0	0	0	0	0	0	0	0	0	0	0	0	0	0	0	0	0	0	0	0	0	0	0	0	0	0	0	0	0	0	0	0	0	0	0	0	0
Solanum_lycopersicum	Solyc01g008820	Chr01	2844560	2844596	Signal peptide peptidase family protein (AHRD V1 ***- D7LQE4_ARALY); contains Interpro domain(s) IPR007369 Peptidase A22B, signal peptide peptidase	0	0	0	0	0	0	0	0	0	0	0	0	0	0	0	0	0	0	0	0	0	0	0	0	0	0	0	0	0	0	0	0	0	0	0	0	0	0	0	0	0	0	0	0
Solanum_lycopersicum	Solyc01g008830	Chr01	2854277	2854528	L-ascorbate oxidase (AHRD V1 ***- B9HQ45_POPTR); contains Interpro domain(s) IPR017760 L-ascorbate oxidase, plants	0	0	0	0	0	0	0	0	0	0	0	0	0	0	0	0	0	0	0	0	0	0	0	0	0	0	0	0	0	0	0	0	0	0	0	0	0	0	0	0	0	0	0	0
Solanum_lycopersicum	Solyc01g008840	Chr01	2864453	2864462	COP9 signalosome complex subunit 2 (AHRD V1 ***- B6TIW9_MAIZE); contains Interpro domain(s) IPR013143 PCI/PINT associated module	0	0	0	0	0	0	0	0	0	0	0	0	0	0	0	0	0	0	0	0	0	0	0	0	0	0	0	0	0	0	0	0	0	0	0	0	0	0	0	0	0	0	0	0
Solanum_lycopersicum	Solyc01g008850	Chr01	2879302	2879472	CBL-interacting protein kinase 18 (AHRD V1 ***- C4P7W7_VITVI); contains Interpro domain(s) IPR002290 Serine/threonine protein kinase	0	0	0	0	0	0	0	0	0	0	0	0	0	0	0	0	0	0	0	0	0	0	0	0	0	0	0	0	0	0	0	0	0	0	0	0	0	0	0	0	0	0	0	0
Solanum_lycopersicum	Solyc01g008860	Chr01	2888602	2888662	ATP binding / serine-threonine kinase (AHRD V1 **** C5DB71_VITVI); contains Interpro domain(s) IPR002290 Serine/threonine protein kinase	0	0	0	0	0	0	0	0	0	0	0	0	0	0	0	0	0	0	0	0	0	0	0	0	0	0	0	0	0	0	0	0	0	0	0	0	0	0	0	0	0	0	0	0
Solanum_lycopersicum	Solyc01g008870	Chr01	2895637	2895697	ATP binding / serine-threonine kinase (AHRD V1 **** C5DB71_VITVI); contains Interpro domain(s) IPR002290 Serine/threonine protein kinase	0	0	0	0	0	0	0	0	0	0	0	0	0	0	0	0	0	0	0	0	0	0	0	0	0	0	0	0	0	0	0	0	0	0	0	0	0	0	0	0	0	0	0	0
Solanum_lycopersicum	Solyc01g008880	Chr01	2900649	2901248	Ethylene responsive transcription factor 1b (AHRD V1 *-*- C0J9I8_9ROSA); contains Interpro domain(s) IPR001471 Pathogenesis-related transcriptional factor and ERF, DNA-binding	0	0	0	0	0	0	0	0	0	0	0	0	0	0	0	0	0	0	0	0	0	0	0	0	0	0	0	0	0	0	0	0	0	0	0	0	0	0	0	0	0	0	0	0
Solanum_lycopersicum	Solyc01g008890	Chr01	2911117	2911450	Ethylene responsive transcription factor 2a (AHRD V1 *-*- C0J9I7_9ROSA); contains Interpro domain(s) IPR001471 Pathogenesis-related transcriptional factor and ERF, DNA-binding	0	0	0	0	0	0	0	0	0	0	0	0	0	0	0	0	0	0	0	0	0	0	0	0	0	0	0	0	0	0	0	0	0	0	0	0	0	0	0	0	0	0	0	0
Solanum_lycopersicum	Solyc01g008900	Chr01	2921020	2921121	Genomic DNA chromosome 3 P1 clone MJL14 (AHRD V1 **-- Q9LJG2_ARATH); contains Interpro domain(s) IPR001926 Pyridoxal phosphate-dependent enzyme, beta subunit	0	0	0	0	0	0	0	0	0	0	0	0	0	0	0	0	0	0	0	0	0	0	0	0	0	0	0	0	0	0	0	0	0	0	0	0	0	0	0	0	0	0	0	0
Solanum_lycopersicum	Solyc01g008910	Chr01	2935903	2937333	Scarecrow transcription factor family protein (AHRD V1 **-* D7MIP9_ARALY); contains Interpro domain(s) IPR005202 GRAS transcription factor	0	0	0	0	0	0	0	0	0	0	0	0	0	0	0	0	0	0	0	0	0	0	0	0	0	0	0	0	0	0	0	0	0	0	0	0	0	0	0	0	0	0	0	0
Solanum_lycopersicum	Solyc01g008920	Chr01	2941677	2941938	NAD dependent epimerase/dehydratase family protein expressed (AHRD V1 **-- Q10L97_ORYSJ); contains Interpro domain(s) IPR013120 Male sterility, NAD-binding	0	0	0	0	0	0	0	0	0	0	0	0	0	0	0	0	0	0	0	0	0	0	0	0	0	0	0	0	0	0	0	0	0	0	0	0	0	0	0	0	0	0	0	0
Solanum_lycopersicum	Solyc01g008930	Chr01	2955493	2955732	Phycoerythrobilin ferredoxin oxidoreductase (AHRD V1 **** Q6E5A3_MAIZE); contains Interpro domain(s) IPR009249 Ferredoxin-dependent bilin reductase	0	0	0	0	0	0	0	0	0	0	0	0	0	0	0	0	0	0	0	0	0	0	0	0	0	0	0	0	0	0	0	0	0	0	0	0	0	0	0	0	0	0	0	0
Solanum_lycopersicum	Solyc01g008940	Chr01	2958618	2958878	Anther protein (AHRD V1 ***- Q8RX90_TOBAC)	0	0	0	0	0	0	0	0	0	0	0	0	0	0	0	0	0	0	0	0	0	0	0	0	0	0	0	0	0	0	0	0	0	0	0	0	0	0	0	0	0	0	0	0
Solanum_lycopersicum	Solyc01g008950	Chr01	2963011	2963086	Calmodulin 5/6/7/8-like protein (AHRD V1 ***- Q3HVL6_SOLTU); contains Interpro domain(s) IPR011992 EF-Hand type	0	0	0	0	0	0	0	0	0	0	0	0	0	0	0	0	0	0	0	0	0	0	0	0	0	0	0	0	0	0	0	0	0	0	0	0	0	0	0	0	0	0	0	0
Solanum_lycopersicum	Solyc01g008960	Chr01	2978867	2979097	Argonaute 4-like protein (AHRD V1 ***- D5FQ91_PELHO); contains Interpro domain(s) IPR003165 Stem cell self-renewal protein Piwi	0	0	0	0	0	0	0	0	0	0	0	0	0	0	0	0	0	0	0	0	0	0	0	0	0	0	0	0	0	0	0	0	0	0	0	0	0	0	0	0	0	0	0	0
Solanum_lycopersicum	Solyc01g008970	Chr01	2988880	2989937	Heterogeneous nuclear ribonucleoprotein A3-like protein 2 (AHRD V1 *--- B6TV58_MAIZE); contains Interpro domain(s) IPR000504 RNA recognition motif, RNP-1	0	0	0	0	0	0	0	0	0	0	0	0	0	0	0	0	0	0	0	0	0	0	0	0	0	0	0	0	0	0	0	0	0	0	0	0	0	0	0	0	0	0	0	0
Solanum_lycopersicum	Solyc01g008980	Chr01	2995222	2995518	BZIP transcription factor (AHRD V1 **-- Q32WR6_MALDO); contains Interpro domain(s) IPR011616 bZIP transcription factor, bZIP-1	0	0	0	0	0	0	0	0	0	0	0	0	0	0	0	0	0	0	0	0	0	0	0	0	0	0	0	0	0	0	0	0	0	0	0	0	0	0	0	0	0	0	0	0
Solanum_lycopersicum	Solyc01g008990	Chr01	3003201	3003794	THO complex subunit 7 homolog (AHRD V1 ***- B5XFL3_SALSA); contains Interpro domain(s) IPR018018 Tho complex subunit 7	0	0	0	0	0	0	0	0	0	0	0	0	0	0	0	0	0	0	0	0	0	0	0	0	0	0	0	0	0	0	0	0	0	0	0	0	0	0	0	0	0	0	0	0
Solanum_lycopersicum	Solyc01g009000	Chr01	3012190	3013146	RING finger protein 6 (AHRD V1 *--- RNF6_HUMAN); contains Interpro domain(s) IPR018957 Zinc finger, C3HC4 RING-type	0	0	0	0	0	0	0	0	0	0	0	0	0	0	0	0	0	0	0	0	0	0	0	0	0	0	0	0	0	0	0	0	0	0	0	0	0	0	0	0	0	0	0	0
Solanum_lycopersicum	Solyc01g009010	Chr01	3014387	3014575	4-diphosphocytidyl-2-C-methyl-D-erythritol kinase (AHRD V1 ***- A4USB3_NICBE); contains Interpro domain(s) IPR004424 4-diphosphocytidyl-2C-methyl-D-erythritol kinase	0	0	0	0	0	0	0	0	0	0	0	0	0	0	0	0	0	0	0	0	0	0	0	0	0	0	0	0	0	0	0	0	0	0	0	0	0	0	0	0	0	0	0	0
Solanum_lycopersicum	Solyc01g009020	Chr01	3024297	3024333	Cysteine proteinase inhibitor (AHRD V1 **** Q2VY67_9ERIC); contains Interpro domain(s) IPR000010 Proteinase inhibitor I25, cystatin	0	0	0	0	0	0	0	0	0	0	0	0	0	0	0	0	0	0	0	0	0	0	0	0	0	0	0	0	0	0	0	0	0	0	0	0	0	0	0	0	0	0	0	0
Solanum_lycopersicum	Solyc01g009030	Chr01	3025896	3026119	Nuclear control of ATPase protein (AHRD V1 *--- C9SK53_VERA1); contains Interpro domain(s) IPR013946 Nuclear control of ATP synthase 2	0	0	0	0	0	0	0	0	0	0	0	0	0	0	0	0	0	0	0	0	0	0	0	0	0	0	0	0	0	0	0	0	0	0	0	0	0	0	0	0	0	0	0	0
Solanum_lycopersicum	Solyc01g009040	Chr01	3041961	3042006	Cyclin B1 (AHRD V1 **** Q9LD02_TOBAC); contains Interpro domain(s) IPR014400 Cyclin, A/B/D/E	0	0	0	0	0	0	0	0	0	0	0	0	0	0	0	0	0	0	0	0	0	0	0	0	0	0	0	0	0	0	0	0	0	0	0	0	0	0	0	0	0	0	0	0
Solanum_lycopersicum	Solyc01g009050	Chr01	3064589	3064786	Molybdenum cofactor biosynthesis protein (AHRD V1 ***- Q309F9_MAIZE); contains Interpro domain(s) IPR005110 MoeA, N-terminal, domain I and II	0	0	0	0	0	0	0	0	0	0	0	0	0	0	0	0	0	0	0	0	0	0	0	0	0	0	0	0	0	0	0	0	0	0	0	0	0	0	0	0	0	0	0	0
Solanum_lycopersicum	Solyc01g009060	Chr01	3068084	3068490	BTB/POZ domain containing protein expressed (AHRD V1 ***- Q10C73_ORYSJ); contains Interpro domain(s) IPR013089 Kelch related	0	0	0	0	0	0	0	0	0	0	0	0	0	0	0	0	0	0	0	0	0	0	0	0	0	0	0	0	0	0	0	0	0	0	0	0	0	0	0	0	0	0	0	0
Solanum_lycopersicum	Solyc01g009070	Chr01	3079719	3080069	MYB transcription factor (AHRD V1 **-* Q9FR97_ARATH); contains Interpro domain(s) IPR015495 Myb transcription factor	0	0	0	0	0	0	0	0	0	0	0	0	0	0	0	0	0	0	0	0	0	0	0	0	0	0	0	0	0	0	0	0	0	0	0	0	0	0	0	0	0	0	0	0
Solanum_lycopersicum	Solyc01g009080	Chr01	3091069	3091309	FHA domain containing protein (AHRD V1 ***- B6TP39_MAIZE); contains Interpro domain(s) IPR000253 Forkhead-associated	0	0	0	0	0	0	0	0	0	0	0	0	0	0	0	0	0	0	0	0	0	0	0	0	0	0	0	0	0	0	0	0	0	0	0	0	0	0	0	0	0	0	0	0
Solanum_lycopersicum	Solyc01g009090	Chr01	3108075	3108520	Serrate RNA effector molecule homolog (AHRD V1 *-*- SRRT_DROWI)	0	0	0	0	0	0	0	0	0	0	0	0	0	0	0	0	0	0	0	0	0	0	0	0	0	0	0	0	0	0	0	0	0	0	0	0	0	0	0	0	0	0	0	0
Solanum_lycopersicum	Solyc01g009100	Chr01	3112449	3112469	Ribosomal protein L30 (AHRD V1 ***- B3TLP4_ELAGV); contains Interpro domain(s) IPR000231 Ribosomal protein L30e	0	0	0	0	0	0	0	0	0	0	0	0	0	0	0	0	0	0	0	0	0	0	0	0	0	0	0	0	0	0	0	0	0	0	0	0	0	0	0	0	0	0	0	0
Solanum_lycopersicum	Solyc01g009110	Chr01	3125644	3125706	Histone deacetylase family protein expressed (AHRD V1 ***- Q2QWU2_ORYSJ); contains Interpro domain(s) IPR000286 Histone deacetylase superfamily	0	0	0	0	0	0	0	0	0	0	0	0	0	0	0	0	0	0	0	0	0	0	0	0	0	0	0	0	0	0	0	0	0	0	0	0	0	0	0	0	0	0	0	0
Solanum_lycopersicum	Solyc01g009120	Chr01	3143563	3143671	Histone deacetylase family protein expressed (AHRD V1 ***- Q2QWU2_ORYSJ); contains Interpro domain(s) IPR000286 Histone deacetylase superfamily	0	0	0	0	0	0	0	0	0	0	0	0	0	0	0	0	0	0	0	0	0	0	0	0	0	0	0	0	0	0	0	0	0	0	0	0	0	0	0	0	0	0	0	0
Solanum_lycopersicum	Solyc01g009130	Chr01	3149522	3149692	Unknown Protein (AHRD V1)	0	0	0	0	0	0	0	0	0	0	0	0	0	0	0	0	0	0	0	0	0	0	0	0	0	0	0	0	0	0	0	0	0	0	0	0	0	0	0	0	0	0	0	0
Solanum_lycopersicum	Solyc01g009140	Chr01	3164642	3164736	Dicer-like protein (AHRD V1 ***- B9HHX6_POPTR)	1	0	0	1	0	0	0	0	0	0	0	0	0	0	0	0	0	0	0	0	0	0	0	0	0	0	0	0	0	0	0	0	0	0	0	0	0	0	0	0	0	0	0	0
Solanum_lycopersicum	Solyc01g009150	Chr01	3167069	3167219	Glycosyl hydrolase (Fragment) (AHRD V1 *-*- D9ZCE7_9CARY)	0	0	0	0	0	0	0	0	0	0	0	0	0	0	0	0	0	0	0	0	0	0	0	0	0	0	0	0	0	0	0	0	0	0	0	0	0	0	0	0	0	0	0	0
Solanum_lycopersicum	Solyc01g009160	Chr01	3172609	3173403	Harpin-induced protein-like (Fragment) (AHRD V1 **-- D2CFH8_COFAR); contains Interpro domain(s) IPR010847 Harpin-induced 1	0	0	0	0	0	0	0	0	0	0	0	0	0	0	0	0	0	0	0	0	0	0	0	0	0	0	0	0	0	0	0	0	0	0	0	0	0	0	0	0	0	0	0	0
Solanum_lycopersicum	Solyc01g009170	Chr01	3204115	3205959	Ethylene insensitive 3 class transcription factor (AHRD V1 **** D5L146_MALDO); contains Interpro domain(s) IPR006957 Ethylene insensitive 3	0	0	0	0	0	0	0	0	0	0	0	0	0	0	0	0	0	0	0	0	0	0	0	0	0	0	0	0	0	0	0	0	0	0	0	0	0	0	0	0	0	0	0	0
Solanum_lycopersicum	Solyc01g009180	Chr01	3229113	3229264	5-methyltetrahydropteroyltriglutamate--homocysteine methyltransferase (AHRD V1 ***- B6UF55_MAIZE); contains Interpro domain(s) IPR006276 5-methyltetrahydropteroyltriglutamate--homocysteine S-methyltransferase	0	0	0	0	0	0	0	0	0	0	0	0	0	0	0	0	0	0	0	0	0	0	0	0	0	0	0	0	0	0	0	0	0	0	0	0	0	0	0	0	0	0	0	0
Solanum_lycopersicum	Solyc01g009190	Chr01	3237158	3237368	Double-stranded RNA binding protein (AHRD V1 *-** A9T6E4_PHYPA); contains Interpro domain(s) IPR001159 Double-stranded RNA binding	0	0	0	0	0	0	0	0	0	0	0	0	0	0	0	0	0	0	0	0	0	0	0	0	0	0	0	0	0	0	0	0	0	0	0	0	0	0	0	0	0	0	0	0
Solanum_lycopersicum	Solyc01g009200	Chr01	3241399	3241504	Restricted tev movement 2 (AHRD V1 *--- D5K219_ARATH); contains Interpro domain(s) IPR008978 HSP20-like chaperone	0	0	0	0	0	0	0	0	0	0	0	0	0	0	0	0	0	0	0	0	0	0	0	0	0	0	0	0	0	0	0	0	0	0	0	0	0	0	0	0	0	0	0	0
Solanum_lycopersicum	Solyc01g009210	Chr01	3243723	3243835	Unknown Protein (AHRD V1)	0	0	0	0	0	0	0	0	0	0	0	0	0	0	0	0	0	0	0	0	0	0	0	0	0	0	0	0	0	0	0	0	0	0	0	0	0	0	0	0	0	0	0	0
Solanum_lycopersicum	Solyc01g009220	Chr01	3247607	3247730	Restricted tev movement 2 (AHRD V1 *--- D5K205_ARATH); contains Interpro domain(s) IPR008978 HSP20-like chaperone	1	0	0	1	0	0	0	0	0	0	0	0	0	0	0	0	0	0	0	0	0	0	0	0	0	0	0	0	0	0	0	0	0	0	0	0	0	0	0	0	0	0	0	0
Solanum_lycopersicum	Solyc01g009230	Chr01	3253891	3254038	Xanthine dehydrogenase/oxidase (AHRD V1 ***- A9YL93_RABIT); contains Interpro domain(s) IPR016208 Aldehyde oxidase/xanthine dehydrogenase	1	0	0	1	0	0	0	0	0	0	0	0	0	0	0	0	0	0	0	0	0	0	0	0	0	0	0	0	0	0	0	0	0	0	0	0	0	0	0	0	0	0	0	0
Solanum_lycopersicum	Solyc01g009240	Chr01	3269292	3269514	Beta-D-glucosidase (AHRD V1 ***- O82074_TROMA); contains Interpro domain(s) IPR001764 Glycoside hydrolase, family 3, N-terminal	0	0	0	0	0	0	0	0	0	0	0	0	0	0	0	0	0	0	0	0	0	0	0	0	0	0	0	0	0	0	0	0	0	0	0	0	0	0	0	0	0	0	0	0
Solanum_lycopersicum	Solyc01g009250	Chr01	3278736	3279206	Unknown Protein (AHRD V1)	0	0	0	0	0	0	0	0	0	0	0	0	0	0	0	0	0	0	0	0	0	0	0	0	0	0	0	0	0	0	0	0	0	0	0	0	0	0	0	0	0	0	0	0
Solanum_lycopersicum	Solyc01g009260	Chr01	3288675	3290090	60S ribosomal protein L5, mitochondrial (AHRD V1 *-*- RM05_SOLTU)	0	0	0	0	0	0	0	0	0	0	0	0	0	0	0	0	0	0	0	0	0	0	0	0	0	0	0	0	0	0	0	0	0	0	0	0	0	0	0	0	0	0	0	0
Solanum_lycopersicum	Solyc01g009270	Chr01	3291820	3293241	Unknown Protein (AHRD V1)	0	0	0	0	0	0	0	0	0	0	0	0	0	0	0	0	0	0	0	0	0	0	0	0	0	0	0	0	0	0	0	0	0	0	0	0	0	0	0	0	0	0	0	0
Solanum_lycopersicum	Solyc01g009280	Chr01	3319758	3320121	Serine/threonine-protein phosphatase (AHRD V1 **** D7LGU6_ARALY); contains Interpro domain(s) IPR012391 Serine/threonine protein phosphatase, BSU1	0	0	0	0	0	0	0	0	0	0	0	0	0	0	0	0	0	0	0	0	0	0	0	0	0	0	0	0	0	0	0	0	0	0	0	0	0	0	0	0	0	0	0	0
Solanum_lycopersicum	Solyc01g009300	Chr01	3344456	3344553	Serine/threonine kinase (AHRD V1 *-** C4QNN2_SCHMA); contains Interpro domain(s) IPR002290 Serine/threonine protein kinase	3	0	0	3	0	0	0	0	0	0	0	0	0	0	0	0	0	0	0	0	0	0	0	0	0	0	0	0	0	0	0	0	0	0	0	0	0	0	0	0	0	0	0	0
Solanum_lycopersicum	Solyc01g009310	Chr01	3486119	3486210	Sterol reductase (AHRD V1 **** A8IA67_CHLRE); contains Interpro domain(s) IPR001171 Ergosterol biosynthesis ERG4/ERG24	0	0	0	0	0	0	0	0	0	0	0	0	0	0	0	0	0	0	0	0	0	0	0	0	0	0	0	0	0	0	0	0	0	0	0	0	0	0	0	0	0	0	0	0
Solanum_lycopersicum	Solyc01g009320	Chr01	3501957	3502283	U-box domain-containing protein 24 (AHRD V1 ***- D7LAS1_ARALY); contains Interpro domain(s) IPR003613 U box domain	0	0	0	0	0	0	0	0	0	0	0	0	0	0	0	0	0	0	0	0	0	0	0	0	0	0	0	0	0	0	0	0	0	0	0	0	0	0	0	0	0	0	0	0
Solanum_lycopersicum	Solyc01g009330	Chr01	3515178	3516458	U-box domain-containing protein (AHRD V1 ***- D7LU64_ARALY); contains Interpro domain(s) IPR003613 U box domain	0	0	0	0	0	0	0	0	0	0	0	0	0	0	0	0	0	0	0	0	0	0	0	0	0	0	0	0	0	0	0	0	0	0	0	0	0	0	0	0	0	0	0	0
Solanum_lycopersicum	Solyc01g009340	Chr01	3537789	3538046	Calmodulin-binding protein family-like (AHRD V1 **-* Q6YXT2_ORYSJ); contains Interpro domain(s) IPR000048 IQ calmodulin-binding region	0	0	0	0	0	0	0	0	0	0	0	0	0	0	0	0	0	0	0	0	0	0	0	0	0	0	0	0	0	0	0	0	0	0	0	0	0	0	0	0	0	0	0	0
Solanum_lycopersicum	Solyc01g009350	Chr01	3541966	3542790	CCR4-NOT transcription complex subunit 7 (AHRD V1 ***- B4FG48_MAIZE); contains Interpro domain(s) IPR006941 Ribonuclease CAF1	0	0	0	0	0	0	0	0	0	0	0	0	0	0	0	0	0	0	0	0	0	0	0	0	0	0	0	0	0	0	0	0	0	0	0	0	0	0	0	0	0	0	0	0
Solanum_lycopersicum	Solyc01g009360	Chr01	3547549	3548376	CCR4-NOT transcription complex subunit 7 (AHRD V1 ***- B4FG48_MAIZE); contains Interpro domain(s) IPR006941 Ribonuclease CAF1	0	0	0	0	0	0	0	0	0	0	0	0	0	0	0	0	0	0	0	0	0	0	0	0	0	0	0	0	0	0	0	0	0	0	0	0	0	0	0	0	0	0	0	0
Solanum_lycopersicum	Solyc01g009370	Chr01	3563886	3564375	Cytochrome P450	0	0	0	0	0	0	0	0	0	0	0	0	0	0	0	0	0	0	0	0	0	0	0	0	0	0	0	0	0	0	0	0	0	0	0	0	0	0	0	0	0	0	0	0
Solanum_lycopersicum	Solyc01g009380	Chr01	3572476	3572764	Nicalin (AHRD V1 ***- B4FZF8_MAIZE); contains Interpro domain(s) IPR008710 Nicastrin	0	0	0	0	0	0	0	0	0	0	0	0	0	0	0	0	0	0	0	0	0	0	0	0	0	0	0	0	0	0	0	0	0	0	0	0	0	0	0	0	0	0	0	0
Solanum_lycopersicum	Solyc01g009390	Chr01	3600924	3601082	MRNA decapping enzyme (AHRD V1 *-*- Q45NB8_XENLA); contains Interpro domain(s) IPR010334 Dcp1-like decapping	0	0	0	0	0	0	0	0	0	0	0	0	0	0	0	0	0	0	0	0	0	0	0	0	0	0	0	0	0	0	0	0	0	0	0	0	0	0	0	0	0	0	0	0
Solanum_lycopersicum	Solyc01g009400	Chr01	3606774	3606992	Peroxidase 57 (AHRD V1 ***- D7LXN0_ARALY); contains Interpro domain(s) IPR002016 Haem peroxidase, plant/fungal/bacterial	0	0	0	0	0	0	0	0	0	0	0	0	0	0	0	0	0	0	0	0	0	0	0	0	0	0	0	0	0	0	0	0	0	0	0	0	0	0	0	0	0	0	0	0
Solanum_lycopersicum	Solyc01g009410	Chr01	3612117	3612335	Peroxidase 57 (AHRD V1 **** D7LXN0_ARALY); contains Interpro domain(s) IPR002016 Haem peroxidase, plant/fungal/bacterial	0	0	0	0	0	0	0	0	0	0	0	0	0	0	0	0	0	0	0	0	0	0	0	0	0	0	0	0	0	0	0	0	0	0	0	0	0	0	0	0	0	0	0	0
Solanum_lycopersicum	Solyc01g009420	Chr01	3621906	3622172	Bifunctional polymyxin resistance arnA protein (AHRD V1 ***- B6TQB1_MAIZE); contains Interpro domain(s) IPR001509 NAD-dependent epimerase/dehydratase	0	0	0	0	0	0	0	0	0	0	0	0	0	0	0	0	0	0	0	0	0	0	0	0	0	0	0	0	0	0	0	0	0	0	0	0	0	0	0	0	0	0	0	0
Solanum_lycopersicum	Solyc01g009430	Chr01	3635740	3636148	Os02g0448600 protein (Fragment) (AHRD V1 *--- Q0E1G8_ORYSJ)	0	0	0	0	0	0	0	0	0	0	0	0	0	0	0	0	0	0	0	0	0	0	0	0	0	0	0	0	0	0	0	0	0	0	0	0	0	0	0	0	0	0	0	0
Solanum_lycopersicum	Solyc01g009440	Chr01	3662862	3663494	Ethylene-responsive transcription factor 10 (AHRD V1 *-** ERF77_ARATH); contains Interpro domain(s) IPR001471 Pathogenesis-related transcriptional factor and ERF, DNA-binding	0	0	0	0	0	0	0	0	0	0	0	0	0	0	0	0	0	0	0	0	0	0	0	0	0	0	0	0	0	0	0	0	0	0	0	0	0	0	0	0	0	0	0	0
Solanum_lycopersicum	Solyc01g009460	Chr01	3688613	3688623	Unknown Protein (AHRD V1)	0	0	0	0	0	0	0	0	0	0	0	0	0	0	0	0	0	0	0	0	0	0	0	0	0	0	0	0	0	0	0	0	0	0	0	0	0	0	0	0	0	0	0	0
Solanum_lycopersicum	Solyc01g009470	Chr01	3698318	3698607	Poly (AHRD V1 ***- B9SCR8_RICCO); contains Interpro domain(s) IPR012317 Poly(ADP-ribose) polymerase, catalytic region	0	0	0	0	0	0	0	0	0	0	0	0	0	0	0	0	0	0	0	0	0	0	0	0	0	0	0	0	0	0	0	0	0	0	0	0	0	0	0	0	0	0	0	0
Solanum_lycopersicum	Solyc01g009480	Chr01	3706125	3706292	Hydrolase alpha/beta fold family protein (AHRD V1 **** D7LRW3_ARALY); contains Interpro domain(s) IPR000073 Alpha/beta hydrolase fold-1	0	0	0	0	0	0	0	0	0	0	0	0	0	0	0	0	0	0	0	0	0	0	0	0	0	0	0	0	0	0	0	0	0	0	0	0	0	0	0	0	0	0	0	0
Solanum_lycopersicum	Solyc01g009490	Chr01	3725257	3725691	cDNA clone J100026I16 full insert sequence (AHRD V1 **-- B7FA06_ORYSJ)	0	0	0	0	0	0	0	0	0	0	0	0	0	0	0	0	0	0	0	0	0	0	0	0	0	0	0	0	0	0	0	0	0	0	0	0	0	0	0	0	0	0	0	0
Solanum_lycopersicum	Solyc01g009500	Chr01	3741139	3741372	Hydrolase alpha/beta fold family protein (AHRD V1 **** D7LRW3_ARALY); contains Interpro domain(s) IPR000073 Alpha/beta hydrolase fold-1	0	0	0	0	0	0	0	0	0	0	0	0	0	0	0	0	0	0	0	0	0	0	0	0	0	0	0	0	0	0	0	0	0	0	0	0	0	0	0	0	0	0	0	0
Solanum_lycopersicum	Solyc01g009510	Chr01	3775733	3775898	Unknown Protein (AHRD V1); contains Interpro domain(s) IPR011616 bZIP transcription factor, bZIP-1	0	0	0	0	0	0	0	0	0	0	0	0	0	0	0	0	0	0	0	0	0	0	0	0	0	0	0	0	0	0	0	0	0	0	0	0	0	0	0	0	0	0	0	0
Solanum_lycopersicum	Solyc01g009520	Chr01	3781033	3781037	Ribosomal protein (AHRD V1 ***- Q6ER67_ORYSJ); contains Interpro domain(s) IPR002143 Ribosomal protein L1	0	0	0	0	0	0	0	0	0	0	0	0	0	0	0	0	0	0	0	0	0	0	0	0	0	0	0	0	0	0	0	0	0	0	0	0	0	0	0	0	0	0	0	0
Solanum_lycopersicum	Solyc01g009530	Chr01	3784538	3784606	Genomic DNA chromosome 3 TAC clone K7P8 (AHRD V1 *--- Q9LRY2_ARATH)	0	0	0	0	0	0	0	0	0	0	0	0	0	0	0	0	0	0	0	0	0	0	0	0	0	0	0	0	0	0	0	0	0	0	0	0	0	0	0	0	0	0	0	0
Solanum_lycopersicum	Solyc01g009540	Chr01	3785861	3786148	Genomic DNA chromosome 3 TAC clone K7P8 (AHRD V1 ***- Q9LRY2_ARATH)	0	0	0	0	0	0	0	0	0	0	0	0	0	0	0	0	0	0	0	0	0	0	0	0	0	0	0	0	0	0	0	0	0	0	0	0	0	0	0	0	0	0	0	0
Solanum_lycopersicum	Solyc01g009550	Chr01	3810136	3810399	Hypothetical chloroplast RF1 (AHRD V1 ***- C3UP30_9MAGN)	0	0	0	0	0	0	0	0	0	0	0	0	0	0	0	0	0	0	0	0	0	0	0	0	0	0	0	0	0	0	0	0	0	0	0	0	0	0	0	0	0	0	0	0
Solanum_lycopersicum	Solyc01g009560	Chr01	3814342	3814545	Terminal flower 1 (Fragment) (AHRD V1 **-- B3VT07_9ROSA); contains Interpro domain(s) IPR008914 Phosphatidylethanolamine-binding protein PEBP	0	0	0	0	0	0	0	0	0	0	0	0	0	0	0	0	0	0	0	0	0	0	0	0	0	0	0	0	0	0	0	0	0	0	0	0	0	0	0	0	0	0	0	0
Solanum_lycopersicum	Solyc01g009570	Chr01	3822515	3822664	Unknown Protein (AHRD V1)	0	0	0	0	0	0	0	0	0	0	0	0	0	0	0	0	0	0	0	0	0	0	0	0	0	0	0	0	0	0	0	0	0	0	0	0	0	0	0	0	0	0	0	0
Solanum_lycopersicum	Solyc01g009580	Chr01	3828755	3829099	Terminal flower 1 (Fragment) (AHRD V1 **-- B3VT07_9ROSA); contains Interpro domain(s) IPR008914 Phosphatidylethanolamine-binding protein PEBP	0	0	0	0	0	0	0	0	0	0	0	0	0	0	0	0	0	0	0	0	0	0	0	0	0	0	0	0	0	0	0	0	0	0	0	0	0	0	0	0	0	0	0	0
Solanum_lycopersicum	Solyc01g009590	Chr01	3832140	3832440	A9-like protein (Fragment) (AHRD V1 **-- A4L798_SINAL); contains Interpro domain(s) IPR003612 Plant lipid transfer protein/seed storage/trypsin-alpha amylase inhibitor	0	0	0	0	0	0	0	0	0	0	0	0	0	0	0	0	0	0	0	0	0	0	0	0	0	0	0	0	0	0	0	0	0	0	0	0	0	0	0	0	0	0	0	0
Solanum_lycopersicum	Solyc01g009600	Chr01	3837155	3837853	Dehydration-responsive family protein (AHRD V1 **-- D7M5L0_ARALY); contains Interpro domain(s) IPR004159 Protein of unknown function DUF248, methyltransferase putative	0	0	0	0	0	0	0	0	0	0	0	0	0	0	0	0	0	0	0	0	0	0	0	0	0	0	0	0	0	0	0	0	0	0	0	0	0	0	0	0	0	0	0	0
Solanum_lycopersicum	Solyc01g009620	Chr01	3853074	3853192	Cleavage and polyadenylation specificity factor subunit 5 (AHRD V1 ***- C1BVK1_9MAXI); contains Interpro domain(s) IPR016706 Cleavage and polyadenylation specificity factor, 25 kDa subunit	0	0	0	0	0	0	0	0	0	0	0	0	0	0	0	0	0	0	0	0	0	0	0	0	0	0	0	0	0	0	0	0	0	0	0	0	0	0	0	0	0	0	0	0
Solanum_lycopersicum	Solyc01g009630	Chr01	3865412	3865530	Cleavage and polyadenylation specificity factor subunit 5 (AHRD V1 ***- C1BVK1_9MAXI); contains Interpro domain(s) IPR016706 Cleavage and polyadenylation specificity factor, 25 kDa subunit	0	0	0	0	0	0	0	0	0	0	0	0	0	0	0	0	0	0	0	0	0	0	0	0	0	0	0	0	0	0	0	0	0	0	0	0	0	0	0	0	0	0	0	0
Solanum_lycopersicum	Solyc01g009640	Chr01	3883315	3883446	Polygalacturonase (AHRD V1 ***- C0JAE6_9ORYZ); contains Interpro domain(s) IPR012334 Pectin lyase fold	0	0	0	0	0	0	0	0	0	0	0	0	0	0	0	0	0	0	0	0	0	0	0	0	0	0	0	0	0	0	0	0	0	0	0	0	0	0	0	0	0	0	0	0
Solanum_lycopersicum	Solyc01g009650	Chr01	3887675	3887816	MYB transcription factor (AHRD V1 **-- Q9LTJ5_ARATH); contains Interpro domain(s) IPR015495 Myb transcription factor	0	0	0	0	0	0	0	0	0	0	0	0	0	0	0	0	0	0	0	0	0	0	0	0	0	0	0	0	0	0	0	0	0	0	0	0	0	0	0	0	0	0	0	0
Solanum_lycopersicum	Solyc01g009660	Chr01	3899681	3899846	Low-temperature-induced 65 kDa protein (AHRD V1 *-*- LTI65_ARATH)	0	0	0	0	0	0	0	0	0	0	0	0	0	0	0	0	0	0	0	0	0	0	0	0	0	0	0	0	0	0	0	0	0	0	0	0	0	0	0	0	0	0	0	0
Solanum_lycopersicum	Solyc01g009670	Chr01	3913851	3913995	CCA-adding enzyme (AHRD V1 *-*- CCA_STAES); contains Interpro domain(s) IPR002646 Polynucleotide adenylyltransferase region	0	0	0	0	0	0	0	0	0	0	0	0	0	0	0	0	0	0	0	0	0	0	0	0	0	0	0	0	0	0	0	0	0	0	0	0	0	0	0	0	0	0	0	0
Solanum_lycopersicum	Solyc01g009680	Chr01	3967794	3968101	Lipoxygenase (AHRD V1 ***- C0KKU8_SOLLC); contains Interpro domain(s) IPR001246 Lipoxygenase, plant	0	0	0	0	0	0	0	0	0	0	0	0	0	0	0	0	0	0	0	0	0	0	0	0	0	0	0	0	0	0	0	0	0	0	0	0	0	0	0	0	0	0	0	0
Solanum_lycopersicum	Solyc01g009690	Chr01	3972616	3975213	LRR receptor-like serine/threonine-protein kinase, RLP	0	0	0	0	0	0	0	0	0	0	0	0	0	0	0	0	0	0	0	0	0	0	0	0	0	0	0	0	0	0	0	0	0	0	0	0	0	0	0	0	0	0	0	0
Solanum_lycopersicum	Solyc01g009700	Chr01	3979009	3979471	LRR receptor-like serine/threonine-protein kinase, RLP	0	0	0	0	0	0	0	0	0	0	0	0	0	0	0	0	0	0	0	0	0	0	0	0	0	0	0	0	0	0	0	0	0	0	0	0	0	0	0	0	0	0	0	0
Solanum_lycopersicum	Solyc01g009710	Chr01	3987446	3987787	Unknown Protein (AHRD V1)	0	0	0	0	0	0	0	0	0	0	0	0	0	0	0	0	0	0	0	0	0	0	0	0	0	0	0	0	0	0	0	0	0	0	0	0	0	0	0	0	0	0	0	0
Solanum_lycopersicum	Solyc01g009720	Chr01	3999991	4000841	Zinc finger family protein (AHRD V1 *-*- D7LC67_ARALY)	0	0	0	0	0	0	0	0	0	0	0	0	0	0	0	0	0	0	0	0	0	0	0	0	0	0	0	0	0	0	0	0	0	0	0	0	0	0	0	0	0	0	0	0
Solanum_lycopersicum	Solyc01g009730	Chr01	4050004	4050013	Unknow protein (AHRD V1 *-*- Q5W7C9_ORYSJ); contains Interpro domain(s) IPR010399 Tify	0	0	0	0	0	0	0	0	0	0	0	0	0	0	0	0	0	0	0	0	0	0	0	0	0	0	0	0	0	0	0	0	0	0	0	0	0	0	0	0	0	0	0	0
Solanum_lycopersicum	Solyc01g009740	Chr01	4106942	4106951	Unknown Protein (AHRD V1); contains Interpro domain(s) IPR010399 Tify	0	0	0	0	0	0	0	0	0	0	0	0	0	0	0	0	0	0	0	0	0	0	0	0	0	0	0	0	0	0	0	0	0	0	0	0	0	0	0	0	0	0	0	0
Solanum_lycopersicum	Solyc01g009750	Chr01	4126572	4126623	Unknown Protein (AHRD V1)	0	0	0	0	0	0	0	0	0	0	0	0	0	0	0	0	0	0	0	0	0	0	0	0	0	0	0	0	0	0	0	0	0	0	0	0	0	0	0	0	0	0	0	0
Solanum_lycopersicum	Solyc01g009760	Chr01	4138848	4139079	GRAM-containing/ABA-responsive protein (Fragment) (AHRD V1 *--- C6FBQ3_PSEMZ); contains Interpro domain(s) IPR004182 GRAM	0	0	0	0	0	0	0	0	0	0	0	0	0	0	0	0	0	0	0	0	0	0	0	0	0	0	0	0	0	0	0	0	0	0	0	0	0	0	0	0	0	0	0	0
Solanum_lycopersicum	Solyc01g009770	Chr01	4159039	4159096	Major ampullate spidroin 2-2 (AHRD V1 *-*- B6TJV0_MAIZE); contains Interpro domain(s) IPR001202 WW/Rsp5/WWP	0	0	0	0	0	0	0	0	0	0	0	0	0	0	0	0	0	0	0	0	0	0	0	0	0	0	0	0	0	0	0	0	0	0	0	0	0	0	0	0	0	0	0	0
Solanum_lycopersicum	Solyc01g009780	Chr01	4205483	4205730	LITAF-domain-containing protein (AHRD V1 ***- Q4U6G1_PEA); contains Interpro domain(s) IPR006629 LPS-induced tumor necrosis factor alpha factor	0	0	0	0	0	0	0	0	0	0	0	0	0	0	0	0	0	0	0	0	0	0	0	0	0	0	0	0	0	0	0	0	0	0	0	0	0	0	0	0	0	0	0	0
Solanum_lycopersicum	Solyc01g009790	Chr01	4241361	4241522	Unknown Protein (AHRD V1)	0	0	0	0	0	0	0	0	0	0	0	0	0	0	0	0	0	0	0	0	0	0	0	0	0	0	0	0	0	0	0	0	0	0	0	0	0	0	0	0	0	0	0	0
Solanum_lycopersicum	Solyc01g009800	Chr01	4250793	4250810	Mutator-like transposase 53847-56139 (AHRD V1 ***- Q9C8V7_ARATH); contains Interpro domain(s) IPR018289 MULE transposase, conserved domain	0	0	0	0	0	0	0	0	0	0	0	0	0	0	0	0	0	0	0	0	0	0	0	0	0	0	0	0	0	0	0	0	0	0	0	0	0	0	0	0	0	0	0	0
Solanum_lycopersicum	Solyc01g009810	Chr01	4251980	4252049	LRR receptor-like serine/threonine-protein kinase, RLP	0	0	0	0	0	0	0	0	0	0	0	0	0	0	0	0	0	0	0	0	0	0	0	0	0	0	0	0	0	0	0	0	0	0	0	0	0	0	0	0	0	0	0	0
Solanum_lycopersicum	Solyc01g009820	Chr01	4266703	4266807	Hydroxyproline-rich glycoprotein family protein (AHRD V1 ***- D7LGA9_ARALY)	0	0	0	0	0	0	0	0	0	0	0	0	0	0	0	0	0	0	0	0	0	0	0	0	0	0	0	0	0	0	0	0	0	0	0	0	0	0	0	0	0	0	0	0
Solanum_lycopersicum	Solyc01g009830	Chr01	4325296	4325425	UDP-glucuronic acid/UDP-N-acetylgalactosamine transporter (AHRD V1 **** C1BM09_OSMMO); contains Interpro domain(s) IPR004853 Protein of unknown function DUF250	0	0	0	0	0	0	0	0	0	0	0	0	0	0	0	0	0	0	0	0	0	0	0	0	0	0	0	0	0	0	0	0	0	0	0	0	0	0	0	0	0	0	0	0
Solanum_lycopersicum	Solyc01g009840	Chr01	4340924	4340963	GAI-like protein 1 (Fragment) (AHRD V1 **-- A1YWS4_9ROSI); contains Interpro domain(s) IPR005202 GRAS transcription factor	0	0	0	0	0	0	0	0	0	0	0	0	0	0	0	0	0	0	0	0	0	0	0	0	0	0	0	0	0	0	0	0	0	0	0	0	0	0	0	0	0	0	0	0
Solanum_lycopersicum	Solyc01g009850	Chr01	4369337	4369480	Unknown Protein (AHRD V1)	0	0	0	0	0	0	0	0	0	0	0	0	0	0	0	0	0	0	0	0	0	0	0	0	0	0	0	0	0	0	0	0	0	0	0	0	0	0	0	0	0	0	0	0
Solanum_lycopersicum	Solyc01g009860	Chr01	4384089	4384269	NAC domain transcription factor (AHRD V1 **** Q5DM36_WHEAT); contains Interpro domain(s) IPR003441 No apical meristem (NAM) protein	0	0	0	0	0	0	0	0	0	0	0	0	0	0	0	0	0	0	0	0	0	0	0	0	0	0	0	0	0	0	0	0	0	0	0	0	0	0	0	0	0	0	0	0
Solanum_lycopersicum	Solyc01g009870	Chr01	4408380	4408494	Glycerophosphodiester phosphodiesterase GDE1 (AHRD V1 ***- B2WNF5_PYRTR); contains Interpro domain(s) IPR004129 Glycerophosphoryl diester phosphodiesterase	0	0	0	0	0	0	0	0	0	0	0	0	0	0	0	0	0	0	0	0	0	0	0	0	0	0	0	0	0	0	0	0	0	0	0	0	0	0	0	0	0	0	0	0
Solanum_lycopersicum	Solyc01g009880	Chr01	4413126	4415120	Exocyst complex protein EXO70 (AHRD V1 *--- EXO70_KLULA); contains Interpro domain(s) IPR004140 Exo70 exocyst complex subunit	0	0	0	0	0	0	0	0	0	0	0	0	0	0	0	0	0	0	0	0	0	0	0	0	0	0	0	0	0	0	0	0	0	0	0	0	0	0	0	0	0	0	0	0
Solanum_lycopersicum	Solyc01g009890	Chr01	4424607	4424999	Glutaredoxin (AHRD V1 ***- B9GZC7_POPTR); contains Interpro domain(s) IPR011905 Glutaredoxin-like, plant II	0	0	0	0	0	0	0	0	0	0	0	0	0	0	0	0	0	0	0	0	0	0	0	0	0	0	0	0	0	0	0	0	0	0	0	0	0	0	0	0	0	0	0	0
Solanum_lycopersicum	Solyc01g009900	Chr01	4462639	4463001	Glutaredoxin (AHRD V1 ***- B9GF65_POPTR); contains Interpro domain(s) IPR011905 Glutaredoxin-like, plant II	0	0	0	0	0	0	0	0	0	0	0	0	0	0	0	0	0	0	0	0	0	0	0	0	0	0	0	0	0	0	0	0	0	0	0	0	0	0	0	0	0	0	0	0
Solanum_lycopersicum	Solyc01g009910	Chr01	4479946	4480308	Glutaredoxin (AHRD V1 ***- B9GF65_POPTR); contains Interpro domain(s) IPR011905 Glutaredoxin-like, plant II	0	0	0	0	0	0	0	0	0	0	0	0	0	0	0	0	0	0	0	0	0	0	0	0	0	0	0	0	0	0	0	0	0	0	0	0	0	0	0	0	0	0	0	0
Solanum_lycopersicum	Solyc01g009920	Chr01	4494999	4495395	MORC family CW-type zinc finger 3 (AHRD V1 *--- Q0D2C9_XENTR); contains Interpro domain(s) IPR003594 ATP-binding region, ATPase-like	0	0	0	0	0	0	0	0	0	0	0	0	0	0	0	0	0	0	0	0	0	0	0	0	0	0	0	0	0	0	0	0	0	0	0	0	0	0	0	0	0	0	0	0
Solanum_lycopersicum	Solyc01g009930	Chr01	4522592	4522877	LRR receptor-like serine/threonine-protein kinase, RLP	0	0	0	0	0	0	0	0	0	0	0	0	0	0	0	0	0	0	0	0	0	0	0	0	0	0	0	0	0	0	0	0	0	0	0	0	0	0	0	0	0	0	0	0
Solanum_lycopersicum	Solyc01g009940	Chr01	4541527	4541652	5-methylthioadenosine/S-adenosylhomocysteine deaminase (AHRD V1 **-- C0QS54_PERMH); contains Interpro domain(s) IPR006680 Amidohydrolase 1	0	0	0	0	0	0	0	0	0	0	0	0	0	0	0	0	0	0	0	0	0	0	0	0	0	0	0	0	0	0	0	0	0	0	0	0	0	0	0	0	0	0	0	0
Solanum_lycopersicum	Solyc01g009950	Chr01	4550691	4551155	Polyprotein-like related (AHRD V1 ***- Q2AA73_ASPOF)	0	0	0	0	0	0	0	0	0	0	0	0	0	0	0	0	0	0	0	0	0	0	0	0	0	0	0	0	0	0	0	0	0	0	0	0	0	0	0	0	0	0	0	0
Solanum_lycopersicum	Solyc01g009960	Chr01	4553174	4553668	Stearoyl-acyl-carrier protein desaturase (AHRD V1 **** C0KWD3_RICCO); contains Interpro domain(s) IPR005067 Fatty acid desaturase, type 2	0	0	0	0	0	0	0	0	0	0	0	0	0	0	0	0	0	0	0	0	0	0	0	0	0	0	0	0	0	0	0	0	0	0	0	0	0	0	0	0	0	0	0	0
Solanum_lycopersicum	Solyc01g009970	Chr01	4576553	4576765	Amidohydrolase 2 (AHRD V1 ***- Q01SB2_SOLUE); contains Interpro domain(s) IPR006992 Amidohydrolase 2	0	0	0	0	0	0	0	0	0	0	0	0	0	0	0	0	0	0	0	0	0	0	0	0	0	0	0	0	0	0	0	0	0	0	0	0	0	0	0	0	0	0	0	0
Solanum_lycopersicum	Solyc01g009980	Chr01	4584474	4585010	Retrotransposon like protein (AHRD V1 ***- Q67Y86_ARATH)	0	0	0	0	0	0	0	0	0	0	0	0	0	0	0	0	0	0	0	0	0	0	0	0	0	0	0	0	0	0	0	0	0	0	0	0	0	0	0	0	0	0	0	0
Solanum_lycopersicum	Solyc01g009990	Chr01	4594295	4594318	Peptidyl-prolyl cis-trans isomerase (AHRD V1 ***- B9RMA5_RICCO); contains Interpro domain(s) IPR002130 Peptidyl-prolyl cis-trans isomerase, cyclophilin-type	0	0	0	0	0	0	0	0	0	0	0	0	0	0	0	0	0	0	0	0	0	0	0	0	0	0	0	0	0	0	0	0	0	0	0	0	0	0	0	0	0	0	0	0
Solanum_lycopersicum	Solyc01g010000	Chr01	4615364	4615434	ACT domain-containing protein (AHRD V1 **-- D7M3X3_ARALY); contains Interpro domain(s) IPR002912 Amino acid-binding ACT	0	0	0	0	0	0	0	0	0	0	0	0	0	0	0	0	0	0	0	0	0	0	0	0	0	0	0	0	0	0	0	0	0	0	0	0	0	0	0	0	0	0	0	0
Solanum_lycopersicum	Solyc01g010010	Chr01	4652803	4653218	Mutator-like transposase (AHRD V1 ***- Q9SKM2_ARATH); contains Interpro domain(s) IPR004332 Transposase, MuDR, plant	0	0	0	0	0	0	0	0	0	0	0	0	0	0	0	0	0	0	0	0	0	0	0	0	0	0	0	0	0	0	0	0	0	0	0	0	0	0	0	0	0	0	0	0
Solanum_lycopersicum	Solyc01g010020	Chr01	4657468	4657953	Calmodulin (AHRD V1 ***- B6SJJ2_MAIZE); contains Interpro domain(s) IPR003299 Flagellar calcium-binding protein (calflagin)	0	0	0	0	0	0	0	0	0	0	0	0	0	0	0	0	0	0	0	0	0	0	0	0	0	0	0	0	0	0	0	0	0	0	0	0	0	0	0	0	0	0	0	0
Solanum_lycopersicum	Solyc01g010030	Chr01	4668969	4670004	Receptor-like protein kinase At3g21340 (AHRD V1 *-*- RLK6_ARATH); contains Interpro domain(s) IPR002290 Serine/threonine protein kinase	0	0	0	0	0	0	0	0	0	0	0	0	0	0	0	0	0	0	0	0	0	0	0	0	0	0	0	0	0	0	0	0	0	0	0	0	0	0	0	0	0	0	0	0
Solanum_lycopersicum	Solyc01g010040	Chr01	4683471	4683677	S-adenosylmethionine decarboxylase uORF (AHRD V1 *-*- Q6RUQ6_DAUCA); contains Interpro domain(s) IPR012511 S-adenosyl-l-methionine decarboxylase leader peptide	0	0	0	0	0	0	0	0	0	0	0	0	0	0	0	0	0	0	0	0	0	0	0	0	0	0	0	0	0	0	0	0	0	0	0	0	0	0	0	0	0	0	0	0
Solanum_lycopersicum	Solyc01g010050	Chr01	4685829	4686923	S-adenosylmethionine decarboxylase proenzyme (AHRD V1 **** Q7XZQ9_VITVI); contains Interpro domain(s) IPR001985 S-adenosylmethionine decarboxylase	0	0	0	0	0	0	0	0	0	0	0	0	0	0	0	0	0	0	0	0	0	0	0	0	0	0	0	0	0	0	0	0	0	0	0	0	0	0	0	0	0	0	0	0
Solanum_lycopersicum	Solyc01g010060	Chr01	4687276	4687887	Unknown Protein (AHRD V1)	0	0	0	0	0	0	0	0	0	0	0	0	0	0	0	0	0	0	0	0	0	0	0	0	0	0	0	0	0	0	0	0	0	0	0	0	0	0	0	0	0	0	0	0
Solanum_lycopersicum	Solyc01g010070	Chr01	4793988	4794073	Unknown Protein (AHRD V1)	0	0	0	0	0	0	0	0	0	0	0	0	0	0	0	0	0	0	0	0	0	0	0	0	0	0	0	0	0	0	0	0	0	0	0	0	0	0	0	0	0	0	0	0
Solanum_lycopersicum	Solyc01g010080	Chr01	4800370	4800572	Potassium/sodium hyperpolarization-activated cyclic nucleotide-gated channel 4 (AHRD V1 **** HCN4_MOUSE); contains Interpro domain(s) IPR000595 Cyclic nucleotide-binding	0	0	0	0	0	0	0	0	0	0	0	0	0	0	0	0	0	0	0	0	0	0	0	0	0	0	0	0	0	0	0	0	0	0	0	0	0	0	0	0	0	0	0	0
Solanum_lycopersicum	Solyc01g010090	Chr01	4834092	4834409	Unknown Protein (AHRD V1)	0	0	0	0	0	0	0	0	0	0	0	0	0	0	0	0	0	0	0	0	0	0	0	0	0	0	0	0	0	0	0	0	0	0	0	0	0	0	0	0	0	0	0	0
Solanum_lycopersicum	Solyc01g010100	Chr01	4837391	4837649	Ulp1 protease family C-terminal catalytic domain containing protein (AHRD V1 ***- Q60D46_SOLDE); contains Interpro domain(s) IPR003653 Peptidase C48, SUMO/Sentrin/Ubl1	0	0	0	0	0	0	0	0	0	0	0	0	0	0	0	0	0	0	0	0	0	0	0	0	0	0	0	0	0	0	0	0	0	0	0	0	0	0	0	0	0	0	0	0
Solanum_lycopersicum	Solyc01g010110	Chr01	4841872	4842119	Mutator-like transposase (AHRD V1 *-*- Q9SI31_ARATH); contains Interpro domain(s) IPR004332 Transposase, MuDR, plant	0	0	0	0	0	0	0	0	0	0	0	0	0	0	0	0	0	0	0	0	0	0	0	0	0	0	0	0	0	0	0	0	0	0	0	0	0	0	0	0	0	0	0	0
Solanum_lycopersicum	Solyc01g010120	Chr01	4848684	4849025	Unknown Protein (AHRD V1)	0	0	0	0	0	0	0	0	0	0	0	0	0	0	0	0	0	0	0	0	0	0	0	0	0	0	0	0	0	0	0	0	0	0	0	0	0	0	0	0	0	0	0	0
Solanum_lycopersicum	Solyc01g010130	Chr01	4870308	4871168	Transcription factor (AHRD V1 *-** D6MKM4_9ASPA); contains Interpro domain(s) IPR011598 Helix-loop-helix DNA-binding	0	0	0	0	0	0	0	0	0	0	0	0	0	0	0	0	0	0	0	0	0	0	0	0	0	0	0	0	0	0	0	0	0	0	0	0	0	0	0	0	0	0	0	0
Solanum_lycopersicum	Solyc01g010140	Chr01	4883518	4883582	Unknown Protein (AHRD V1)	8	0	0	8	0	0	0	0	0	0	0	0	0	0	0	0	0	0	0	0	0	0	0	0	0	0	0	0	0	0	0	0	0	0	0	0	0	0	0	0	0	0	0	0
Solanum_lycopersicum	Solyc01g010150	Chr01	4939031	4939034	Unknown protein DS12 from 2D-PAGE of leaf, chloroplastic (AHRD V1 *--- UP12_ORYSJ); contains Interpro domain(s) IPR002912 Amino acid-binding ACT	0	0	0	0	0	0	0	0	0	0	0	0	0	0	0	0	0	0	0	0	0	0	0	0	0	0	0	0	0	0	0	0	0	0	0	0	0	0	0	0	0	0	0	0
Solanum_lycopersicum	Solyc01g010160	Chr01	4948883	4948989	Beta-glucosidase (AHRD V1 ***- D3YJ59_VITVI); contains Interpro domain(s) IPR001360 Glycoside hydrolase, family 1	0	0	0	0	0	0	0	0	0	0	0	0	0	0	0	0	0	0	0	0	0	0	0	0	0	0	0	0	0	0	0	0	0	0	0	0	0	0	0	0	0	0	0	0
Solanum_lycopersicum	Solyc01g010170	Chr01	4954450	4954483	Unknown Protein (AHRD V1)	1	0	0	1	0	0	0	0	0	0	0	0	0	0	0	0	0	0	0	0	0	0	0	0	0	0	0	0	0	0	0	0	0	0	0	0	0	0	0	0	0	0	0	0
Solanum_lycopersicum	Solyc01g010180	Chr01	4975507	4975752	Unknown Protein (AHRD V1)	0	0	0	0	0	0	0	0	0	0	0	0	0	0	0	0	0	0	0	0	0	0	0	0	0	0	0	0	0	0	0	0	0	0	0	0	0	0	0	0	0	0	0	0
Solanum_lycopersicum	Solyc01g010190	Chr01	4984066	4984716	Unknown Protein (AHRD V1)	0	0	0	0	0	0	0	0	0	0	0	0	0	0	0	0	0	0	0	0	0	0	0	0	0	0	0	0	0	0	0	0	0	0	0	0	0	0	0	0	0	0	0	0
Solanum_lycopersicum	Solyc01g010200	Chr01	4988633	4988962	LTRGag-pol-polymerase 3 (AHRD V1 ***- B2BXJ4_ARALY)	0	0	0	0	0	0	0	0	0	0	0	0	0	0	0	0	0	0	0	0	0	0	0	0	0	0	0	0	0	0	0	0	0	0	0	0	0	0	0	0	0	0	0	0
Solanum_lycopersicum	Solyc01g010210	Chr01	4991984	4992541	Unknown Protein (AHRD V1)	0	0	0	0	0	0	0	0	0	0	0	0	0	0	0	0	0	0	0	0	0	0	0	0	0	0	0	0	0	0	0	0	0	0	0	0	0	0	0	0	0	0	0	0
Solanum_lycopersicum	Solyc01g010220	Chr01	5003062	5003598	Unknown Protein (AHRD V1)	0	0	0	0	0	0	0	0	0	0	0	0	0	0	0	0	0	0	0	0	0	0	0	0	0	0	0	0	0	0	0	0	0	0	0	0	0	0	0	0	0	0	0	0
Solanum_lycopersicum	Solyc01g010230	Chr01	5007898	5008251	Unknown Protein (AHRD V1)	0	0	0	0	0	0	0	0	0	0	0	0	0	0	0	0	0	0	0	0	0	0	0	0	0	0	0	0	0	0	0	0	0	0	0	0	0	0	0	0	0	0	0	0
Solanum_lycopersicum	Solyc01g010240	Chr01	5028897	5029025	CRABS CLAW (Fragment) (AHRD V1 ***- Q5EMM8_GOSHI); contains Interpro domain(s) IPR006780 YABBY protein	0	0	0	0	0	0	0	0	0	0	0	0	0	0	0	0	0	0	0	0	0	0	0	0	0	0	0	0	0	0	0	0	0	0	0	0	0	0	0	0	0	0	0	0
Solanum_lycopersicum	Solyc01g010260	Chr01	5060573	5061475	Cytochrome P450	0	0	0	0	0	0	0	0	0	0	0	0	0	0	0	0	0	0	0	0	0	0	0	0	0	0	0	0	0	0	0	0	0	0	0	0	0	0	0	0	0	0	0	0
Solanum_lycopersicum	Solyc01g010280	Chr01	5079363	5080261	Unknown Protein (AHRD V1)	0	0	0	0	0	0	0	0	0	0	0	0	0	0	0	0	0	0	0	0	0	0	0	0	0	0	0	0	0	0	0	0	0	0	0	0	0	0	0	0	0	0	0	0
Solanum_lycopersicum	Solyc01g010290	Chr01	5090455	5090691	Ureide permease 2 (AHRD V1 ***- B6U6B9_MAIZE); contains Interpro domain(s) IPR009834 Fatty acid elongase 3-ketoacyl-CoA synthase 1	0	0	0	0	0	0	0	0	0	0	0	0	0	0	0	0	0	0	0	0	0	0	0	0	0	0	0	0	0	0	0	0	0	0	0	0	0	0	0	0	0	0	0	0
Solanum_lycopersicum	Solyc01g010300	Chr01	5114978	5115244	MADS-box protein-like (AHRD V1 ***- Q94CT0_ORYSJ); contains Interpro domain(s) IPR002100 Transcription factor, MADS-box	0	0	0	0	0	0	0	0	0	0	0	0	0	0	0	0	0	0	0	0	0	0	0	0	0	0	0	0	0	0	0	0	0	0	0	0	0	0	0	0	0	0	0	0
Solanum_lycopersicum	Solyc01g010310	Chr01	5138138	5138192	Glucan endo-1 3-beta-glucosidase 3 (AHRD V1 *-*- B6UAN6_MAIZE); contains Interpro domain(s) IPR012946 X8	0	0	0	0	0	0	0	0	0	0	0	0	0	0	0	0	0	0	0	0	0	0	0	0	0	0	0	0	0	0	0	0	0	0	0	0	0	0	0	0	0	0	0	0
Solanum_lycopersicum	Solyc01g010320	Chr01	5142525	5142873	Mutator-like transposase (AHRD V1 *-*- Q8W3H2_ORYSA); contains Interpro domain(s) IPR018289 MULE transposase, conserved domain	0	0	0	0	0	0	0	0	0	0	0	0	0	0	0	0	0	0	0	0	0	0	0	0	0	0	0	0	0	0	0	0	0	0	0	0	0	0	0	0	0	0	0	0
Solanum_lycopersicum	Solyc01g010330	Chr01	5144793	5144969	Unknown Protein (AHRD V1)	0	0	0	0	0	0	0	0	0	0	0	0	0	0	0	0	0	0	0	0	0	0	0	0	0	0	0	0	0	0	0	0	0	0	0	0	0	0	0	0	0	0	0	0
Solanum_lycopersicum	Solyc01g010340	Chr01	5148892	5148976	Serine/threonine-protein phosphatase 7 long form homolog (AHRD V1 ***- PPP7L_ARATH); contains Interpro domain(s) IPR019557 Aminotransferase-like, plant mobile domain	0	0	0	0	0	0	0	0	0	0	0	0	0	0	0	0	0	0	0	0	0	0	0	0	0	0	0	0	0	0	0	0	0	0	0	0	0	0	0	0	0	0	0	0
Solanum_lycopersicum	Solyc01g010350	Chr01	5157827	5158086	Glucose-6-phosphate/phosphate translocator (AHRD V1 **** Q7XY15_WHEAT); contains Interpro domain(s) IPR004696 Tpt phosphate/phosphoenolpyruvate translocator	0	0	0	0	0	0	0	0	0	0	0	0	0	0	0	0	0	0	0	0	0	0	0	0	0	0	0	0	0	0	0	0	0	0	0	0	0	0	0	0	0	0	0	0
Solanum_lycopersicum	Solyc01g010360	Chr01	5174917	5174989	14-3-3-like protein GF14 epsilon (AHRD V1 **-- 14310_ARATH); contains Interpro domain(s) IPR000308 14-3-3 protein	1	0	0	1	0	0	0	0	0	0	0	0	0	0	0	0	0	0	0	0	0	0	0	0	0	0	0	0	0	0	0	0	0	0	0	0	0	0	0	0	0	0	0	0
Solanum_lycopersicum	Solyc01g010370	Chr01	5199820	5200331	Dehydration-responsive protein-like (AHRD V1 **-- Q653G1_ORYSJ); contains Interpro domain(s) IPR004159 Protein of unknown function DUF248, methyltransferase putative	0	0	0	0	0	0	0	0	0	0	0	0	0	0	0	0	0	0	0	0	0	0	0	0	0	0	0	0	0	0	0	0	0	0	0	0	0	0	0	0	0	0	0	0
Solanum_lycopersicum	Solyc01g010380	Chr01	5221838	5221861	Unknown Protein (AHRD V1)	0	0	0	0	0	0	0	0	0	0	0	0	0	0	0	0	0	0	0	0	0	0	0	0	0	0	0	0	0	0	0	0	0	0	0	0	0	0	0	0	0	0	0	0
Solanum_lycopersicum	Solyc01g010390	Chr01	5254174	5254320	Beta-glucosidase (AHRD V1 ***- D3YJ59_VITVI); contains Interpro domain(s) IPR001360 Glycoside hydrolase, family 1	0	0	0	0	0	0	0	0	0	0	0	0	0	0	0	0	0	0	0	0	0	0	0	0	0	0	0	0	0	0	0	0	0	0	0	0	0	0	0	0	0	0	0	0
Solanum_lycopersicum	Solyc01g010400	Chr01	5301849	5302209	Ripening-related protein 3 (AHRD V1 **-- RIP3_ORYSJ)	0	0	0	0	0	0	0	0	0	0	0	0	0	0	0	0	0	0	0	0	0	0	0	0	0	0	0	0	0	0	0	0	0	0	0	0	0	0	0	0	0	0	0	0
Solanum_lycopersicum	Solyc01g010410	Chr01	5311611	5313344	Cys2/His2 zinc-finger transcription factor (AHRD V1 *-** Q4U316_SILLA); contains Interpro domain(s) IPR007087 Zinc finger, C2H2-type	0	0	0	0	0	0	0	0	0	0	0	0	0	0	0	0	0	0	0	0	0	0	0	0	0	0	0	0	0	0	0	0	0	0	0	0	0	0	0	0	0	0	0	0
Solanum_lycopersicum	Solyc01g010420	Chr01	5334126	5334719	NPH3 domain containing protein-like (AHRD V1 *-*- Q8GVF8_ORYSJ); contains Interpro domain(s) IPR007679 Protein of unknown function DUF569	1	0	0	1	0	0	0	0	0	0	0	0	0	0	0	0	0	0	0	0	0	0	0	0	0	0	0	0	0	0	0	0	0	0	0	0	0	0	0	0	0	0	0	0
Solanum_lycopersicum	Solyc01g010430	Chr01	5339024	5339249	cDNA clone J023121M11 full insert sequence (AHRD V1 **-- B7F743_ORYSJ); contains Interpro domain(s) IPR007679 Protein of unknown function DUF569	0	0	0	0	0	0	0	0	0	0	0	0	0	0	0	0	0	0	0	0	0	0	0	0	0	0	0	0	0	0	0	0	0	0	0	0	0	0	0	0	0	0	0	0
Solanum_lycopersicum	Solyc01g010440	Chr01	5347376	5348054	Unknown Protein (AHRD V1)	0	0	0	0	0	0	0	0	0	0	0	0	0	0	0	0	0	0	0	0	0	0	0	0	0	0	0	0	0	0	0	0	0	0	0	0	0	0	0	0	0	0	0	0
Solanum_lycopersicum	Solyc01g010450	Chr01	5351274	5351378	Ulp1 protease family C-terminal catalytic domain containing protein (AHRD V1 *-*- Q60D46_SOLDE)	0	0	0	0	0	0	0	0	0	0	0	0	0	0	0	0	0	0	0	0	0	0	0	0	0	0	0	0	0	0	0	0	0	0	0	0	0	0	0	0	0	0	0	0
Solanum_lycopersicum	Solyc01g010460	Chr01	5357036	5357613	Unknown Protein (AHRD V1)	0	0	0	0	0	0	0	0	0	0	0	0	0	0	0	0	0	0	0	0	0	0	0	0	0	0	0	0	0	0	0	0	0	0	0	0	0	0	0	0	0	0	0	0
Solanum_lycopersicum	Solyc01g010470	Chr01	5362049	5362183	Isoamylase N-terminal domain containing protein (AHRD V1 ***- Q6AVV5_ORYSJ)	0	0	0	0	0	0	0	0	0	0	0	0	0	0	0	0	0	0	0	0	0	0	0	0	0	0	0	0	0	0	0	0	0	0	0	0	0	0	0	0	0	0	0	0
Solanum_lycopersicum	Solyc01g010480	Chr01	5368164	5368719	Potassium voltage-gated channel subfamily H member 8 (AHRD V1 *--- KCNH8_HUMAN); contains Interpro domain(s) IPR013767 PAS fold	0	0	0	0	0	0	0	0	0	0	0	0	0	0	0	0	0	0	0	0	0	0	0	0	0	0	0	0	0	0	0	0	0	0	0	0	0	0	0	0	0	0	0	0
Solanum_lycopersicum	Solyc01g010490	Chr01	5374441	5375328	Cytochrome P450	0	0	0	0	0	0	0	0	0	0	0	0	0	0	0	0	0	0	0	0	0	0	0	0	0	0	0	0	0	0	0	0	0	0	0	0	0	0	0	0	0	0	0	0
Solanum_lycopersicum	Solyc01g010500	Chr01	5449649	5450141	Ein3-binding f-box protein 3 (AHRD V1 *-*- B9HA53_POPTR)	0	0	0	0	0	0	0	0	0	0	0	0	0	0	0	0	0	0	0	0	0	0	0	0	0	0	0	0	0	0	0	0	0	0	0	0	0	0	0	0	0	0	0	0
Solanum_lycopersicum	Solyc01g010510	Chr01	5508429	5510219	Pentatricopeptide repeat-containing protein (AHRD V1 ***- D7KPN1_ARALY); contains Interpro domain(s) IPR002885 Pentatricopeptide repeat	2	0	0	2	0	0	0	0	0	0	0	0	0	0	0	0	0	0	0	0	0	0	0	0	0	0	0	0	0	0	0	0	0	0	0	0	0	0	0	0	0	0	0	0
Solanum_lycopersicum	Solyc01g010520	Chr01	5540577	5540591	Uncharacterized plant-specific domain TIGR01589 family protein (AHRD V1 ***- Q60CZ4_SOLDE); contains Interpro domain(s) IPR006476 Conserved hypothetical protein CHP01589, plant	0	0	0	0	0	0	0	0	0	0	0	0	0	0	0	0	0	0	0	0	0	0	0	0	0	0	0	0	0	0	0	0	0	0	0	0	0	0	0	0	0	0	0	0
Solanum_lycopersicum	Solyc01g010530	Chr01	5548702	5550171	Solute carrier family 2, facilitated glucose transporter member 3 (AHRD V1 ***- GTR3_RAT); contains Interpro domain(s) IPR003663 Sugar/inositol transporter	0	0	0	0	0	0	0	0	0	0	0	0	0	0	0	0	0	0	0	0	0	0	0	0	0	0	0	0	0	0	0	0	0	0	0	0	0	0	0	0	0	0	0	0
Solanum_lycopersicum	Solyc01g010540	Chr01	5553558	5553585	Ribosomal protein (AHRD V1 ***- B3TM27_ELAGV); contains Interpro domain(s) IPR002942 RNA-binding S4 IPR018079 Ribosomal protein S4, conserved site IPR001912 Ribosomal protein S4	0	0	0	0	0	0	0	0	0	0	0	0	0	0	0	0	0	0	0	0	0	0	0	0	0	0	0	0	0	0	0	0	0	0	0	0	0	0	0	0	0	0	0	0
Solanum_lycopersicum	Solyc01g010550	Chr01	5558380	5558637	Unknown Protein (AHRD V1)	0	0	0	0	0	0	0	0	0	0	0	0	0	0	0	0	0	0	0	0	0	0	0	0	0	0	0	0	0	0	0	0	0	0	0	0	0	0	0	0	0	0	0	0
Solanum_lycopersicum	Solyc01g010570	Chr01	5585303	5585844	Mucin-like protein (Fragment) (AHRD V1 ***- B0FSK5_9MAGN)	0	0	0	0	0	0	0	0	0	0	0	0	0	0	0	0	0	0	0	0	0	0	0	0	0	0	0	0	0	0	0	0	0	0	0	0	0	0	0	0	0	0	0	0
Solanum_lycopersicum	Solyc01g010580	Chr01	5590621	5590648	Ribosomal protein (AHRD V1 ***- B3TM27_ELAGV); contains Interpro domain(s) IPR002942 RNA-binding S4 IPR018079 Ribosomal protein S4, conserved site IPR001912 Ribosomal protein S4	0	0	0	0	0	0	0	0	0	0	0	0	0	0	0	0	0	0	0	0	0	0	0	0	0	0	0	0	0	0	0	0	0	0	0	0	0	0	0	0	0	0	0	0
Solanum_lycopersicum	Solyc01g010590	Chr01	5595002	5595118	Peptidyl-prolyl cis-trans isomerase A (AHRD V1 ***- B6TSE8_MAIZE); contains Interpro domain(s) IPR002130 Peptidyl-prolyl cis-trans isomerase, cyclophilin-type	0	0	0	0	0	0	0	0	0	0	0	0	0	0	0	0	0	0	0	0	0	0	0	0	0	0	0	0	0	0	0	0	0	0	0	0	0	0	0	0	0	0	0	0
Solanum_lycopersicum	Solyc01g010600	Chr01	5610994	5611084	Homeobox-leucine zipper-like protein (AHRD V1 *-*- Q3HRT1_PICGL); contains Interpro domain(s) IPR001356 Homeobox	0	0	0	0	0	0	0	0	0	0	0	0	0	0	0	0	0	0	0	0	0	0	0	0	0	0	0	0	0	0	0	0	0	0	0	0	0	0	0	0	0	0	0	0
Solanum_lycopersicum	Solyc01g010610	Chr01	5629423	5629671	Unknown Protein (AHRD V1); contains Interpro domain(s) IPR003656 Zinc finger, BED-type predicted	0	0	0	0	0	0	0	0	0	0	0	0	0	0	0	0	0	0	0	0	0	0	0	0	0	0	0	0	0	0	0	0	0	0	0	0	0	0	0	0	0	0	0	0
Solanum_lycopersicum	Solyc01g010630	Chr01	5639126	5639332	Ulp1 protease family C-terminal catalytic domain containing protein (AHRD V1 *-*- Q60D46_SOLDE)	0	0	0	0	0	0	0	0	0	0	0	0	0	0	0	0	0	0	0	0	0	0	0	0	0	0	0	0	0	0	0	0	0	0	0	0	0	0	0	0	0	0	0	0
Solanum_lycopersicum	Solyc01g010640	Chr01	5646231	5646848	Uncharacterized membrane protein (AHRD V1 **-- Q46JN3_PROMT); contains Interpro domain(s) IPR001395 Aldo/keto reductase	0	0	0	0	0	0	0	0	0	0	0	0	0	0	0	0	0	0	0	0	0	0	0	0	0	0	0	0	0	0	0	0	0	0	0	0	0	0	0	0	0	0	0	0
Solanum_lycopersicum	Solyc01g010650	Chr01	5660639	5660742	UDP-galactose transporter 3 (AHRD V1 **** D7KBJ4_ARALY); contains Interpro domain(s) IPR013657 UAA transporter	0	0	0	0	0	0	0	0	0	0	0	0	0	0	0	0	0	0	0	0	0	0	0	0	0	0	0	0	0	0	0	0	0	0	0	0	0	0	0	0	0	0	0	0
Solanum_lycopersicum	Solyc01g010660	Chr01	5674207	5674270	Receptor-like protein kinase At3g21340 (AHRD V1 **** RLK6_ARATH); contains Interpro domain(s) IPR002290 Serine/threonine protein kinase	0	0	0	0	0	0	0	0	0	0	0	0	0	0	0	0	0	0	0	0	0	0	0	0	0	0	0	0	0	0	0	0	0	0	0	0	0	0	0	0	0	0	0	0
Solanum_lycopersicum	Solyc01g010670	Chr01	5692071	5692157	Unknown Protein (AHRD V1)	0	0	0	0	0	0	0	0	0	0	0	0	0	0	0	0	0	0	0	0	0	0	0	0	0	0	0	0	0	0	0	0	0	0	0	0	0	0	0	0	0	0	0	0
Solanum_lycopersicum	Solyc01g010680	Chr01	5698129	5698190	Genomic DNA chromosome 5 P1 clone MRD20 (AHRD V1 *--- Q9FH72_ARATH); contains Interpro domain(s) IPR004332 Transposase, MuDR, plant	0	0	0	0	0	0	0	0	0	0	0	0	0	0	0	0	0	0	0	0	0	0	0	0	0	0	0	0	0	0	0	0	0	0	0	0	0	0	0	0	0	0	0	0
Solanum_lycopersicum	Solyc01g010690	Chr01	5704672	5704763	Polyvinylalcohol dehydrogenase (AHRD V1 ***- D4SWQ1_9XANT); contains Interpro domain(s) IPR011047 Quinonprotein alcohol dehydrogenase-like	0	0	0	0	0	0	0	0	0	0	0	0	0	0	0	0	0	0	0	0	0	0	0	0	0	0	0	0	0	0	0	0	0	0	0	0	0	0	0	0	0	0	0	0
Solanum_lycopersicum	Solyc01g010700	Chr01	5728591	5728759	AKIN gamma (AHRD V1 **-- B4FX20_MAIZE); contains Interpro domain(s) IPR000644 Cystathionine beta-synthase, core	0	0	0	0	0	0	0	0	0	0	0	0	0	0	0	0	0	0	0	0	0	0	0	0	0	0	0	0	0	0	0	0	0	0	0	0	0	0	0	0	0	0	0	0
Solanum_lycopersicum	Solyc01g010710	Chr01	5745868	5746090	Serine carboxypeptidase 1 (AHRD V1 **** B6U0V5_MAIZE); contains Interpro domain(s) IPR001563 Peptidase S10, serine carboxypeptidase	0	0	0	0	0	0	0	0	0	0	0	0	0	0	0	0	0	0	0	0	0	0	0	0	0	0	0	0	0	0	0	0	0	0	0	0	0	0	0	0	0	0	0	0
Solanum_lycopersicum	Solyc01g010720	Chr01	5750705	5750774	Serine carboxypeptidase K10B2.2 (AHRD V1 **** B6TKD2_MAIZE); contains Interpro domain(s) IPR001563 Peptidase S10, serine carboxypeptidase	0	0	0	0	0	0	0	0	0	0	0	0	0	0	0	0	0	0	0	0	0	0	0	0	0	0	0	0	0	0	0	0	0	0	0	0	0	0	0	0	0	0	0	0
Solanum_lycopersicum	Solyc01g010730	Chr01	5759086	5759364	Serine carboxypeptidase (AHRD V1 ***- B6SWY3_MAIZE); contains Interpro domain(s) IPR001563 Peptidase S10, serine carboxypeptidase	0	0	0	0	0	0	0	0	0	0	0	0	0	0	0	0	0	0	0	0	0	0	0	0	0	0	0	0	0	0	0	0	0	0	0	0	0	0	0	0	0	0	0	0
Solanum_lycopersicum	Solyc01g010740	Chr01	5781535	5781734	Pectate lyase family protein (AHRD V1 **** D7M6R5_ARALY); contains Interpro domain(s) IPR002022 Pectate lyase/Amb allergen	0	0	0	0	0	0	0	0	0	0	0	0	0	0	0	0	0	0	0	0	0	0	0	0	0	0	0	0	0	0	0	0	0	0	0	0	0	0	0	0	0	0	0	0
Solanum_lycopersicum	Solyc01g010750	Chr01	5787480	5788094	Stress responsive protein (AHRD V1 *--- B6STP1_MAIZE); contains Interpro domain(s) IPR008997 Ricin B-related lectin	0	0	0	0	0	0	0	0	0	0	0	0	0	0	0	0	0	0	0	0	0	0	0	0	0	0	0	0	0	0	0	0	0	0	0	0	0	0	0	0	0	0	0	0
Solanum_lycopersicum	Solyc01g010760	Chr01	5821621	5821669	Porin/voltage-dependent anion-selective channel protein (AHRD V1 **** A9P802_POPTR); contains Interpro domain(s) IPR001925 Porin, eukaryotic type	0	0	0	0	0	0	0	0	0	0	0	0	0	0	0	0	0	0	0	0	0	0	0	0	0	0	0	0	0	0	0	0	0	0	0	0	0	0	0	0	0	0	0	0
Solanum_lycopersicum	Solyc01g010770	Chr01	5828455	5828643	Spfh domain / band 7 family protein (AHRD V1 **-- B4AS86_FRANO); contains Interpro domain(s) IPR001107 Band 7 protein	0	0	0	0	0	0	0	0	0	0	0	0	0	0	0	0	0	0	0	0	0	0	0	0	0	0	0	0	0	0	0	0	0	0	0	0	0	0	0	0	0	0	0	0
Solanum_lycopersicum	Solyc01g010780	Chr01	5837093	5837276	ATP binding / serine-threonine kinase (AHRD V1 **** C5DB71_VITVI); contains Interpro domain(s) IPR002290 Serine/threonine protein kinase	0	0	0	0	0	0	0	0	0	0	0	0	0	0	0	0	0	0	0	0	0	0	0	0	0	0	0	0	0	0	0	0	0	0	0	0	0	0	0	0	0	0	0	0
Solanum_lycopersicum	Solyc01g010790	Chr01	5846694	5847758	F-box protein At2g21930 (AHRD V1 ***- D7LCM1_ARALY); contains Interpro domain(s) IPR013187 F-box associated type 3	0	0	0	0	0	0	0	0	0	0	0	0	0	0	0	0	0	0	0	0	0	0	0	0	0	0	0	0	0	0	0	0	0	0	0	0	0	0	0	0	0	0	0	0
Solanum_lycopersicum	Solyc01g010800	Chr01	5881328	5881331	Unknown Protein (AHRD V1)	0	0	0	0	0	0	0	0	0	0	0	0	0	0	0	0	0	0	0	0	0	0	0	0	0	0	0	0	0	0	0	0	0	0	0	0	0	0	0	0	0	0	0	0
Solanum_lycopersicum	Solyc01g010810	Chr01	6214040	6214114	RAN guanine nucleotide release factor (AHRD V1 **-* B6TPU9_MAIZE); contains Interpro domain(s) IPR016123 Mog1/PsbP, alpha/beta/alpha sandwich	0	0	0	0	0	0	0	0	0	0	0	0	0	0	0	0	0	0	0	0	0	0	0	0	0	0	0	0	0	0	0	0	0	0	0	0	0	0	0	0	0	0	0	0
Solanum_lycopersicum	Solyc01g010820	Chr01	6222022	6222185	Cullin C (AHRD V1 ***- D3BHJ6_POLPA); contains Interpro domain(s) IPR001373 Cullin, N-terminal	0	0	0	0	0	0	0	0	0	0	0	0	0	0	0	0	0	0	0	0	0	0	0	0	0	0	0	0	0	0	0	0	0	0	0	0	0	0	0	0	0	0	0	0
Solanum_lycopersicum	Solyc01g010840	Chr01	6281248	6281481	Unknown Protein (AHRD V1)	0	0	0	0	0	0	0	0	0	0	0	0	0	0	0	0	0	0	0	0	0	0	0	0	0	0	0	0	0	0	0	0	0	0	0	0	0	0	0	0	0	0	0	0
Solanum_lycopersicum	Solyc01g010850	Chr01	6294138	6294416	Unknown Protein (AHRD V1)	0	0	0	0	0	0	0	0	0	0	0	0	0	0	0	0	0	0	0	0	0	0	0	0	0	0	0	0	0	0	0	0	0	0	0	0	0	0	0	0	0	0	0	0
Solanum_lycopersicum	Solyc01g010860	Chr01	6303310	6303558	Sphingosine hydroxylase (AHRD V1 *--* A8N9Q2_COPC7); contains Interpro domain(s) IPR006694 Fatty acid hydroxylase	0	0	0	0	0	0	0	0	0	0	0	0	0	0	0	0	0	0	0	0	0	0	0	0	0	0	0	0	0	0	0	0	0	0	0	0	0	0	0	0	0	0	0	0
Solanum_lycopersicum	Solyc01g010890	Chr01	6344085	6344156	Expansin 2 (AHRD V1 ***- B1A2I4_9ROSI); contains Interpro domain(s) IPR002963 Expansin	0	0	0	0	0	0	0	0	0	0	0	0	0	0	0	0	0	0	0	0	0	0	0	0	0	0	0	0	0	0	0	0	0	0	0	0	0	0	0	0	0	0	0	0
Solanum_lycopersicum	Solyc01g010900	Chr01	6359886	6360236	Cytochrome P450	0	0	0	0	0	0	0	0	0	0	0	0	0	0	0	0	0	0	0	0	0	0	0	0	0	0	0	0	0	0	0	0	0	0	0	0	0	0	0	0	0	0	0	0
Solanum_lycopersicum	Solyc01g010910	Chr01	6437228	6437360	MYB transcription factor (AHRD V1 *-*- Q6R098_ARATH); contains Interpro domain(s) IPR015495 Myb transcription factor	0	0	0	0	0	0	0	0	0	0	0	0	0	0	0	0	0	0	0	0	0	0	0	0	0	0	0	0	0	0	0	0	0	0	0	0	0	0	0	0	0	0	0	0
Solanum_lycopersicum	Solyc01g010920	Chr01	6444587	6444834	Os03g0169000 protein (Fragment) (AHRD V1 ***- Q0DUS7_ORYSJ); contains Interpro domain(s) IPR004348 Protein of unknown function DUF246, plant	0	0	0	0	0	0	0	0	0	0	0	0	0	0	0	0	0	0	0	0	0	0	0	0	0	0	0	0	0	0	0	0	0	0	0	0	0	0	0	0	0	0	0	0
Solanum_lycopersicum	Solyc01g010930	Chr01	6464341	6464352	Os03g0169000 protein (Fragment) (AHRD V1 ***- Q0DUS7_ORYSJ); contains Interpro domain(s) IPR004348 Protein of unknown function DUF246, plant	0	0	0	0	0	0	0	0	0	0	0	0	0	0	0	0	0	0	0	0	0	0	0	0	0	0	0	0	0	0	0	0	0	0	0	0	0	0	0	0	0	0	0	0
Solanum_lycopersicum	Solyc01g010940	Chr01	6498570	6498782	Transmembrane emp24 domain-containing protein 10 (AHRD V1 ***- B6U439_MAIZE); contains Interpro domain(s) IPR000348 emp24/gp25L/p24	0	0	0	0	0	0	0	0	0	0	0	0	0	0	0	0	0	0	0	0	0	0	0	0	0	0	0	0	0	0	0	0	0	0	0	0	0	0	0	0	0	0	0	0
Solanum_lycopersicum	Solyc01g010950	Chr01	6517412	6517708	Kinase family protein (AHRD V1 **** D7KBF8_ARALY); contains Interpro domain(s) IPR016253 Integrin-linked protein kinase	0	0	0	0	0	0	0	0	0	0	0	0	0	0	0	0	0	0	0	0	0	0	0	0	0	0	0	0	0	0	0	0	0	0	0	0	0	0	0	0	0	0	0	0
Solanum_lycopersicum	Solyc01g010960	Chr01	6590929	6590982	60S ribosomal protein L35 (AHRD V1 ***- B3TLM6_ELAGV); contains Interpro domain(s) IPR001854 Ribosomal protein L29	0	0	0	0	0	0	0	0	0	0	0	0	0	0	0	0	0	0	0	0	0	0	0	0	0	0	0	0	0	0	0	0	0	0	0	0	0	0	0	0	0	0	0	0
Solanum_lycopersicum	Solyc01g010970	Chr01	6612318	6612627	ARGONAUTE 1 (AHRD V1 ***- D6RUV9_TOBAC); contains Interpro domain(s) IPR003165 Stem cell self-renewal protein Piwi	0	0	0	0	0	0	0	0	0	0	0	0	0	0	0	0	0	0	0	0	0	0	0	0	0	0	0	0	0	0	0	0	0	0	0	0	0	0	0	0	0	0	0	0
Solanum_lycopersicum	Solyc01g010980	Chr01	6664454	6664462	Unknown Protein (AHRD V1)	0	0	0	0	0	0	0	0	0	0	0	0	0	0	0	0	0	0	0	0	0	0	0	0	0	0	0	0	0	0	0	0	0	0	0	0	0	0	0	0	0	0	0	0
Solanum_lycopersicum	Solyc01g010990	Chr01	6840207	6841298	Unknown Protein (AHRD V1)	0	0	0	0	0	0	0	0	0	0	0	0	0	0	0	0	0	0	0	0	0	0	0	0	0	0	0	0	0	0	0	0	0	0	0	0	0	0	0	0	0	0	0	0
Solanum_lycopersicum	Solyc01g011000	Chr01	6850927	6851049	Eukaryotic translation initiation factor 5A (AHRD V1 **** D6N3G5_GOSHI); contains Interpro domain(s) IPR001884 Translation elongation factor, IF5A	0	0	0	0	0	0	0	0	0	0	0	0	0	0	0	0	0	0	0	0	0	0	0	0	0	0	0	0	0	0	0	0	0	0	0	0	0	0	0	0	0	0	0	0
Solanum_lycopersicum	Solyc01g011010	Chr01	6866958	6866990	Unknown Protein (AHRD V1)	0	0	0	0	0	0	0	0	0	0	0	0	0	0	0	0	0	0	0	0	0	0	0	0	0	0	0	0	0	0	0	0	0	0	0	0	0	0	0	0	0	0	0	0
Solanum_lycopersicum	Solyc01g011020	Chr01	6941424	6941582	Unknown Protein (AHRD V1)	0	0	0	0	0	0	0	0	0	0	0	0	0	0	0	0	0	0	0	0	0	0	0	0	0	0	0	0	0	0	0	0	0	0	0	0	0	0	0	0	0	0	0	0
Solanum_lycopersicum	Solyc01g011030	Chr01	6995534	6996337	RING zinc finger protein-like (AHRD V1 **-- B6SSZ2_MAIZE); contains Interpro domain(s) IPR001841 Zinc finger, RING-type	0	0	0	0	0	0	0	0	0	0	0	0	0	0	0	0	0	0	0	0	0	0	0	0	0	0	0	0	0	0	0	0	0	0	0	0	0	0	0	0	0	0	0	0
Solanum_lycopersicum	Solyc01g011040	Chr01	7009195	7009294	LRR receptor-like serine/threonine-protein kinase, RLP	0	0	0	0	0	0	0	0	0	0	0	0	0	0	0	0	0	0	0	0	0	0	0	0	0	0	0	0	0	0	0	0	0	0	0	0	0	0	0	0	0	0	0	0
Solanum_lycopersicum	Solyc01g011050	Chr01	7014872	7015924	LRR receptor-like serine/threonine-protein kinase, RLP	0	0	0	0	0	0	0	0	0	0	0	0	0	0	0	0	0	0	0	0	0	0	0	0	0	0	0	0	0	0	0	0	0	0	0	0	0	0	0	0	0	0	0	0
Solanum_lycopersicum	Solyc01g011060	Chr01	7030778	7030833	Maturase (Fragment) (AHRD V1 ***- O79414_SOLTU); contains Interpro domain(s) IPR000442 Intron maturase, type II	0	0	0	0	0	0	0	0	0	0	0	0	0	0	0	0	0	0	0	0	0	0	0	0	0	0	0	0	0	0	0	0	0	0	0	0	0	0	0	0	0	0	0	0
Solanum_lycopersicum	Solyc01g011070	Chr01	7143894	7144064	Unknown Protein (AHRD V1)	0	0	0	0	0	0	0	0	0	0	0	0	0	0	0	0	0	0	0	0	0	0	0	0	0	0	0	0	0	0	0	0	0	0	0	0	0	0	0	0	0	0	0	0
Solanum_lycopersicum	Solyc01g011080	Chr01	7575252	7575419	Unknown Protein (AHRD V1)	0	0	0	0	0	0	0	0	0	0	0	0	0	0	0	0	0	0	0	0	0	0	0	0	0	0	0	0	0	0	0	0	0	0	0	0	0	0	0	0	0	0	0	0
Solanum_lycopersicum	Solyc01g011090	Chr01	7593861	7594034	Phospholipid-transporting ATPase (AHRD V1 ***- C5G6U4_AJEDR); contains Interpro domain(s) IPR001757 ATPase, P-type, K/Mg/Cd/Cu/Zn/Na/Ca/Na/H-transporter	0	0	0	0	0	0	0	0	0	0	0	0	0	0	0	0	0	0	0	0	0	0	0	0	0	0	0	0	0	0	0	0	0	0	0	0	0	0	0	0	0	0	0	0
Solanum_lycopersicum	Solyc01g011100	Chr01	7606130	7606151	Phospholipid-transporting ATPase (AHRD V1 **** B6JZB6_SCHJY); contains Interpro domain(s) IPR006539 ATPase, P-type, phospholipid-translocating, flippase	0	0	0	0	0	0	0	0	0	0	0	0	0	0	0	0	0	0	0	0	0	0	0	0	0	0	0	0	0	0	0	0	0	0	0	0	0	0	0	0	0	0	0	0
Solanum_lycopersicum	Solyc01g011110	Chr01	7655062	7655259	Unknown Protein (AHRD V1)	0	0	0	0	0	0	0	0	0	0	0	0	0	0	0	0	0	0	0	0	0	0	0	0	0	0	0	0	0	0	0	0	0	0	0	0	0	0	0	0	0	0	0	0
Solanum_lycopersicum	Solyc01g011130	Chr01	7677191	7677273	Ulp1 protease family C-terminal catalytic domain containing protein (AHRD V1 *-*- Q60D46_SOLDE); contains Interpro domain(s) IPR003653 Peptidase C48, SUMO/Sentrin/Ubl1	0	0	0	0	0	0	0	0	0	0	0	0	0	0	0	0	0	0	0	0	0	0	0	0	0	0	0	0	0	0	0	0	0	0	0	0	0	0	0	0	0	0	0	0
Solanum_lycopersicum	Solyc01g011150	Chr01	7852461	7852943	Unknown Protein (AHRD V1); contains Interpro domain(s) IPR006564 Zinc finger, PMZ-type	0	0	0	0	0	0	0	0	0	0	0	0	0	0	0	0	0	0	0	0	0	0	0	0	0	0	0	0	0	0	0	0	0	0	0	0	0	0	0	0	0	0	0	0
Solanum_lycopersicum	Solyc01g011170	Chr01	8005085	8005144	Unknown Protein (AHRD V1)	0	0	0	0	0	0	0	0	0	0	0	0	0	0	0	0	0	0	0	0	0	0	0	0	0	0	0	0	0	0	0	0	0	0	0	0	0	0	0	0	0	0	0	0
Solanum_lycopersicum	Solyc01g011180	Chr01	8061103	8061294	Unknown Protein (AHRD V1)	0	0	0	0	0	0	0	0	0	0	0	0	0	0	0	0	0	0	0	0	0	0	0	0	0	0	0	0	0	0	0	0	0	0	0	0	0	0	0	0	0	0	0	0
Solanum_lycopersicum	Solyc01g011190	Chr01	8067248	8067439	Unknown Protein (AHRD V1)	0	0	0	0	0	0	0	0	0	0	0	0	0	0	0	0	0	0	0	0	0	0	0	0	0	0	0	0	0	0	0	0	0	0	0	0	0	0	0	0	0	0	0	0
Solanum_lycopersicum	Solyc01g011200	Chr01	8127782	8127907	Aspartyl protease family protein (AHRD V1 ***- D7LJ61_ARALY); contains Interpro domain(s) IPR001461 Peptidase A1	0	0	0	0	0	0	0	0	0	0	0	0	0	0	0	0	0	0	0	0	0	0	0	0	0	0	0	0	0	0	0	0	0	0	0	0	0	0	0	0	0	0	0	0
Solanum_lycopersicum	Solyc01g011220	Chr01	8134753	8134976	Aspartyl protease family protein (AHRD V1 ***- D7LJ61_ARALY); contains Interpro domain(s) IPR001461 Peptidase A1	0	0	0	0	0	0	0	0	0	0	0	0	0	0	0	0	0	0	0	0	0	0	0	0	0	0	0	0	0	0	0	0	0	0	0	0	0	0	0	0	0	0	0	0
Solanum_lycopersicum	Solyc01g011230	Chr01	8146868	8146964	Aspartyl protease family protein (AHRD V1 ***- D7LJ61_ARALY)	0	0	0	0	0	0	0	0	0	0	0	0	0	0	0	0	0	0	0	0	0	0	0	0	0	0	0	0	0	0	0	0	0	0	0	0	0	0	0	0	0	0	0	0
Solanum_lycopersicum	Solyc01g011240	Chr01	8161229	8161489	Unknown Protein (AHRD V1)	0	0	0	0	0	0	0	0	0	0	0	0	0	0	0	0	0	0	0	0	0	0	0	0	0	0	0	0	0	0	0	0	0	0	0	0	0	0	0	0	0	0	0	0
Solanum_lycopersicum	Solyc01g011250	Chr01	8161939	8162106	Unknown Protein (AHRD V1); contains Interpro domain(s) IPR015410 Region of unknown function DUF1985	0	0	0	0	0	0	0	0	0	0	0	0	0	0	0	0	0	0	0	0	0	0	0	0	0	0	0	0	0	0	0	0	0	0	0	0	0	0	0	0	0	0	0	0
Solanum_lycopersicum	Solyc01g011260	Chr01	8222062	8222154	Aspartyl protease family protein (AHRD V1 ***- D7LJ61_ARALY); contains Interpro domain(s) IPR001461 Peptidase A1	0	0	0	0	0	0	0	0	0	0	0	0	0	0	0	0	0	0	0	0	0	0	0	0	0	0	0	0	0	0	0	0	0	0	0	0	0	0	0	0	0	0	0	0
Solanum_lycopersicum	Solyc01g011270	Chr01	8227950	8227962	Aspartyl protease family protein (AHRD V1 ***- D7LJ61_ARALY)	0	0	0	0	0	0	0	0	0	0	0	0	0	0	0	0	0	0	0	0	0	0	0	0	0	0	0	0	0	0	0	0	0	0	0	0	0	0	0	0	0	0	0	0
Solanum_lycopersicum	Solyc01g011280	Chr01	8330242	8330463	Unknown Protein (AHRD V1)	0	0	0	0	0	0	0	0	0	0	0	0	0	0	0	0	0	0	0	0	0	0	0	0	0	0	0	0	0	0	0	0	0	0	0	0	0	0	0	0	0	0	0	0
Solanum_lycopersicum	Solyc01g011290	Chr01	8446976	8447176	HAT family dimerisation domain containing protein (AHRD V1 **-- Q2R0X2_ORYSJ)	0	0	0	0	0	0	0	0	0	0	0	0	0	0	0	0	0	0	0	0	0	0	0	0	0	0	0	0	0	0	0	0	0	0	0	0	0	0	0	0	0	0	0	0
Solanum_lycopersicum	Solyc01g011300	Chr01	8456377	8456573	Aspartyl protease family protein (AHRD V1 -**- D7LJ61_ARALY); contains Interpro domain(s) IPR001461 Peptidase A1	0	0	0	0	0	0	0	0	0	0	0	0	0	0	0	0	0	0	0	0	0	0	0	0	0	0	0	0	0	0	0	0	0	0	0	0	0	0	0	0	0	0	0	0
Solanum_lycopersicum	Solyc01g011310	Chr01	8564849	8565072	Aspartyl protease family protein (AHRD V1 **-- D7LJ61_ARALY); contains Interpro domain(s) IPR001461 Peptidase A1	0	0	0	0	0	0	0	0	0	0	0	0	0	0	0	0	0	0	0	0	0	0	0	0	0	0	0	0	0	0	0	0	0	0	0	0	0	0	0	0	0	0	0	0
Solanum_lycopersicum	Solyc01g011320	Chr01	8633117	8633134	Aspartyl protease family protein (AHRD V1 ***- D7LJ61_ARALY); contains Interpro domain(s) IPR001461 Peptidase A1	0	0	0	0	0	0	0	0	0	0	0	0	0	0	0	0	0	0	0	0	0	0	0	0	0	0	0	0	0	0	0	0	0	0	0	0	0	0	0	0	0	0	0	0
Solanum_lycopersicum	Solyc01g011330	Chr01	8643679	8643725	Aspartyl protease family protein (AHRD V1 **-- D7M1J9_ARALY); contains Interpro domain(s) IPR001461 Peptidase A1	0	0	0	0	0	0	0	0	0	0	0	0	0	0	0	0	0	0	0	0	0	0	0	0	0	0	0	0	0	0	0	0	0	0	0	0	0	0	0	0	0	0	0	0
Solanum_lycopersicum	Solyc01g011340	Chr01	8678206	8678458	Serine/threonine-protein phosphatase (AHRD V1 **** Q6VUQ5_SOLLC); contains Interpro domain(s) IPR006186 Serine/threonine-specific protein phosphatase and bis(5-nucleosyl)-tetraphosphatase	0	0	0	0	0	0	0	0	0	0	0	0	0	0	0	0	0	0	0	0	0	0	0	0	0	0	0	0	0	0	0	0	0	0	0	0	0	0	0	0	0	0	0	0
Solanum_lycopersicum	Solyc01g011350	Chr01	8694585	8694931	cDNA clone J013057D02 full insert sequence (AHRD V1 **-- B7EBX1_ORYSJ)	0	0	0	0	0	0	0	0	0	0	0	0	0	0	0	0	0	0	0	0	0	0	0	0	0	0	0	0	0	0	0	0	0	0	0	0	0	0	0	0	0	0	0	0
Solanum_lycopersicum	Solyc01g011370	Chr01	8739439	8739618	Unknown Protein (AHRD V1)	0	0	0	0	0	0	0	0	0	0	0	0	0	0	0	0	0	0	0	0	0	0	0	0	0	0	0	0	0	0	0	0	0	0	0	0	0	0	0	0	0	0	0	0
Solanum_lycopersicum	Solyc01g011390	Chr01	8753650	8754069	Unknown Protein (AHRD V1)	0	0	0	0	0	0	0	0	0	0	0	0	0	0	0	0	0	0	0	0	0	0	0	0	0	0	0	0	0	0	0	0	0	0	0	0	0	0	0	0	0	0	0	0
Solanum_lycopersicum	Solyc01g011400	Chr01	8906445	8906651	Unknown Protein (AHRD V1)	0	0	0	0	0	0	0	0	0	0	0	0	0	0	0	0	0	0	0	0	0	0	0	0	0	0	0	0	0	0	0	0	0	0	0	0	0	0	0	0	0	0	0	0
Solanum_lycopersicum	Solyc01g011410	Chr01	9006477	9006698	NADH-quinone oxidoreductase subunit D (AHRD V1 ***- NUOD_DEIGD); contains Interpro domain(s) IPR001135 NADH-quinone oxidoreductase, subunit D	0	0	0	0	0	0	0	0	0	0	0	0	0	0	0	0	0	0	0	0	0	0	0	0	0	0	0	0	0	0	0	0	0	0	0	0	0	0	0	0	0	0	0	0
Solanum_lycopersicum	Solyc01g011420	Chr01	9036027	9036041	Unknown Protein (AHRD V1)	0	0	0	0	0	0	0	0	0	0	0	0	0	0	0	0	0	0	0	0	0	0	0	0	0	0	0	0	0	0	0	0	0	0	0	0	0	0	0	0	0	0	0	0
Solanum_lycopersicum	Solyc01g011430	Chr01	9221014	9221253	Diacylglycerol O-acyltransferase (AHRD V1 ***- A5UWY0_ROSS1); contains Interpro domain(s) IPR009721 Protein of unknown function DUF1298	0	0	0	0	0	0	0	0	0	0	0	0	0	0	0	0	0	0	0	0	0	0	0	0	0	0	0	0	0	0	0	0	0	0	0	0	0	0	0	0	0	0	0	0
Solanum_lycopersicum	Solyc01g011450	Chr01	9280022	9280081	Unknown Protein (AHRD V1)	0	0	0	0	0	0	0	0	0	0	0	0	0	0	0	0	0	0	0	0	0	0	0	0	0	0	0	0	0	0	0	0	0	0	0	0	0	0	0	0	0	0	0	0
Solanum_lycopersicum	Solyc01g011460	Chr01	9284152	9284205	Unknown Protein (AHRD V1)	0	0	0	0	0	0	0	0	0	0	0	0	0	0	0	0	0	0	0	0	0	0	0	0	0	0	0	0	0	0	0	0	0	0	0	0	0	0	0	0	0	0	0	0
Solanum_lycopersicum	Solyc01g011470	Chr01	9342757	9343038	Major latex-like protein (AHRD V1 **-- B5THI3_PANGI); contains Interpro domain(s) IPR000916 Bet v I allergen	0	0	0	0	0	0	0	0	0	0	0	0	0	0	0	0	0	0	0	0	0	0	0	0	0	0	0	0	0	0	0	0	0	0	0	0	0	0	0	0	0	0	0	0
Solanum_lycopersicum	Solyc01g011480	Chr01	9384328	9384585	Photosystem II CP43 chlorophyll apoprotein (AHRD V1 ***- B7T461_9ROSI); contains Interpro domain(s) IPR000932 Photosystem antenna protein-like	0	0	0	0	0	0	0	0	0	0	0	0	0	0	0	0	0	0	0	0	0	0	0	0	0	0	0	0	0	0	0	0	0	0	0	0	0	0	0	0	0	0	0	0
Solanum_lycopersicum	Solyc01g011490	Chr01	9396778	9396942	O-acyltransferase WSD1 (AHRD V1 **-- WSD1_ARATH)	0	0	0	0	0	0	0	0	0	0	0	0	0	0	0	0	0	0	0	0	0	0	0	0	0	0	0	0	0	0	0	0	0	0	0	0	0	0	0	0	0	0	0	0
Solanum_lycopersicum	Solyc01g011500	Chr01	9444604	9444801	Unknown Protein (AHRD V1)	0	0	0	0	0	0	0	0	0	0	0	0	0	0	0	0	0	0	0	0	0	0	0	0	0	0	0	0	0	0	0	0	0	0	0	0	0	0	0	0	0	0	0	0
Solanum_lycopersicum	Solyc01g011510	Chr01	9530272	9530517	Aldehyde dehydrogenase (AHRD V1 ***- Q71LY7_ORYSI); contains Interpro domain(s) IPR012394 Aldehyde dehydrogenase NAD(P)-dependent IPR015590 Aldehyde dehydrogenase	0	0	0	0	0	0	0	0	0	0	0	0	0	0	0	0	0	0	0	0	0	0	0	0	0	0	0	0	0	0	0	0	0	0	0	0	0	0	0	0	0	0	0	0
Solanum_lycopersicum	Solyc01g011520	Chr01	9559166	9559348	Dicer-like protein (AHRD V1 *-*- B9HYI3_POPTR); contains Interpro domain(s) IPR000999 Ribonuclease III	0	0	0	0	0	0	0	0	0	0	0	0	0	0	0	0	0	0	0	0	0	0	0	0	0	0	0	0	0	0	0	0	0	0	0	0	0	0	0	0	0	0	0	0
Solanum_lycopersicum	Solyc01g011530	Chr01	9559747	9559792	Unknown Protein (AHRD V1)	0	0	0	0	0	0	0	0	0	0	0	0	0	0	0	0	0	0	0	0	0	0	0	0	0	0	0	0	0	0	0	0	0	0	0	0	0	0	0	0	0	0	0	0
Solanum_lycopersicum	Solyc01g011540	Chr01	9579708	9579842	Dicer-like protein (AHRD V1 ***- B9HYI3_POPTR); contains Interpro domain(s) IPR000999 Ribonuclease III	0	0	0	0	0	0	0	0	0	0	0	0	0	0	0	0	0	0	0	0	0	0	0	0	0	0	0	0	0	0	0	0	0	0	0	0	0	0	0	0	0	0	0	0
Solanum_lycopersicum	Solyc01g012540	Chr01	9627458	9627640	Dicer-like protein (AHRD V1 ***- B9HYI3_POPTR); contains Interpro domain(s) IPR000999 Ribonuclease III	0	0	0	0	0	0	0	0	0	0	0	0	0	0	0	0	0	0	0	0	0	0	0	0	0	0	0	0	0	0	0	0	0	0	0	0	0	0	0	0	0	0	0	0
Solanum_lycopersicum	Solyc01g012550	Chr01	9643667	9643960	Endoribonuclease Dicer (AHRD V1 ***- DICER_XENTR); contains Interpro domain(s) IPR000999 Ribonuclease III	0	0	0	0	0	0	0	0	0	0	0	0	0	0	0	0	0	0	0	0	0	0	0	0	0	0	0	0	0	0	0	0	0	0	0	0	0	0	0	0	0	0	0	0
Solanum_lycopersicum	Solyc01g012560	Chr01	9662470	9662628	Unknown Protein (AHRD V1)	0	0	0	0	0	0	0	0	0	0	0	0	0	0	0	0	0	0	0	0	0	0	0	0	0	0	0	0	0	0	0	0	0	0	0	0	0	0	0	0	0	0	0	0
Solanum_lycopersicum	Solyc01g012570	Chr01	9683117	9683318	Dicer-like protein (AHRD V1 *-*- B9HHX6_POPTR)	0	0	0	0	0	0	0	0	0	0	0	0	0	0	0	0	0	0	0	0	0	0	0	0	0	0	0	0	0	0	0	0	0	0	0	0	0	0	0	0	0	0	0	0
Solanum_lycopersicum	Solyc01g012580	Chr01	9702742	9702810	Endoribonuclease Dicer homolog 2b (AHRD V1 ***- DCL2B_ORYSJ); contains Interpro domain(s) IPR000999 Ribonuclease III	0	0	0	0	0	0	0	0	0	0	0	0	0	0	0	0	0	0	0	0	0	0	0	0	0	0	0	0	0	0	0	0	0	0	0	0	0	0	0	0	0	0	0	0
Solanum_lycopersicum	Solyc01g012590	Chr01	9739049	9739082	Dicer-like protein (AHRD V1 ***- B9HYI3_POPTR)	0	0	0	0	0	0	0	0	0	0	0	0	0	0	0	0	0	0	0	0	0	0	0	0	0	0	0	0	0	0	0	0	0	0	0	0	0	0	0	0	0	0	0	0
Solanum_lycopersicum	Solyc01g012600	Chr01	9746614	9746815	Dicer-like protein (AHRD V1 *-*- B9HYI3_POPTR)	0	0	0	0	0	0	0	0	0	0	0	0	0	0	0	0	0	0	0	0	0	0	0	0	0	0	0	0	0	0	0	0	0	0	0	0	0	0	0	0	0	0	0	0
Solanum_lycopersicum	Solyc01g012610	Chr01	9746896	9747105	Dicer-like protein (AHRD V1 ***- B9HYI3_POPTR); contains Interpro domain(s) IPR000999 Ribonuclease III	0	0	0	0	0	0	0	0	0	0	0	0	0	0	0	0	0	0	0	0	0	0	0	0	0	0	0	0	0	0	0	0	0	0	0	0	0	0	0	0	0	0	0	0
Solanum_lycopersicum	Solyc01g012620	Chr01	9775082	9775251	Ulp1 protease family C-terminal catalytic domain containing protein (AHRD V1 ***- Q60D46_SOLDE)	0	0	0	0	0	0	0	0	0	0	0	0	0	0	0	0	0	0	0	0	0	0	0	0	0	0	0	0	0	0	0	0	0	0	0	0	0	0	0	0	0	0	0	0
Solanum_lycopersicum	Solyc01g012630	Chr01	9795750	9796145	Dicer-like protein (AHRD V1 ***- B9HYI3_POPTR); contains Interpro domain(s) IPR000999 Ribonuclease III	0	0	0	0	0	0	0	0	0	0	0	0	0	0	0	0	0	0	0	0	0	0	0	0	0	0	0	0	0	0	0	0	0	0	0	0	0	0	0	0	0	0	0	0
Solanum_lycopersicum	Solyc01g012640	Chr01	9796919	9797098	Dicer-like protein (AHRD V1 *-*- B9HYI3_POPTR); contains Interpro domain(s) IPR000999 Ribonuclease III	0	0	0	0	0	0	0	0	0	0	0	0	0	0	0	0	0	0	0	0	0	0	0	0	0	0	0	0	0	0	0	0	0	0	0	0	0	0	0	0	0	0	0	0
Solanum_lycopersicum	Solyc01g012650	Chr01	9814759	9814863	Dicer-like protein 2 (AHRD V1 ***- B9UDZ4_BRACM); contains Interpro domain(s) IPR000999 Ribonuclease III	0	0	0	0	0	0	0	0	0	0	0	0	0	0	0	0	0	0	0	0	0	0	0	0	0	0	0	0	0	0	0	0	0	0	0	0	0	0	0	0	0	0	0	0
Solanum_lycopersicum	Solyc01g012660	Chr01	9822645	9822753	Dicer-like protein (AHRD V1 ***- B9HYI3_POPTR)	0	0	0	0	0	0	0	0	0	0	0	0	0	0	0	0	0	0	0	0	0	0	0	0	0	0	0	0	0	0	0	0	0	0	0	0	0	0	0	0	0	0	0	0
Solanum_lycopersicum	Solyc01g012670	Chr01	9831114	9831344	Dicer-like protein (AHRD V1 ***- B9HYI3_POPTR); contains Interpro domain(s) IPR000999 Ribonuclease III	0	0	0	0	0	0	0	0	0	0	0	0	0	0	0	0	0	0	0	0	0	0	0	0	0	0	0	0	0	0	0	0	0	0	0	0	0	0	0	0	0	0	0	0
Solanum_lycopersicum	Solyc01g012680	Chr01	9831743	9831952	Endoribonuclease Dicer homolog 2b (AHRD V1 ***- DCL2B_ORYSJ)	0	0	0	0	0	0	0	0	0	0	0	0	0	0	0	0	0	0	0	0	0	0	0	0	0	0	0	0	0	0	0	0	0	0	0	0	0	0	0	0	0	0	0	0
Solanum_lycopersicum	Solyc01g012690	Chr01	9865242	9865351	LRR receptor-like serine/threonine-protein kinase, RLP	0	0	0	0	0	0	0	0	0	0	0	0	0	0	0	0	0	0	0	0	0	0	0	0	0	0	0	0	0	0	0	0	0	0	0	0	0	0	0	0	0	0	0	0
Solanum_lycopersicum	Solyc01g012700	Chr01	9873456	9873569	Aldehyde dehydrogenase (AHRD V1 ***- Q71LY7_ORYSI); contains Interpro domain(s) IPR012394 Aldehyde dehydrogenase NAD(P)-dependent IPR015590 Aldehyde dehydrogenase	0	0	0	0	0	0	0	0	0	0	0	0	0	0	0	0	0	0	0	0	0	0	0	0	0	0	0	0	0	0	0	0	0	0	0	0	0	0	0	0	0	0	0	0
Solanum_lycopersicum	Solyc01g012710	Chr01	9889837	9889989	Dicer-like protein (AHRD V1 ***- B9HYI3_POPTR)	0	0	0	0	0	0	0	0	0	0	0	0	0	0	0	0	0	0	0	0	0	0	0	0	0	0	0	0	0	0	0	0	0	0	0	0	0	0	0	0	0	0	0	0
Solanum_lycopersicum	Solyc01g012720	Chr01	9939515	9939709	Dicer-like protein (AHRD V1 ***- B9HHX6_POPTR)	0	0	0	0	0	0	0	0	0	0	0	0	0	0	0	0	0	0	0	0	0	0	0	0	0	0	0	0	0	0	0	0	0	0	0	0	0	0	0	0	0	0	0	0
Solanum_lycopersicum	Solyc01g012730	Chr01	9968112	9968321	Dicel-like 2 (Fragment) (AHRD V1 *-*- B8ZYR7_NICBE)	0	0	0	0	0	0	0	0	0	0	0	0	0	0	0	0	0	0	0	0	0	0	0	0	0	0	0	0	0	0	0	0	0	0	0	0	0	0	0	0	0	0	0	0
Solanum_lycopersicum	Solyc01g012740	Chr01	10011605	10011892	Dicer-like protein (AHRD V1 ***- B9HYI3_POPTR); contains Interpro domain(s) IPR000999 Ribonuclease III	0	0	0	0	0	0	0	0	0	0	0	0	0	0	0	0	0	0	0	0	0	0	0	0	0	0	0	0	0	0	0	0	0	0	0	0	0	0	0	0	0	0	0	0
Solanum_lycopersicum	Solyc01g012750	Chr01	10062541	10062861	Aldehyde dehydrogenase family protein expressed (AHRD V1 ***- Q53NG7_ORYSJ); contains Interpro domain(s) IPR012394 Aldehyde dehydrogenase NAD(P)-dependent IPR015590 Aldehyde dehydrogenase	0	0	0	0	0	0	0	0	0	0	0	0	0	0	0	0	0	0	0	0	0	0	0	0	0	0	0	0	0	0	0	0	0	0	0	0	0	0	0	0	0	0	0	0
Solanum_lycopersicum	Solyc01g012760	Chr01	10068220	10068362	Aldehyde dehydrogenase (AHRD V1 **** Q71LY7_ORYSI); contains Interpro domain(s) IPR012394 Aldehyde dehydrogenase NAD(P)-dependent IPR015590 Aldehyde dehydrogenase	0	0	0	0	0	0	0	0	0	0	0	0	0	0	0	0	0	0	0	0	0	0	0	0	0	0	0	0	0	0	0	0	0	0	0	0	0	0	0	0	0	0	0	0
Solanum_lycopersicum	Solyc01g013760	Chr01	10128090	10128178	Unknown Protein (AHRD V1)	0	0	0	0	0	0	0	0	0	0	0	0	0	0	0	0	0	0	0	0	0	0	0	0	0	0	0	0	0	0	0	0	0	0	0	0	0	0	0	0	0	0	0	0
Solanum_lycopersicum	Solyc01g013770	Chr01	10138478	10138699	Unknown Protein (AHRD V1)	0	0	0	0	0	0	0	0	0	0	0	0	0	0	0	0	0	0	0	0	0	0	0	0	0	0	0	0	0	0	0	0	0	0	0	0	0	0	0	0	0	0	0	0
Solanum_lycopersicum	Solyc01g013780	Chr01	10139142	10139429	Dicer-like protein (AHRD V1 ***- B9HYI3_POPTR); contains Interpro domain(s) IPR000999 Ribonuclease III	0	0	0	0	0	0	0	0	0	0	0	0	0	0	0	0	0	0	0	0	0	0	0	0	0	0	0	0	0	0	0	0	0	0	0	0	0	0	0	0	0	0	0	0
Solanum_lycopersicum	Solyc01g013790	Chr01	10140676	10140945	Dicer-like protein (AHRD V1 ***- B9HYI3_POPTR)	0	0	0	0	0	0	0	0	0	0	0	0	0	0	0	0	0	0	0	0	0	0	0	0	0	0	0	0	0	0	0	0	0	0	0	0	0	0	0	0	0	0	0	0
Solanum_lycopersicum	Solyc01g013800	Chr01	10163610	10163744	Dicer-like protein (AHRD V1 *-*- B9HYI3_POPTR)	0	0	0	0	0	0	0	0	0	0	0	0	0	0	0	0	0	0	0	0	0	0	0	0	0	0	0	0	0	0	0	0	0	0	0	0	0	0	0	0	0	0	0	0
Solanum_lycopersicum	Solyc01g013810	Chr01	10164551	10164760	Dicel-like 2 (Fragment) (AHRD V1 ***- B8ZYR7_NICBE)	0	0	0	0	0	0	0	0	0	0	0	0	0	0	0	0	0	0	0	0	0	0	0	0	0	0	0	0	0	0	0	0	0	0	0	0	0	0	0	0	0	0	0	0
Solanum_lycopersicum	Solyc01g013820	Chr01	10188346	10188441	Unknown Protein (AHRD V1)	0	0	0	0	0	0	0	0	0	0	0	0	0	0	0	0	0	0	0	0	0	0	0	0	0	0	0	0	0	0	0	0	0	0	0	0	0	0	0	0	0	0	0	0
Solanum_lycopersicum	Solyc01g013830	Chr01	10197753	10197821	Dicer-like protein (AHRD V1 ***- B9HYI3_POPTR); contains Interpro domain(s) IPR000999 Ribonuclease III	0	0	0	0	0	0	0	0	0	0	0	0	0	0	0	0	0	0	0	0	0	0	0	0	0	0	0	0	0	0	0	0	0	0	0	0	0	0	0	0	0	0	0	0
Solanum_lycopersicum	Solyc01g013840	Chr01	10197965	10198312	Dicer-like protein (AHRD V1 ***- B9HYI3_POPTR); contains Interpro domain(s) IPR000999 Ribonuclease III	0	0	0	0	0	0	0	0	0	0	0	0	0	0	0	0	0	0	0	0	0	0	0	0	0	0	0	0	0	0	0	0	0	0	0	0	0	0	0	0	0	0	0	0
Solanum_lycopersicum	Solyc01g013850	Chr01	10241175	10241340	Dicer-like protein (AHRD V1 *-*- B9HYI3_POPTR); contains Interpro domain(s) IPR000999 Ribonuclease III	0	0	0	0	0	0	0	0	0	0	0	0	0	0	0	0	0	0	0	0	0	0	0	0	0	0	0	0	0	0	0	0	0	0	0	0	0	0	0	0	0	0	0	0
Solanum_lycopersicum	Solyc01g013860	Chr01	10241679	10241948	Dicer-like protein (AHRD V1 ***- B9HYI3_POPTR); contains Interpro domain(s) IPR000999 Ribonuclease III	0	0	0	0	0	0	0	0	0	0	0	0	0	0	0	0	0	0	0	0	0	0	0	0	0	0	0	0	0	0	0	0	0	0	0	0	0	0	0	0	0	0	0	0
Solanum_lycopersicum	Solyc01g013870	Chr01	10273479	10273715	Hcr9-4E (AHRD V1 ***- O50024_SOLHA)	0	0	0	0	0	0	0	0	0	0	0	0	0	0	0	0	0	0	0	0	0	0	0	0	0	0	0	0	0	0	0	0	0	0	0	0	0	0	0	0	0	0	0	0
Solanum_lycopersicum	Solyc01g013880	Chr01	10274449	10274593	LRR receptor-like serine/threonine-protein kinase, RLP	0	0	0	0	0	0	0	0	0	0	0	0	0	0	0	0	0	0	0	0	0	0	0	0	0	0	0	0	0	0	0	0	0	0	0	0	0	0	0	0	0	0	0	0
Solanum_lycopersicum	Solyc01g013890	Chr01	10337246	10337483	Aldehyde dehydrogenase (AHRD V1 ***- Q71LY7_ORYSI); contains Interpro domain(s) IPR012394 Aldehyde dehydrogenase NAD(P)-dependent IPR015590 Aldehyde dehydrogenase	0	0	0	0	0	0	0	0	0	0	0	0	0	0	0	0	0	0	0	0	0	0	0	0	0	0	0	0	0	0	0	0	0	0	0	0	0	0	0	0	0	0	0	0
Solanum_lycopersicum	Solyc01g013900	Chr01	10348095	10348340	Aldehyde dehydrogenase (AHRD V1 ***- Q71LY7_ORYSI); contains Interpro domain(s) IPR012394 Aldehyde dehydrogenase NAD(P)-dependent IPR015590 Aldehyde dehydrogenase	0	0	0	0	0	0	0	0	0	0	0	0	0	0	0	0	0	0	0	0	0	0	0	0	0	0	0	0	0	0	0	0	0	0	0	0	0	0	0	0	0	0	0	0
Solanum_lycopersicum	Solyc01g013910	Chr01	10371253	10371295	Unknown Protein (AHRD V1)	0	0	0	0	0	0	0	0	0	0	0	0	0	0	0	0	0	0	0	0	0	0	0	0	0	0	0	0	0	0	0	0	0	0	0	0	0	0	0	0	0	0	0	0
Solanum_lycopersicum	Solyc01g013920	Chr01	10419337	10419552	Endoribonuclease Dicer homolog 2a (AHRD V1 ***- DCL2A_ORYSJ); contains Interpro domain(s) IPR000999 Ribonuclease III	0	0	0	0	0	0	0	0	0	0	0	0	0	0	0	0	0	0	0	0	0	0	0	0	0	0	0	0	0	0	0	0	0	0	0	0	0	0	0	0	0	0	0	0
Solanum_lycopersicum	Solyc01g013930	Chr01	10420816	10421013	Dicer-like protein (AHRD V1 ***- B9HYI3_POPTR)	0	0	0	0	0	0	0	0	0	0	0	0	0	0	0	0	0	0	0	0	0	0	0	0	0	0	0	0	0	0	0	0	0	0	0	0	0	0	0	0	0	0	0	0
Solanum_lycopersicum	Solyc01g013940	Chr01	10454313	10454405	Dicel-like 2 (Fragment) (AHRD V1 ***- B8ZYR7_NICBE)	0	0	0	0	0	0	0	0	0	0	0	0	0	0	0	0	0	0	0	0	0	0	0	0	0	0	0	0	0	0	0	0	0	0	0	0	0	0	0	0	0	0	0	0
Solanum_lycopersicum	Solyc01g013950	Chr01	10489814	10490048	Dicer-like protein (AHRD V1 ***- B9HYI3_POPTR); contains Interpro domain(s) IPR000999 Ribonuclease III	0	0	0	0	0	0	0	0	0	0	0	0	0	0	0	0	0	0	0	0	0	0	0	0	0	0	0	0	0	0	0	0	0	0	0	0	0	0	0	0	0	0	0	0
Solanum_lycopersicum	Solyc01g013960	Chr01	10555580	10555706	LRR receptor-like serine/threonine-protein kinase, RLP	0	0	0	0	0	0	0	0	0	0	0	0	0	0	0	0	0	0	0	0	0	0	0	0	0	0	0	0	0	0	0	0	0	0	0	0	0	0	0	0	0	0	0	0
Solanum_lycopersicum	Solyc01g013970	Chr01	10589634	10589891	Unknown Protein (AHRD V1)	0	0	0	0	0	0	0	0	0	0	0	0	0	0	0	0	0	0	0	0	0	0	0	0	0	0	0	0	0	0	0	0	0	0	0	0	0	0	0	0	0	0	0	0
Solanum_lycopersicum	Solyc01g013980	Chr01	10706308	10706376	Vacuolar protein sorting-associated protein 33 homolog (AHRD V1 ***- VPS33_ARATH)	0	0	0	0	0	0	0	0	0	0	0	0	0	0	0	0	0	0	0	0	0	0	0	0	0	0	0	0	0	0	0	0	0	0	0	0	0	0	0	0	0	0	0	0
Solanum_lycopersicum	Solyc01g013990	Chr01	10774784	10774866	Unknown Protein (AHRD V1)	0	0	0	0	0	0	0	0	0	0	0	0	0	0	0	0	0	0	0	0	0	0	0	0	0	0	0	0	0	0	0	0	0	0	0	0	0	0	0	0	0	0	0	0
Solanum_lycopersicum	Solyc01g014000	Chr01	10897715	10897746	Unknown Protein (AHRD V1)	0	0	0	0	0	0	0	0	0	0	0	0	0	0	0	0	0	0	0	0	0	0	0	0	0	0	0	0	0	0	0	0	0	0	0	0	0	0	0	0	0	0	0	0
Solanum_lycopersicum	Solyc01g014010	Chr01	10933970	10934245	Unknown Protein (AHRD V1)	0	0	0	0	0	0	0	0	0	0	0	0	0	0	0	0	0	0	0	0	0	0	0	0	0	0	0	0	0	0	0	0	0	0	0	0	0	0	0	0	0	0	0	0
Solanum_lycopersicum	Solyc01g014020	Chr01	11049382	11049491	LRR receptor-like serine/threonine-protein kinase, RLP	0	0	0	0	0	0	0	0	0	0	0	0	0	0	0	0	0	0	0	0	0	0	0	0	0	0	0	0	0	0	0	0	0	0	0	0	0	0	0	0	0	0	0	0
Solanum_lycopersicum	Solyc01g014030	Chr01	11069213	11069407	Unknown Protein (AHRD V1)	0	0	0	0	0	0	0	0	0	0	0	0	0	0	0	0	0	0	0	0	0	0	0	0	0	0	0	0	0	0	0	0	0	0	0	0	0	0	0	0	0	0	0	0
Solanum_lycopersicum	Solyc01g014040	Chr01	11072733	11072840	Unknown Protein (AHRD V1)	0	0	0	0	0	0	0	0	0	0	0	0	0	0	0	0	0	0	0	0	0	0	0	0	0	0	0	0	0	0	0	0	0	0	0	0	0	0	0	0	0	0	0	0
Solanum_lycopersicum	Solyc01g014050	Chr01	11097833	11097985	Unknown Protein (AHRD V1)	0	0	0	0	0	0	0	0	0	0	0	0	0	0	0	0	0	0	0	0	0	0	0	0	0	0	0	0	0	0	0	0	0	0	0	0	0	0	0	0	0	0	0	0
Solanum_lycopersicum	Solyc01g014060	Chr01	11140040	11140208	Blue copper protein (AHRD V1 **-- B6U7P6_MAIZE); contains Interpro domain(s) IPR003245 Plastocyanin-like	0	0	0	0	0	0	0	0	0	0	0	0	0	0	0	0	0	0	0	0	0	0	0	0	0	0	0	0	0	0	0	0	0	0	0	0	0	0	0	0	0	0	0	0
Solanum_lycopersicum	Solyc01g014070	Chr01	11146359	11146530	Blue copper protein (AHRD V1 *--- B6TCC4_MAIZE); contains Interpro domain(s) IPR003245 Plastocyanin-like	0	0	0	0	0	0	0	0	0	0	0	0	0	0	0	0	0	0	0	0	0	0	0	0	0	0	0	0	0	0	0	0	0	0	0	0	0	0	0	0	0	0	0	0
Solanum_lycopersicum	Solyc01g014080	Chr01	11199787	11200104	Gag-Pol polyprotein (AHRD V1 ***- B8YLY6_MEDTR); contains Interpro domain(s) IPR013103 Reverse transcriptase, RNA-dependent DNA polymerase	0	0	0	0	0	0	0	0	0	0	0	0	0	0	0	0	0	0	0	0	0	0	0	0	0	0	0	0	0	0	0	0	0	0	0	0	0	0	0	0	0	0	0	0
Solanum_lycopersicum	Solyc01g014090	Chr01	11273044	11273112	Plant synaptotagmin (AHRD V1 ***- B9N719_POPTR); contains Interpro domain(s) IPR000008 C2 calcium-dependent membrane targeting	0	0	0	0	0	0	0	0	0	0	0	0	0	0	0	0	0	0	0	0	0	0	0	0	0	0	0	0	0	0	0	0	0	0	0	0	0	0	0	0	0	0	0	0
Solanum_lycopersicum	Solyc01g014100	Chr01	11575508	11575589	Unknown Protein (AHRD V1)	0	0	0	0	0	0	0	0	0	0	0	0	0	0	0	0	0	0	0	0	0	0	0	0	0	0	0	0	0	0	0	0	0	0	0	0	0	0	0	0	0	0	0	0
Solanum_lycopersicum	Solyc01g014110	Chr01	11642739	11642741	Unknown Protein (AHRD V1)	0	0	0	0	0	0	0	0	0	0	0	0	0	0	0	0	0	0	0	0	0	0	0	0	0	0	0	0	0	0	0	0	0	0	0	0	0	0	0	0	0	0	0	0
Solanum_lycopersicum	Solyc01g014120	Chr01	11645949	11646197	Unknown Protein (AHRD V1)	0	0	0	0	0	0	0	0	0	0	0	0	0	0	0	0	0	0	0	0	0	0	0	0	0	0	0	0	0	0	0	0	0	0	0	0	0	0	0	0	0	0	0	0
Solanum_lycopersicum	Solyc01g014130	Chr01	11672562	11672604	LRR receptor-like serine/threonine-protein kinase, RLP	0	0	0	0	0	0	0	0	0	0	0	0	0	0	0	0	0	0	0	0	0	0	0	0	0	0	0	0	0	0	0	0	0	0	0	0	0	0	0	0	0	0	0	0
Solanum_lycopersicum	Solyc01g014140	Chr01	11691117	11691288	Hcr9-9D (AHRD V1 ***- O50021_SOLPI)	0	0	0	0	0	0	0	0	0	0	0	0	0	0	0	0	0	0	0	0	0	0	0	0	0	0	0	0	0	0	0	0	0	0	0	0	0	0	0	0	0	0	0	0
Solanum_lycopersicum	Solyc01g014150	Chr01	11713328	11713613	LRR receptor-like serine/threonine-protein kinase, RLP	0	0	0	0	0	0	0	0	0	0	0	0	0	0	0	0	0	0	0	0	0	0	0	0	0	0	0	0	0	0	0	0	0	0	0	0	0	0	0	0	0	0	0	0
Solanum_lycopersicum	Solyc01g014160	Chr01	11740664	11740942	LRR receptor-like serine/threonine-protein kinase, RLP	0	0	0	0	0	0	0	0	0	0	0	0	0	0	0	0	0	0	0	0	0	0	0	0	0	0	0	0	0	0	0	0	0	0	0	0	0	0	0	0	0	0	0	0
Solanum_lycopersicum	Solyc01g014170	Chr01	11742945	11743115	Hcr9-9A (AHRD V1 ***- O50023_SOLPI)	0	0	0	0	0	0	0	0	0	0	0	0	0	0	0	0	0	0	0	0	0	0	0	0	0	0	0	0	0	0	0	0	0	0	0	0	0	0	0	0	0	0	0	0
Solanum_lycopersicum	Solyc01g014180	Chr01	11758654	11759169	Zinc finger A20 and AN1 domain-containing stress-associated protein 8 (AHRD V1 ***- SAP8_ORYSJ); contains Interpro domain(s) IPR000058 Zinc finger, AN1-type	0	0	0	0	0	0	0	0	0	0	0	0	0	0	0	0	0	0	0	0	0	0	0	0	0	0	0	0	0	0	0	0	0	0	0	0	0	0	0	0	0	0	0	0
Solanum_lycopersicum	Solyc01g014190	Chr01	11761930	11762118	Unknown Protein (AHRD V1)	0	0	0	0	0	0	0	0	0	0	0	0	0	0	0	0	0	0	0	0	0	0	0	0	0	0	0	0	0	0	0	0	0	0	0	0	0	0	0	0	0	0	0	0
Solanum_lycopersicum	Solyc01g014200	Chr01	11829825	11829998	Unknown Protein (AHRD V1)	0	0	0	0	0	0	0	0	0	0	0	0	0	0	0	0	0	0	0	0	0	0	0	0	0	0	0	0	0	0	0	0	0	0	0	0	0	0	0	0	0	0	0	0
Solanum_lycopersicum	Solyc01g014210	Chr01	11843325	11843463	ADP ATP carrier protein-like (AHRD V1 **** Q2XTC3_SOLTU); contains Interpro domain(s) IPR002113 Adenine nucleotide translocator 1	0	0	0	0	0	0	0	0	0	0	0	0	0	0	0	0	0	0	0	0	0	0	0	0	0	0	0	0	0	0	0	0	0	0	0	0	0	0	0	0	0	0	0	0
Solanum_lycopersicum	Solyc01g014220	Chr01	11859566	11859634	cDNA clone J075118M20 full insert sequence (AHRD V1 ***- B7F980_ORYSJ); contains Interpro domain(s) IPR006852 Protein of unknown function DUF616	0	0	0	0	0	0	0	0	0	0	0	0	0	0	0	0	0	0	0	0	0	0	0	0	0	0	0	0	0	0	0	0	0	0	0	0	0	0	0	0	0	0	0	0
Solanum_lycopersicum	Solyc01g014230	Chr01	11883446	11883700	U-box domain-containing protein 4 (AHRD V1 **-- PUB4_ARATH); contains Interpro domain(s) IPR011989 Armadillo-like helical	0	0	0	0	0	0	0	0	0	0	0	0	0	0	0	0	0	0	0	0	0	0	0	0	0	0	0	0	0	0	0	0	0	0	0	0	0	0	0	0	0	0	0	0
Solanum_lycopersicum	Solyc01g014240	Chr01	11915176	11915424	TMV resistance protein N (AHRD V1 ***- TMVRN_NICGU)	0	0	0	0	0	0	0	0	0	0	0	0	0	0	0	0	0	0	0	0	0	0	0	0	0	0	0	0	0	0	0	0	0	0	0	0	0	0	0	0	0	0	0	0
Solanum_lycopersicum	Solyc01g014250	Chr01	11927824	11927982	Unknown Protein (AHRD V1)	0	0	0	0	0	0	0	0	0	0	0	0	0	0	0	0	0	0	0	0	0	0	0	0	0	0	0	0	0	0	0	0	0	0	0	0	0	0	0	0	0	0	0	0
Solanum_lycopersicum	Solyc01g014260	Chr01	11934077	11934120	Unknown Protein (AHRD V1)	0	0	0	0	0	0	0	0	0	0	0	0	0	0	0	0	0	0	0	0	0	0	0	0	0	0	0	0	0	0	0	0	0	0	0	0	0	0	0	0	0	0	0	0
Solanum_lycopersicum	Solyc01g014270	Chr01	11950646	11950871	Unknown Protein (AHRD V1)	0	0	0	0	0	0	0	0	0	0	0	0	0	0	0	0	0	0	0	0	0	0	0	0	0	0	0	0	0	0	0	0	0	0	0	0	0	0	0	0	0	0	0	0
Solanum_lycopersicum	Solyc01g014280	Chr01	11968470	11968544	Unknown Protein (AHRD V1)	0	0	0	0	0	0	0	0	0	0	0	0	0	0	0	0	0	0	0	0	0	0	0	0	0	0	0	0	0	0	0	0	0	0	0	0	0	0	0	0	0	0	0	0
Solanum_lycopersicum	Solyc01g014290	Chr01	11970141	11970578	Unknown Protein (AHRD V1)	0	0	0	0	0	0	0	0	0	0	0	0	0	0	0	0	0	0	0	0	0	0	0	0	0	0	0	0	0	0	0	0	0	0	0	0	0	0	0	0	0	0	0	0
Solanum_lycopersicum	Solyc01g014300	Chr01	12010438	12010660	PR-protein (Fragment) (AHRD V1 **-- A1DUR9_CAPAN)	0	0	0	0	0	0	0	0	0	0	0	0	0	0	0	0	0	0	0	0	0	0	0	0	0	0	0	0	0	0	0	0	0	0	0	0	0	0	0	0	0	0	0	0
Solanum_lycopersicum	Solyc01g014310	Chr01	12022370	12022843	LRR receptor-like serine/threonine-protein kinase, RLP	0	0	0	0	0	0	0	0	0	0	0	0	0	0	0	0	0	0	0	0	0	0	0	0	0	0	0	0	0	0	0	0	0	0	0	0	0	0	0	0	0	0	0	0
Solanum_lycopersicum	Solyc01g014320	Chr01	12040826	12041393	S-adenosyl-L-methionine salicylic acid carboxyl methyltransferase (AHRD V1 **** A7XZE9_9MAGN); contains Interpro domain(s) IPR005299 SAM dependent carboxyl methyltransferase	0	0	0	0	0	0	0	0	0	0	0	0	0	0	0	0	0	0	0	0	0	0	0	0	0	0	0	0	0	0	0	0	0	0	0	0	0	0	0	0	0	0	0	0
Solanum_lycopersicum	Solyc01g014330	Chr01	12041724	12041996	S-adenosyl-L-methionine carboxyl methyltransferase family protein (AHRD V1 -**- D7KVS6_ARALY); contains Interpro domain(s) IPR005299 SAM dependent carboxyl methyltransferase	0	0	0	0	0	0	0	0	0	0	0	0	0	0	0	0	0	0	0	0	0	0	0	0	0	0	0	0	0	0	0	0	0	0	0	0	0	0	0	0	0	0	0	0
Solanum_lycopersicum	Solyc01g014340	Chr01	12098262	12098265	Unknown Protein (AHRD V1)	0	0	0	0	0	0	0	0	0	0	0	0	0	0	0	0	0	0	0	0	0	0	0	0	0	0	0	0	0	0	0	0	0	0	0	0	0	0	0	0	0	0	0	0
Solanum_lycopersicum	Solyc01g014350	Chr01	12125649	12125801	Kinase family protein (AHRD V1 ***- D7LBH2_ARALY)	0	0	0	0	0	0	0	0	0	0	0	0	0	0	0	0	0	0	0	0	0	0	0	0	0	0	0	0	0	0	0	0	0	0	0	0	0	0	0	0	0	0	0	0
Solanum_lycopersicum	Solyc01g014360	Chr01	12217872	12217895	Unknown Protein (AHRD V1)	0	0	0	0	0	0	0	0	0	0	0	0	0	0	0	0	0	0	0	0	0	0	0	0	0	0	0	0	0	0	0	0	0	0	0	0	0	0	0	0	0	0	0	0
Solanum_lycopersicum	Solyc01g014370	Chr01	12555165	12555205	Plant synaptotagmin integral membrane double C2 domain protein (AHRD V1 **-- A9TQ09_PHYPA); contains Interpro domain(s) IPR018029 C2 membrane targeting protein	0	0	0	0	0	0	0	0	0	0	0	0	0	0	0	0	0	0	0	0	0	0	0	0	0	0	0	0	0	0	0	0	0	0	0	0	0	0	0	0	0	0	0	0
Solanum_lycopersicum	Solyc01g014380	Chr01	12708524	12708775	Unknown Protein (AHRD V1)	0	0	0	0	0	0	0	0	0	0	0	0	0	0	0	0	0	0	0	0	0	0	0	0	0	0	0	0	0	0	0	0	0	0	0	0	0	0	0	0	0	0	0	0
Solanum_lycopersicum	Solyc01g014390	Chr01	12934755	12934758	Unknown Protein (AHRD V1)	1	0	0	1	0	0	0	0	0	0	0	0	0	0	0	0	0	0	0	0	0	0	0	0	0	0	0	0	0	0	0	0	0	0	0	0	0	0	0	0	0	0	0	0
Solanum_lycopersicum	Solyc01g014400	Chr01	13247403	13247530	Dicer-like protein (AHRD V1 ***- B9HHX6_POPTR)	0	0	0	0	0	0	0	0	0	0	0	0	0	0	0	0	0	0	0	0	0	0	0	0	0	0	0	0	0	0	0	0	0	0	0	0	0	0	0	0	0	0	0	0
Solanum_lycopersicum	Solyc01g014410	Chr01	13515811	13516050	Dicer-like protein (AHRD V1 ***- B9HHX6_POPTR); contains Interpro domain(s) IPR000999 Ribonuclease III	0	0	0	0	0	0	0	0	0	0	0	0	0	0	0	0	0	0	0	0	0	0	0	0	0	0	0	0	0	0	0	0	0	0	0	0	0	0	0	0	0	0	0	0
Solanum_lycopersicum	Solyc01g014420	Chr01	13534668	13534881	Dicer-like protein (AHRD V1 ***- B9HYI3_POPTR); contains Interpro domain(s) IPR000999 Ribonuclease III	0	0	0	0	0	0	0	0	0	0	0	0	0	0	0	0	0	0	0	0	0	0	0	0	0	0	0	0	0	0	0	0	0	0	0	0	0	0	0	0	0	0	0	0
Solanum_lycopersicum	Solyc01g014430	Chr01	13555898	13555981	Dicer-like protein (AHRD V1 ***- B9HYI3_POPTR); contains Interpro domain(s) IPR000999 Ribonuclease III	0	0	0	0	0	0	0	0	0	0	0	0	0	0	0	0	0	0	0	0	0	0	0	0	0	0	0	0	0	0	0	0	0	0	0	0	0	0	0	0	0	0	0	0
Solanum_lycopersicum	Solyc01g014440	Chr01	13583155	13583337	Dicer-like protein B (Fragment) (AHRD V1 *-*- B0ZRP8_TRIAD); contains Interpro domain(s) IPR000999 Ribonuclease III	0	0	0	0	0	0	0	0	0	0	0	0	0	0	0	0	0	0	0	0	0	0	0	0	0	0	0	0	0	0	0	0	0	0	0	0	0	0	0	0	0	0	0	0
Solanum_lycopersicum	Solyc01g014450	Chr01	13647972	13648166	Dicer-like protein (AHRD V1 ***- B9HYI3_POPTR); contains Interpro domain(s) IPR000999 Ribonuclease III	0	0	0	0	0	0	0	0	0	0	0	0	0	0	0	0	0	0	0	0	0	0	0	0	0	0	0	0	0	0	0	0	0	0	0	0	0	0	0	0	0	0	0	0
Solanum_lycopersicum	Solyc01g014460	Chr01	13925259	13925345	Endoribonuclease Dicer homolog 2a (AHRD V1 *-*- DCL2A_ORYSJ); contains Interpro domain(s) IPR000999 Ribonuclease III	0	0	0	0	0	0	0	0	0	0	0	0	0	0	0	0	0	0	0	0	0	0	0	0	0	0	0	0	0	0	0	0	0	0	0	0	0	0	0	0	0	0	0	0
Solanum_lycopersicum	Solyc01g014470	Chr01	13950474	13950905	Unknown Protein (AHRD V1)	0	0	0	0	0	0	0	0	0	0	0	0	0	0	0	0	0	0	0	0	0	0	0	0	0	0	0	0	0	0	0	0	0	0	0	0	0	0	0	0	0	0	0	0
Solanum_lycopersicum	Solyc01g014490	Chr01	13992099	13992192	Type II DNA topoisomerase VI subunit B (AHRD V1 ***- C1MLZ8_MICPS); contains Interpro domain(s) IPR015320 DNA topoisomerase VI, subunit B, transducer	0	0	0	0	0	0	0	0	0	0	0	0	0	0	0	0	0	0	0	0	0	0	0	0	0	0	0	0	0	0	0	0	0	0	0	0	0	0	0	0	0	0	0	0
Solanum_lycopersicum	Solyc01g014500	Chr01	13998195	13998782	Unknown Protein (AHRD V1); contains Interpro domain(s) IPR005162 Retrotransposon gag protein	0	0	0	0	0	0	0	0	0	0	0	0	0	0	0	0	0	0	0	0	0	0	0	0	0	0	0	0	0	0	0	0	0	0	0	0	0	0	0	0	0	0	0	0
Solanum_lycopersicum	Solyc01g014510	Chr01	14015957	14016832	S-locus-specific glycoprotein S14 (Fragment) (AHRD V1 *--- SLSG4_BRAOL); contains Interpro domain(s) IPR001480 Curculin-like (mannose-binding) lectin	0	0	0	0	0	0	0	0	0	0	0	0	0	0	0	0	0	0	0	0	0	0	0	0	0	0	0	0	0	0	0	0	0	0	0	0	0	0	0	0	0	0	0	0
Solanum_lycopersicum	Solyc01g014520	Chr01	14027537	14028823	Receptor-like protein kinase (AHRD V1 **** Q39202_ARATH); contains Interpro domain(s) IPR002290 Serine/threonine protein kinase	0	0	0	0	0	0	0	0	0	0	0	0	0	0	0	0	0	0	0	0	0	0	0	0	0	0	0	0	0	0	0	0	0	0	0	0	0	0	0	0	0	0	0	0
Solanum_lycopersicum	Solyc01g014530	Chr01	14029863	14030166	Receptor like kinase (Fragment) (AHRD V1 *-*- A6N110_ORYSI)	0	0	0	0	0	0	0	0	0	0	0	0	0	0	0	0	0	0	0	0	0	0	0	0	0	0	0	0	0	0	0	0	0	0	0	0	0	0	0	0	0	0	0	0
Solanum_lycopersicum	Solyc01g014540	Chr01	14328370	14328490	Unknown Protein (AHRD V1); contains Interpro domain(s) IPR001480 Curculin-like (mannose-binding) lectin	0	0	0	0	0	0	0	0	0	0	0	0	0	0	0	0	0	0	0	0	0	0	0	0	0	0	0	0	0	0	0	0	0	0	0	0	0	0	0	0	0	0	0	0
Solanum_lycopersicum	Solyc01g014550	Chr01	14334982	14335501	LRR receptor-like serine/threonine-protein kinase FEI 2 (AHRD V1 *-** FEI2_ARATH); contains Interpro domain(s) IPR002290 Serine/threonine protein kinase	0	0	0	0	0	0	0	0	0	0	0	0	0	0	0	0	0	0	0	0	0	0	0	0	0	0	0	0	0	0	0	0	0	0	0	0	0	0	0	0	0	0	0	0
Solanum_lycopersicum	Solyc01g014560	Chr01	14337019	14337906	D-mannose binding lectin family protein expressed (AHRD V1 **-- Q2RAY8_ORYSJ); contains Interpro domain(s) IPR001480 Curculin-like (mannose-binding) lectin	0	0	0	0	0	0	0	0	0	0	0	0	0	0	0	0	0	0	0	0	0	0	0	0	0	0	0	0	0	0	0	0	0	0	0	0	0	0	0	0	0	0	0	0
Solanum_lycopersicum	Solyc01g014570	Chr01	14378171	14378294	Unknown Protein (AHRD V1)	0	0	0	0	0	0	0	0	0	0	0	0	0	0	0	0	0	0	0	0	0	0	0	0	0	0	0	0	0	0	0	0	0	0	0	0	0	0	0	0	0	0	0	0
Solanum_lycopersicum	Solyc01g014580	Chr01	14378359	14378826	Unknown Protein (AHRD V1)	0	0	0	0	0	0	0	0	0	0	0	0	0	0	0	0	0	0	0	0	0	0	0	0	0	0	0	0	0	0	0	0	0	0	0	0	0	0	0	0	0	0	0	0
Solanum_lycopersicum	Solyc01g014600	Chr01	14381187	14381386	Unknown Protein (AHRD V1)	0	0	0	0	0	0	0	0	0	0	0	0	0	0	0	0	0	0	0	0	0	0	0	0	0	0	0	0	0	0	0	0	0	0	0	0	0	0	0	0	0	0	0	0
Solanum_lycopersicum	Solyc01g014610	Chr01	14416465	14416674	Unknown Protein (AHRD V1)	0	0	0	0	0	0	0	0	0	0	0	0	0	0	0	0	0	0	0	0	0	0	0	0	0	0	0	0	0	0	0	0	0	0	0	0	0	0	0	0	0	0	0	0
Solanum_lycopersicum	Solyc01g014620	Chr01	14441057	14441431	Unknown Protein (AHRD V1)	0	0	0	0	0	0	0	0	0	0	0	0	0	0	0	0	0	0	0	0	0	0	0	0	0	0	0	0	0	0	0	0	0	0	0	0	0	0	0	0	0	0	0	0
Solanum_lycopersicum	Solyc01g014630	Chr01	14473855	14473857	Unknown Protein (AHRD V1)	0	0	0	0	0	0	0	0	0	0	0	0	0	0	0	0	0	0	0	0	0	0	0	0	0	0	0	0	0	0	0	0	0	0	0	0	0	0	0	0	0	0	0	0
Solanum_lycopersicum	Solyc01g014640	Chr01	14474862	14475218	CCHC-type integrase (AHRD V1 ***- Q0ZCC5_POPTR); contains Interpro domain(s) IPR001480 Curculin-like (mannose-binding) lectin	0	0	0	0	0	0	0	0	0	0	0	0	0	0	0	0	0	0	0	0	0	0	0	0	0	0	0	0	0	0	0	0	0	0	0	0	0	0	0	0	0	0	0	0
Solanum_lycopersicum	Solyc01g014650	Chr01	14481407	14481667	Receptor-like protein kinase (AHRD V1 ***- Q39202_ARATH); contains Interpro domain(s) IPR011009 Protein kinase-like	0	0	0	0	0	0	0	0	0	0	0	0	0	0	0	0	0	0	0	0	0	0	0	0	0	0	0	0	0	0	0	0	0	0	0	0	0	0	0	0	0	0	0	0
Solanum_lycopersicum	Solyc01g014660	Chr01	14482780	14483186	Receptor like kinase (Fragment) (AHRD V1 ***- A6N110_ORYSI)	0	0	0	0	0	0	0	0	0	0	0	0	0	0	0	0	0	0	0	0	0	0	0	0	0	0	0	0	0	0	0	0	0	0	0	0	0	0	0	0	0	0	0	0
Solanum_lycopersicum	Solyc01g014670	Chr01	14510842	14510940	Unknown Protein (AHRD V1)	0	0	0	0	0	0	0	0	0	0	0	0	0	0	0	0	0	0	0	0	0	0	0	0	0	0	0	0	0	0	0	0	0	0	0	0	0	0	0	0	0	0	0	0
Solanum_lycopersicum	Solyc01g014680	Chr01	14523766	14523945	CCHC-type integrase (AHRD V1 ***- Q0ZCC5_POPTR)	0	0	0	0	0	0	0	0	0	0	0	0	0	0	0	0	0	0	0	0	0	0	0	0	0	0	0	0	0	0	0	0	0	0	0	0	0	0	0	0	0	0	0	0
Solanum_lycopersicum	Solyc01g014690	Chr01	14524521	14524664	Receptor-like protein kinase (AHRD V1 ***- Q39202_ARATH); contains Interpro domain(s) IPR017442 Serine/threonine protein kinase-related	0	0	0	0	0	0	0	0	0	0	0	0	0	0	0	0	0	0	0	0	0	0	0	0	0	0	0	0	0	0	0	0	0	0	0	0	0	0	0	0	0	0	0	0
Solanum_lycopersicum	Solyc01g014700	Chr01	14525148	14525762	D-mannose binding lectin family protein expressed (AHRD V1 ***- Q10B65_ORYSJ); contains Interpro domain(s) IPR001480 Curculin-like (mannose-binding) lectin	0	0	0	0	0	0	0	0	0	0	0	0	0	0	0	0	0	0	0	0	0	0	0	0	0	0	0	0	0	0	0	0	0	0	0	0	0	0	0	0	0	0	0	0
Solanum_lycopersicum	Solyc01g014710	Chr01	14563900	14563982	Unknown Protein (AHRD V1); contains Interpro domain(s) IPR012876 Protein of unknown function DUF1677, plant	0	0	0	0	0	0	0	0	0	0	0	0	0	0	0	0	0	0	0	0	0	0	0	0	0	0	0	0	0	0	0	0	0	0	0	0	0	0	0	0	0	0	0	0
Solanum_lycopersicum	Solyc01g014720	Chr01	14595809	14596333	Ethylene-responsive transcription factor 11 (AHRD V1 *-*- ERF76_ARATH); contains Interpro domain(s) IPR001471 Pathogenesis-related transcriptional factor and ERF, DNA-binding	0	0	0	0	0	0	0	0	0	0	0	0	0	0	0	0	0	0	0	0	0	0	0	0	0	0	0	0	0	0	0	0	0	0	0	0	0	0	0	0	0	0	0	0
Solanum_lycopersicum	Solyc01g014730	Chr01	14782029	14782057	Unknown Protein (AHRD V1)	0	0	0	0	0	0	0	0	0	0	0	0	0	0	0	0	0	0	0	0	0	0	0	0	0	0	0	0	0	0	0	0	0	0	0	0	0	0	0	0	0	0	0	0
Solanum_lycopersicum	Solyc01g014740	Chr01	14795422	14795688	Unknown Protein (AHRD V1)	0	0	0	0	0	0	0	0	0	0	0	0	0	0	0	0	0	0	0	0	0	0	0	0	0	0	0	0	0	0	0	0	0	0	0	0	0	0	0	0	0	0	0	0
Solanum_lycopersicum	Solyc01g014760	Chr01	15006890	15007162	Unknown Protein (AHRD V1)	0	0	0	0	0	0	0	0	0	0	0	0	0	0	0	0	0	0	0	0	0	0	0	0	0	0	0	0	0	0	0	0	0	0	0	0	0	0	0	0	0	0	0	0
Solanum_lycopersicum	Solyc01g014770	Chr01	15042803	15042937	Ethylene receptor (AHRD V1 ***- C0ILN8_COFCA)	0	0	0	0	0	0	0	0	0	0	0	0	0	0	0	0	0	0	0	0	0	0	0	0	0	0	0	0	0	0	0	0	0	0	0	0	0	0	0	0	0	0	0	0
Solanum_lycopersicum	Solyc01g014780	Chr01	15082271	15082519	Dicer-like protein (AHRD V1 ***- B9HYI3_POPTR)	0	0	0	0	0	0	0	0	0	0	0	0	0	0	0	0	0	0	0	0	0	0	0	0	0	0	0	0	0	0	0	0	0	0	0	0	0	0	0	0	0	0	0	0
Solanum_lycopersicum	Solyc01g014790	Chr01	15115116	15115473	Dicer-like protein (AHRD V1 ***- B9HYI3_POPTR); contains Interpro domain(s) IPR000999 Ribonuclease III	0	0	0	0	0	0	0	0	0	0	0	0	0	0	0	0	0	0	0	0	0	0	0	0	0	0	0	0	0	0	0	0	0	0	0	0	0	0	0	0	0	0	0	0
Solanum_lycopersicum	Solyc01g014800	Chr01	15118750	15119037	Dicer-like protein (AHRD V1 ***- B9HYI3_POPTR); contains Interpro domain(s) IPR000999 Ribonuclease III	0	0	0	0	0	0	0	0	0	0	0	0	0	0	0	0	0	0	0	0	0	0	0	0	0	0	0	0	0	0	0	0	0	0	0	0	0	0	0	0	0	0	0	0
Solanum_lycopersicum	Solyc01g014820	Chr01	15473690	15473890	Inosine-uridine preferring nucleoside hydrolase family protein (AHRD V1 *-*- D7LYI5_ARALY); contains Interpro domain(s) IPR001910 Inosine/uridine-preferring nucleoside hydrolase	0	0	0	0	0	0	0	0	0	0	0	0	0	0	0	0	0	0	0	0	0	0	0	0	0	0	0	0	0	0	0	0	0	0	0	0	0	0	0	0	0	0	0	0
Solanum_lycopersicum	Solyc01g014830	Chr01	15576423	15576932	Extensin-like protein Dif10 (Fragment) (AHRD V1 ***- Q43504_SOLLC)	0	0	0	0	0	0	0	0	0	0	0	0	0	0	0	0	0	0	0	0	0	0	0	0	0	0	0	0	0	0	0	0	0	0	0	0	0	0	0	0	0	0	0	0
Solanum_lycopersicum	Solyc01g014840	Chr01	15583124	15583605	Tir-nbs-lrr, resistance protein	0	0	0	0	0	0	0	0	0	0	0	0	0	0	0	0	0	0	0	0	0	0	0	0	0	0	0	0	0	0	0	0	0	0	0	0	0	0	0	0	0	0	0	0
Solanum_lycopersicum	Solyc01g014860	Chr01	15597182	15597263	Zinc finger CCCH domain-containing protein 52 (AHRD V1 ***- C3H52_ARATH)	0	0	0	0	0	0	0	0	0	0	0	0	0	0	0	0	0	0	0	0	0	0	0	0	0	0	0	0	0	0	0	0	0	0	0	0	0	0	0	0	0	0	0	0
Solanum_lycopersicum	Solyc01g014870	Chr01	15599170	15599507	Ulp1 protease family C-terminal catalytic domain containing protein (AHRD V1 *-*- Q60D46_SOLDE)	0	0	0	0	0	0	0	0	0	0	0	0	0	0	0	0	0	0	0	0	0	0	0	0	0	0	0	0	0	0	0	0	0	0	0	0	0	0	0	0	0	0	0	0
Solanum_lycopersicum	Solyc01g014880	Chr01	15607386	15607465	Unknown Protein (AHRD V1)	0	0	0	0	0	0	0	0	0	0	0	0	0	0	0	0	0	0	0	0	0	0	0	0	0	0	0	0	0	0	0	0	0	0	0	0	0	0	0	0	0	0	0	0
Solanum_lycopersicum	Solyc01g014890	Chr01	15611428	15611540	Unknown Protein (AHRD V1)	0	0	0	0	0	0	0	0	0	0	0	0	0	0	0	0	0	0	0	0	0	0	0	0	0	0	0	0	0	0	0	0	0	0	0	0	0	0	0	0	0	0	0	0
Solanum_lycopersicum	Solyc01g014900	Chr01	15612807	15612917	Unknown Protein (AHRD V1)	1	0	0	1	0	0	0	0	0	0	0	0	0	0	0	0	0	0	0	0	0	0	0	0	0	0	0	0	0	0	0	0	0	0	0	0	0	0	0	0	0	0	0	0
Solanum_lycopersicum	Solyc01g014910	Chr01	15818844	15819233	Transcription factor bHLH95 (AHRD V1 ***- BH095_ARATH); contains Interpro domain(s) IPR011598 Helix-loop-helix DNA-binding	0	0	0	0	0	0	0	0	0	0	0	0	0	0	0	0	0	0	0	0	0	0	0	0	0	0	0	0	0	0	0	0	0	0	0	0	0	0	0	0	0	0	0	0
Solanum_lycopersicum	Solyc01g014920	Chr01	15980810	15981004	Unknown Protein (AHRD V1)	0	0	0	0	0	0	0	0	0	0	0	0	0	0	0	0	0	0	0	0	0	0	0	0	0	0	0	0	0	0	0	0	0	0	0	0	0	0	0	0	0	0	0	0
Solanum_lycopersicum	Solyc01g014930	Chr01	16026271	16026549	LRR receptor-like serine/threonine-protein kinase, RLP	0	0	0	0	0	0	0	0	0	0	0	0	0	0	0	0	0	0	0	0	0	0	0	0	0	0	0	0	0	0	0	0	0	0	0	0	0	0	0	0	0	0	0	0
Solanum_lycopersicum	Solyc01g014940	Chr01	16028935	16029204	LRR receptor-like serine/threonine-protein kinase, RLP	0	0	0	0	0	0	0	0	0	0	0	0	0	0	0	0	0	0	0	0	0	0	0	0	0	0	0	0	0	0	0	0	0	0	0	0	0	0	0	0	0	0	0	0
Solanum_lycopersicum	Solyc01g014950	Chr01	16169041	16169092	Unknown Protein (AHRD V1)	0	0	0	0	0	0	0	0	0	0	0	0	0	0	0	0	0	0	0	0	0	0	0	0	0	0	0	0	0	0	0	0	0	0	0	0	0	0	0	0	0	0	0	0
Solanum_lycopersicum	Solyc01g014960	Chr01	16206318	16206509	Transcription factor bHLH95 (AHRD V1 ***- BH095_ARATH)	0	0	0	0	0	0	0	0	0	0	0	0	0	0	0	0	0	0	0	0	0	0	0	0	0	0	0	0	0	0	0	0	0	0	0	0	0	0	0	0	0	0	0	0
Solanum_lycopersicum	Solyc01g014970	Chr01	16339311	16339565	Unknown Protein (AHRD V1); contains Interpro domain(s) IPR006456 ZF-HD homeobox protein Cys/His-rich dimerisation region	1	0	0	1	0	0	0	0	0	0	0	0	0	0	0	0	0	0	0	0	0	0	0	0	0	0	0	0	0	0	0	0	0	0	0	0	0	0	0	0	0	0	0	0
Solanum_lycopersicum	Solyc01g014990	Chr01	16559803	16560267	Unknown Protein (AHRD V1)	0	0	0	0	0	0	0	0	0	0	0	0	0	0	0	0	0	0	0	0	0	0	0	0	0	0	0	0	0	0	0	0	0	0	0	0	0	0	0	0	0	0	0	0
Solanum_lycopersicum	Solyc01g015000	Chr01	16590794	16591090	Nitrogen regulatory protein P-II (AHRD V1 *-*- Q8DLA5_THEEB); contains Interpro domain(s) IPR002187 Nitrogen regulatory protein PII	0	0	0	0	0	0	0	0	0	0	0	0	0	0	0	0	0	0	0	0	0	0	0	0	0	0	0	0	0	0	0	0	0	0	0	0	0	0	0	0	0	0	0	0
Solanum_lycopersicum	Solyc01g015010	Chr01	16595647	16595820	Unknown Protein (AHRD V1)	0	0	0	0	0	0	0	0	0	0	0	0	0	0	0	0	0	0	0	0	0	0	0	0	0	0	0	0	0	0	0	0	0	0	0	0	0	0	0	0	0	0	0	0
Solanum_lycopersicum	Solyc01g015020	Chr01	16607435	16607554	PRLI-interacting factor A (Fragment) (AHRD V1 *-*- Q9FUB4_ARATH)	0	0	0	0	0	0	0	0	0	0	0	0	0	0	0	0	0	0	0	0	0	0	0	0	0	0	0	0	0	0	0	0	0	0	0	0	0	0	0	0	0	0	0	0
Solanum_lycopersicum	Solyc01g015030	Chr01	16671542	16671698	Unknown Protein (AHRD V1)	0	0	0	0	0	0	0	0	0	0	0	0	0	0	0	0	0	0	0	0	0	0	0	0	0	0	0	0	0	0	0	0	0	0	0	0	0	0	0	0	0	0	0	0
Solanum_lycopersicum	Solyc01g015040	Chr01	16726912	16727085	Unknown Protein (AHRD V1)	0	0	0	0	0	0	0	0	0	0	0	0	0	0	0	0	0	0	0	0	0	0	0	0	0	0	0	0	0	0	0	0	0	0	0	0	0	0	0	0	0	0	0	0
Solanum_lycopersicum	Solyc01g015050	Chr01	16731106	16731390	Unknown Protein (AHRD V1)	0	0	0	0	0	0	0	0	0	0	0	0	0	0	0	0	0	0	0	0	0	0	0	0	0	0	0	0	0	0	0	0	0	0	0	0	0	0	0	0	0	0	0	0
Solanum_lycopersicum	Solyc01g015060	Chr01	16732071	16732221	X1 (Fragment) (AHRD V1 *--- Q3T7E5_ZEAMP); contains Interpro domain(s) IPR005380 Region of unknown function XS	0	0	0	0	0	0	0	0	0	0	0	0	0	0	0	0	0	0	0	0	0	0	0	0	0	0	0	0	0	0	0	0	0	0	0	0	0	0	0	0	0	0	0	0
Solanum_lycopersicum	Solyc01g015070	Chr01	16738087	16738208	Unknown Protein (AHRD V1)	0	0	0	0	0	0	0	0	0	0	0	0	0	0	0	0	0	0	0	0	0	0	0	0	0	0	0	0	0	0	0	0	0	0	0	0	0	0	0	0	0	0	0	0
Solanum_lycopersicum	Solyc01g015080	Chr01	16782653	16782871	Peroxidase (AHRD V1 ***- D7LZC8_ARALY); contains Interpro domain(s) IPR002016 Haem peroxidase, plant/fungal/bacterial	0	0	0	0	0	0	0	0	0	0	0	0	0	0	0	0	0	0	0	0	0	0	0	0	0	0	0	0	0	0	0	0	0	0	0	0	0	0	0	0	0	0	0	0
Solanum_lycopersicum	Solyc01g015090	Chr01	16799244	16799946	Gag-Pol polyprotein (AHRD V1 ***- B8YLY4_MEDTR); contains Interpro domain(s) IPR001878 Zinc finger, CCHC-type	0	0	0	0	0	0	0	0	0	0	0	0	0	0	0	0	0	0	0	0	0	0	0	0	0	0	0	0	0	0	0	0	0	0	0	0	0	0	0	0	0	0	0	0
Solanum_lycopersicum	Solyc01g015100	Chr01	16800385	16800900	Transposon Ty1-A Gag-Pol polyprotein (AHRD V1 ***- YA11B_YEAST); contains Interpro domain(s) IPR001584 Integrase, catalytic core	0	0	0	0	0	0	0	0	0	0	0	0	0	0	0	0	0	0	0	0	0	0	0	0	0	0	0	0	0	0	0	0	0	0	0	0	0	0	0	0	0	0	0	0
Solanum_lycopersicum	Solyc01g015110	Chr01	16813018	16813076	Ulp1 protease family C-terminal catalytic domain containing protein (AHRD V1 *-*- Q60D46_SOLDE)	0	0	0	0	0	0	0	0	0	0	0	0	0	0	0	0	0	0	0	0	0	0	0	0	0	0	0	0	0	0	0	0	0	0	0	0	0	0	0	0	0	0	0	0
Solanum_lycopersicum	Solyc01g015120	Chr01	16820441	16820601	Ulp1 protease family C-terminal catalytic domain containing protein (AHRD V1 *-*- Q60D46_SOLDE)	0	0	0	0	0	0	0	0	0	0	0	0	0	0	0	0	0	0	0	0	0	0	0	0	0	0	0	0	0	0	0	0	0	0	0	0	0	0	0	0	0	0	0	0
Solanum_lycopersicum	Solyc01g015130	Chr01	16832767	16832949	F-box family protein (AHRD V1 ***- D7LS19_ARALY)	0	0	0	0	0	0	0	0	0	0	0	0	0	0	0	0	0	0	0	0	0	0	0	0	0	0	0	0	0	0	0	0	0	0	0	0	0	0	0	0	0	0	0	0
Solanum_lycopersicum	Solyc01g015140	Chr01	16945592	16945721	Cytochrome b (AHRD V1 ***- Q95871_TOBAC); contains Interpro domain(s) IPR016175 Cytochrome b/b6	0	0	0	0	0	0	0	0	0	0	0	0	0	0	0	0	0	0	0	0	0	0	0	0	0	0	0	0	0	0	0	0	0	0	0	0	0	0	0	0	0	0	0	0
Solanum_lycopersicum	Solyc01g015150	Chr01	17111943	17112107	Polyprotein (AHRD V1 ***- A5JSC4_MAIZE)	0	0	0	0	0	0	0	0	0	0	0	0	0	0	0	0	0	0	0	0	0	0	0	0	0	0	0	0	0	0	0	0	0	0	0	0	0	0	0	0	0	0	0	0
Solanum_lycopersicum	Solyc01g015160	Chr01	17338131	17338325	Unknown Protein (AHRD V1)	0	0	0	0	0	0	0	0	0	0	0	0	0	0	0	0	0	0	0	0	0	0	0	0	0	0	0	0	0	0	0	0	0	0	0	0	0	0	0	0	0	0	0	0
Solanum_lycopersicum	Solyc01g015170	Chr01	17390709	17390861	Unknown Protein (AHRD V1)	0	0	0	0	0	0	0	0	0	0	0	0	0	0	0	0	0	0	0	0	0	0	0	0	0	0	0	0	0	0	0	0	0	0	0	0	0	0	0	0	0	0	0	0
Solanum_lycopersicum	Solyc01g015180	Chr01	17455978	17456202	Unknown Protein (AHRD V1)	0	0	0	0	0	0	0	0	0	0	0	0	0	0	0	0	0	0	0	0	0	0	0	0	0	0	0	0	0	0	0	0	0	0	0	0	0	0	0	0	0	0	0	0
Solanum_lycopersicum	Solyc01g015190	Chr01	17756962	17757111	Unknown Protein (AHRD V1)	0	0	0	0	0	0	0	0	0	0	0	0	0	0	0	0	0	0	0	0	0	0	0	0	0	0	0	0	0	0	0	0	0	0	0	0	0	0	0	0	0	0	0	0
Solanum_lycopersicum	Solyc01g015200	Chr01	17866268	17866287	Unknown Protein (AHRD V1)	0	0	0	0	0	0	0	0	0	0	0	0	0	0	0	0	0	0	0	0	0	0	0	0	0	0	0	0	0	0	0	0	0	0	0	0	0	0	0	0	0	0	0	0
Solanum_lycopersicum	Solyc01g015210	Chr01	17899936	17900007	B3 domain-containing protein At1g49475 (AHRD V1 *-*- Y1475_ARATH); contains Interpro domain(s) IPR003340 Transcriptional factor B3	0	0	0	0	0	0	0	0	0	0	0	0	0	0	0	0	0	0	0	0	0	0	0	0	0	0	0	0	0	0	0	0	0	0	0	0	0	0	0	0	0	0	0	0
Solanum_lycopersicum	Solyc01g015220	Chr01	17936071	17936556	Polyprotein (Fragment) (AHRD V1 **-- Q6UTY7_ORYSJ); contains Interpro domain(s) IPR000953 Chromo domain	0	0	0	0	0	0	0	0	0	0	0	0	0	0	0	0	0	0	0	0	0	0	0	0	0	0	0	0	0	0	0	0	0	0	0	0	0	0	0	0	0	0	0	0
Solanum_lycopersicum	Solyc01g015230	Chr01	18010652	18010755	Unknown Protein (AHRD V1)	0	0	0	0	0	0	0	0	0	0	0	0	0	0	0	0	0	0	0	0	0	0	0	0	0	0	0	0	0	0	0	0	0	0	0	0	0	0	0	0	0	0	0	0
Solanum_lycopersicum	Solyc01g015240	Chr01	18035179	18035502	Unknown Protein (AHRD V1)	0	0	0	0	0	0	0	0	0	0	0	0	0	0	0	0	0	0	0	0	0	0	0	0	0	0	0	0	0	0	0	0	0	0	0	0	0	0	0	0	0	0	0	0
Solanum_lycopersicum	Solyc01g015250	Chr01	18224967	18225347	Unknown Protein (AHRD V1)	0	0	0	0	0	0	0	0	0	0	0	0	0	0	0	0	0	0	0	0	0	0	0	0	0	0	0	0	0	0	0	0	0	0	0	0	0	0	0	0	0	0	0	0
Solanum_lycopersicum	Solyc01g015260	Chr01	18235613	18235783	Unknown Protein (AHRD V1)	0	0	0	0	0	0	0	0	0	0	0	0	0	0	0	0	0	0	0	0	0	0	0	0	0	0	0	0	0	0	0	0	0	0	0	0	0	0	0	0	0	0	0	0
Solanum_lycopersicum	Solyc01g015270	Chr01	18334657	18334710	Unknown Protein (AHRD V1)	0	0	0	0	0	0	0	0	0	0	0	0	0	0	0	0	0	0	0	0	0	0	0	0	0	0	0	0	0	0	0	0	0	0	0	0	0	0	0	0	0	0	0	0
Solanum_lycopersicum	Solyc01g015280	Chr01	18372468	18372617	Unknown Protein (AHRD V1)	0	0	0	0	0	0	0	0	0	0	0	0	0	0	0	0	0	0	0	0	0	0	0	0	0	0	0	0	0	0	0	0	0	0	0	0	0	0	0	0	0	0	0	0
Solanum_lycopersicum	Solyc01g015290	Chr01	18410990	18411370	Glycine-rich protein 2 (AHRD V1 --*- GRP2_NICSY); contains Interpro domain(s) IPR002059 Cold-shock protein, DNA-binding	0	0	0	0	0	0	0	0	0	0	0	0	0	0	0	0	0	0	0	0	0	0	0	0	0	0	0	0	0	0	0	0	0	0	0	0	0	0	0	0	0	0	0	0
Solanum_lycopersicum	Solyc01g015300	Chr01	18524259	18524429	Unknown Protein (AHRD V1)	0	0	0	0	0	0	0	0	0	0	0	0	0	0	0	0	0	0	0	0	0	0	0	0	0	0	0	0	0	0	0	0	0	0	0	0	0	0	0	0	0	0	0	0
Solanum_lycopersicum	Solyc01g016300	Chr01	18696452	18696497	Unknown Protein (AHRD V1)	0	0	0	0	0	0	0	0	0	0	0	0	0	0	0	0	0	0	0	0	0	0	0	0	0	0	0	0	0	0	0	0	0	0	0	0	0	0	0	0	0	0	0	0
Solanum_lycopersicum	Solyc01g016310	Chr01	18788952	18789869	Unknown Protein (AHRD V1)	0	0	0	0	0	0	0	0	0	0	0	0	0	0	0	0	0	0	0	0	0	0	0	0	0	0	0	0	0	0	0	0	0	0	0	0	0	0	0	0	0	0	0	0
Solanum_lycopersicum	Solyc01g016320	Chr01	18833756	18833932	Unknown Protein (AHRD V1)	0	0	0	0	0	0	0	0	0	0	0	0	0	0	0	0	0	0	0	0	0	0	0	0	0	0	0	0	0	0	0	0	0	0	0	0	0	0	0	0	0	0	0	0
Solanum_lycopersicum	Solyc01g016330	Chr01	18920744	18921322	Gag-pol polyprotein (AHRD V1 **-- Q69FA4_PHAVU); contains Interpro domain(s) IPR013103 Reverse transcriptase, RNA-dependent DNA polymerase	0	0	0	0	0	0	0	0	0	0	0	0	0	0	0	0	0	0	0	0	0	0	0	0	0	0	0	0	0	0	0	0	0	0	0	0	0	0	0	0	0	0	0	0
Solanum_lycopersicum	Solyc01g016340	Chr01	18921434	18921802	Gag-pol polyprotein (AHRD V1 **-- Q69FA4_PHAVU); contains Interpro domain(s) IPR013103 Reverse transcriptase, RNA-dependent DNA polymerase	0	0	0	0	0	0	0	0	0	0	0	0	0	0	0	0	0	0	0	0	0	0	0	0	0	0	0	0	0	0	0	0	0	0	0	0	0	0	0	0	0	0	0	0
Solanum_lycopersicum	Solyc01g016350	Chr01	19041770	19041913	Unknown Protein (AHRD V1)	0	0	0	0	0	0	0	0	0	0	0	0	0	0	0	0	0	0	0	0	0	0	0	0	0	0	0	0	0	0	0	0	0	0	0	0	0	0	0	0	0	0	0	0
Solanum_lycopersicum	Solyc01g016360	Chr01	19077707	19077799	LRR receptor-like serine/threonine-protein kinase, RLP	0	0	0	0	0	0	0	0	0	0	0	0	0	0	0	0	0	0	0	0	0	0	0	0	0	0	0	0	0	0	0	0	0	0	0	0	0	0	0	0	0	0	0	0
Solanum_lycopersicum	Solyc01g016370	Chr01	19078349	19080220	LRR receptor-like serine/threonine-protein kinase, RLP	0	0	0	0	0	0	0	0	0	0	0	0	0	0	0	0	0	0	0	0	0	0	0	0	0	0	0	0	0	0	0	0	0	0	0	0	0	0	0	0	0	0	0	0
Solanum_lycopersicum	Solyc01g016380	Chr01	19476557	19476568	Os06g0207500 protein (Fragment) (AHRD V1 ***- Q0DDQ9_ORYSJ); contains Interpro domain(s) IPR004253 Protein of unknown function DUF231, plant	0	0	0	0	0	0	0	0	0	0	0	0	0	0	0	0	0	0	0	0	0	0	0	0	0	0	0	0	0	0	0	0	0	0	0	0	0	0	0	0	0	0	0	0
Solanum_lycopersicum	Solyc01g016400	Chr01	19488987	19489065	Unknown Protein (AHRD V1)	0	0	0	0	0	0	0	0	0	0	0	0	0	0	0	0	0	0	0	0	0	0	0	0	0	0	0	0	0	0	0	0	0	0	0	0	0	0	0	0	0	0	0	0
Solanum_lycopersicum	Solyc01g016410	Chr01	19490727	19491440	RING finger protein 43 (AHRD V1 *-*- RNF43_HUMAN); contains Interpro domain(s) IPR011016 Zinc finger, RING-CH-type	0	0	0	0	0	0	0	0	0	0	0	0	0	0	0	0	0	0	0	0	0	0	0	0	0	0	0	0	0	0	0	0	0	0	0	0	0	0	0	0	0	0	0	0
Solanum_lycopersicum	Solyc01g016430	Chr01	19725961	19726302	Unknown Protein (AHRD V1)	0	0	0	0	0	0	0	0	0	0	0	0	0	0	0	0	0	0	0	0	0	0	0	0	0	0	0	0	0	0	0	0	0	0	0	0	0	0	0	0	0	0	0	0
Solanum_lycopersicum	Solyc01g016450	Chr01	19795181	19795387	Unknown Protein (AHRD V1)	0	0	0	0	0	0	0	0	0	0	0	0	0	0	0	0	0	0	0	0	0	0	0	0	0	0	0	0	0	0	0	0	0	0	0	0	0	0	0	0	0	0	0	0
Solanum_lycopersicum	Solyc01g016460	Chr01	20002329	20002379	Unknown Protein (AHRD V1)	0	0	0	0	0	0	0	0	0	0	0	0	0	0	0	0	0	0	0	0	0	0	0	0	0	0	0	0	0	0	0	0	0	0	0	0	0	0	0	0	0	0	0	0
Solanum_lycopersicum	Solyc01g016480	Chr01	20171131	20171331	Ulp1 protease family C-terminal catalytic domain containing protein (AHRD V1 *-*- Q60D46_SOLDE)	0	0	0	0	0	0	0	0	0	0	0	0	0	0	0	0	0	0	0	0	0	0	0	0	0	0	0	0	0	0	0	0	0	0	0	0	0	0	0	0	0	0	0	0
Solanum_lycopersicum	Solyc01g016510	Chr01	20439523	20439627	AT4g03420/F9H3_4 (AHRD V1 ***- Q8S9K9_ARATH); contains Interpro domain(s) IPR008507 Protein of unknown function DUF789	0	0	0	0	0	0	0	0	0	0	0	0	0	0	0	0	0	0	0	0	0	0	0	0	0	0	0	0	0	0	0	0	0	0	0	0	0	0	0	0	0	0	0	0
Solanum_lycopersicum	Solyc01g016520	Chr01	20442415	20442564	DNA-directed RNA polymerase subunit beta&apos&apos (AHRD V1 ***- D4PBA1_PHODC)	0	0	0	0	0	0	0	0	0	0	0	0	0	0	0	0	0	0	0	0	0	0	0	0	0	0	0	0	0	0	0	0	0	0	0	0	0	0	0	0	0	0	0	0
Solanum_lycopersicum	Solyc01g016530	Chr01	20443427	20443672	Unknown Protein (AHRD V1); contains Interpro domain(s) IPR008507 Protein of unknown function DUF789	0	0	0	0	0	0	0	0	0	0	0	0	0	0	0	0	0	0	0	0	0	0	0	0	0	0	0	0	0	0	0	0	0	0	0	0	0	0	0	0	0	0	0	0
Solanum_lycopersicum	Solyc01g016540	Chr01	20445747	20445752	Os08g0100600 protein (Fragment) (AHRD V1 *-*- Q0J8P7_ORYSJ); contains Interpro domain(s) IPR008507 Protein of unknown function DUF789	0	0	0	0	0	0	0	0	0	0	0	0	0	0	0	0	0	0	0	0	0	0	0	0	0	0	0	0	0	0	0	0	0	0	0	0	0	0	0	0	0	0	0	0
Solanum_lycopersicum	Solyc01g016550	Chr01	20496208	20496314	Unknown Protein (AHRD V1)	0	0	0	0	0	0	0	0	0	0	0	0	0	0	0	0	0	0	0	0	0	0	0	0	0	0	0	0	0	0	0	0	0	0	0	0	0	0	0	0	0	0	0	0
Solanum_lycopersicum	Solyc01g016560	Chr01	20505008	20505114	Unknown Protein (AHRD V1)	0	0	0	0	0	0	0	0	0	0	0	0	0	0	0	0	0	0	0	0	0	0	0	0	0	0	0	0	0	0	0	0	0	0	0	0	0	0	0	0	0	0	0	0
Solanum_lycopersicum	Solyc01g016570	Chr01	20508652	20509218	Pol polyprotein (AHRD V1 ***- Q9ZT24_MAIZE); contains Interpro domain(s) IPR013103 Reverse transcriptase, RNA-dependent DNA polymerase	0	0	0	0	0	0	0	0	0	0	0	0	0	0	0	0	0	0	0	0	0	0	0	0	0	0	0	0	0	0	0	0	0	0	0	0	0	0	0	0	0	0	0	0
Solanum_lycopersicum	Solyc01g016580	Chr01	20574234	20574404	Unknown Protein (AHRD V1)	0	0	0	0	0	0	0	0	0	0	0	0	0	0	0	0	0	0	0	0	0	0	0	0	0	0	0	0	0	0	0	0	0	0	0	0	0	0	0	0	0	0	0	0
Solanum_lycopersicum	Solyc01g016590	Chr01	20597206	20597373	Unknown Protein (AHRD V1)	0	0	0	0	0	0	0	0	0	0	0	0	0	0	0	0	0	0	0	0	0	0	0	0	0	0	0	0	0	0	0	0	0	0	0	0	0	0	0	0	0	0	0	0
Solanum_lycopersicum	Solyc01g016600	Chr01	20598488	20598643	Unknown Protein (AHRD V1); contains Interpro domain(s) IPR007749 Protein of unknown function DUF677	0	0	0	0	0	0	0	0	0	0	0	0	0	0	0	0	0	0	0	0	0	0	0	0	0	0	0	0	0	0	0	0	0	0	0	0	0	0	0	0	0	0	0	0
Solanum_lycopersicum	Solyc01g016610	Chr01	20724212	20724388	Branched-chain alpha keto-acid dehydrogenase E1 alpha subunit (Fragment) (AHRD V1 ***- Q9ZT57_ARATH)	0	0	0	0	0	0	0	0	0	0	0	0	0	0	0	0	0	0	0	0	0	0	0	0	0	0	0	0	0	0	0	0	0	0	0	0	0	0	0	0	0	0	0	0
Solanum_lycopersicum	Solyc01g016620	Chr01	20785956	20786038	Unknown Protein (AHRD V1)	0	0	0	0	0	0	0	0	0	0	0	0	0	0	0	0	0	0	0	0	0	0	0	0	0	0	0	0	0	0	0	0	0	0	0	0	0	0	0	0	0	0	0	0
Solanum_lycopersicum	Solyc01g016630	Chr01	20794695	20794834	Unknown Protein (AHRD V1)	0	0	0	0	0	0	0	0	0	0	0	0	0	0	0	0	0	0	0	0	0	0	0	0	0	0	0	0	0	0	0	0	0	0	0	0	0	0	0	0	0	0	0	0
Solanum_lycopersicum	Solyc01g016640	Chr01	20855736	20855910	1-aminocyclopropane-1-carboxylate oxidase homolog (AHRD V1 *--- ACCH3_SOLLC); contains Interpro domain(s) IPR005123 Oxoglutarate and iron-dependent oxygenase	0	0	0	0	0	0	0	0	0	0	0	0	0	0	0	0	0	0	0	0	0	0	0	0	0	0	0	0	0	0	0	0	0	0	0	0	0	0	0	0	0	0	0	0
Solanum_lycopersicum	Solyc01g016650	Chr01	20932318	20932578	Unknown Protein (AHRD V1)	0	0	0	0	0	0	0	0	0	0	0	0	0	0	0	0	0	0	0	0	0	0	0	0	0	0	0	0	0	0	0	0	0	0	0	0	0	0	0	0	0	0	0	0
Solanum_lycopersicum	Solyc01g016660	Chr01	20972817	20972885	Granule-bound starch synthase 2, chloroplastic/amyloplastic (AHRD V1 -**- SSY2_SOLTU)	0	0	0	0	0	0	0	0	0	0	0	0	0	0	0	0	0	0	0	0	0	0	0	0	0	0	0	0	0	0	0	0	0	0	0	0	0	0	0	0	0	0	0	0
Solanum_lycopersicum	Solyc01g016670	Chr01	21005003	21005284	Unknown Protein (AHRD V1)	0	0	0	0	0	0	0	0	0	0	0	0	0	0	0	0	0	0	0	0	0	0	0	0	0	0	0	0	0	0	0	0	0	0	0	0	0	0	0	0	0	0	0	0
Solanum_lycopersicum	Solyc01g016680	Chr01	21256135	21256261	1-aminocyclopropane-1-carboxylate oxidase homolog 1 (AHRD V1 ***- ACCH1_ARATH); contains Interpro domain(s) IPR005123 Oxoglutarate and iron-dependent oxygenase	0	0	0	0	0	0	0	0	0	0	0	0	0	0	0	0	0	0	0	0	0	0	0	0	0	0	0	0	0	0	0	0	0	0	0	0	0	0	0	0	0	0	0	0
Solanum_lycopersicum	Solyc01g016690	Chr01	21320303	21320590	Unknown Protein (AHRD V1)	0	0	0	0	0	0	0	0	0	0	0	0	0	0	0	0	0	0	0	0	0	0	0	0	0	0	0	0	0	0	0	0	0	0	0	0	0	0	0	0	0	0	0	0
Solanum_lycopersicum	Solyc01g016710	Chr01	21506559	21507131	Polyprotein (Fragment) (AHRD V1 ***- Q29SA7_9VIRU); contains Interpro domain(s) IPR000477 RNA-directed DNA polymerase (reverse transcriptase)	0	0	0	0	0	0	0	0	0	0	0	0	0	0	0	0	0	0	0	0	0	0	0	0	0	0	0	0	0	0	0	0	0	0	0	0	0	0	0	0	0	0	0	0
Solanum_lycopersicum	Solyc01g016720	Chr01	21748747	21748959	Unknown Protein (AHRD V1)	0	0	0	0	0	0	0	0	0	0	0	0	0	0	0	0	0	0	0	0	0	0	0	0	0	0	0	0	0	0	0	0	0	0	0	0	0	0	0	0	0	0	0	0
Solanum_lycopersicum	Solyc01g016730	Chr01	21921351	21921409	Unknown Protein (AHRD V1)	0	0	0	0	0	0	0	0	0	0	0	0	0	0	0	0	0	0	0	0	0	0	0	0	0	0	0	0	0	0	0	0	0	0	0	0	0	0	0	0	0	0	0	0
Solanum_lycopersicum	Solyc01g016740	Chr01	21965871	21966233	Helicase-like protein (AHRD V1 ***- Q6H6L6_ORYSJ); contains Interpro domain(s) IPR010285 Protein of unknown function DUF889, eukaryote	0	0	0	0	0	0	0	0	0	0	0	0	0	0	0	0	0	0	0	0	0	0	0	0	0	0	0	0	0	0	0	0	0	0	0	0	0	0	0	0	0	0	0	0
Solanum_lycopersicum	Solyc01g016750	Chr01	21967857	21967946	Helicase-like protein (AHRD V1 *-*- Q9AYF0_ORYSJ)	0	0	0	0	0	0	0	0	0	0	0	0	0	0	0	0	0	0	0	0	0	0	0	0	0	0	0	0	0	0	0	0	0	0	0	0	0	0	0	0	0	0	0	0
Solanum_lycopersicum	Solyc01g016760	Chr01	22026346	22026398	Unknown Protein (AHRD V1)	0	0	0	0	0	0	0	0	0	0	0	0	0	0	0	0	0	0	0	0	0	0	0	0	0	0	0	0	0	0	0	0	0	0	0	0	0	0	0	0	0	0	0	0
Solanum_lycopersicum	Solyc01g016770	Chr01	22059556	22059723	Myb-related transcription factor (AHRD V1 ***- Q40173_SOLLC); contains Interpro domain(s) IPR015495 Myb transcription factor	0	0	0	0	0	0	0	0	0	0	0	0	0	0	0	0	0	0	0	0	0	0	0	0	0	0	0	0	0	0	0	0	0	0	0	0	0	0	0	0	0	0	0	0
Solanum_lycopersicum	Solyc01g016780	Chr01	22059859	22060050	Unknown Protein (AHRD V1)	0	0	0	0	0	0	0	0	0	0	0	0	0	0	0	0	0	0	0	0	0	0	0	0	0	0	0	0	0	0	0	0	0	0	0	0	0	0	0	0	0	0	0	0
Solanum_lycopersicum	Solyc01g016790	Chr01	22212600	22212754	Unknown Protein (AHRD V1)	0	0	0	0	0	0	0	0	0	0	0	0	0	0	0	0	0	0	0	0	0	0	0	0	0	0	0	0	0	0	0	0	0	0	0	0	0	0	0	0	0	0	0	0
Solanum_lycopersicum	Solyc01g016800	Chr01	22233925	22233981	Unknown Protein (AHRD V1)	0	0	0	0	0	0	0	0	0	0	0	0	0	0	0	0	0	0	0	0	0	0	0	0	0	0	0	0	0	0	0	0	0	0	0	0	0	0	0	0	0	0	0	0
Solanum_lycopersicum	Solyc01g016810	Chr01	22249191	22249215	Unknown Protein (AHRD V1)	0	0	0	0	0	0	0	0	0	0	0	0	0	0	0	0	0	0	0	0	0	0	0	0	0	0	0	0	0	0	0	0	0	0	0	0	0	0	0	0	0	0	0	0
Solanum_lycopersicum	Solyc01g016820	Chr01	22323162	22323290	Unknown Protein (AHRD V1)	0	0	0	0	0	0	0	0	0	0	0	0	0	0	0	0	0	0	0	0	0	0	0	0	0	0	0	0	0	0	0	0	0	0	0	0	0	0	0	0	0	0	0	0
Solanum_lycopersicum	Solyc01g016830	Chr01	22440941	22441108	Unknown Protein (AHRD V1)	0	0	0	0	0	0	0	0	0	0	0	0	0	0	0	0	0	0	0	0	0	0	0	0	0	0	0	0	0	0	0	0	0	0	0	0	0	0	0	0	0	0	0	0
Solanum_lycopersicum	Solyc01g016840	Chr01	22475249	22475641	Unknown Protein (AHRD V1)	0	0	0	0	0	0	0	0	0	0	0	0	0	0	0	0	0	0	0	0	0	0	0	0	0	0	0	0	0	0	0	0	0	0	0	0	0	0	0	0	0	0	0	0
Solanum_lycopersicum	Solyc01g016850	Chr01	22563951	22564184	Unknown Protein (AHRD V1)	0	0	0	0	0	0	0	0	0	0	0	0	0	0	0	0	0	0	0	0	0	0	0	0	0	0	0	0	0	0	0	0	0	0	0	0	0	0	0	0	0	0	0	0
Solanum_lycopersicum	Solyc01g016860	Chr01	22639483	22640394	Transposase family tnp2 protein (AHRD V1 *--- Q6ATT2_ORYSJ)	0	0	0	0	0	0	0	0	0	0	0	0	0	0	0	0	0	0	0	0	0	0	0	0	0	0	0	0	0	0	0	0	0	0	0	0	0	0	0	0	0	0	0	0
Solanum_lycopersicum	Solyc01g016870	Chr01	22670320	22670505	Unknown Protein (AHRD V1)	0	0	0	0	0	0	0	0	0	0	0	0	0	0	0	0	0	0	0	0	0	0	0	0	0	0	0	0	0	0	0	0	0	0	0	0	0	0	0	0	0	0	0	0
Solanum_lycopersicum	Solyc01g016880	Chr01	22693409	22693720	Unknown Protein (AHRD V1)	0	0	0	0	0	0	0	0	0	0	0	0	0	0	0	0	0	0	0	0	0	0	0	0	0	0	0	0	0	0	0	0	0	0	0	0	0	0	0	0	0	0	0	0
Solanum_lycopersicum	Solyc01g016890	Chr01	22748239	22748312	Unknown Protein (AHRD V1)	0	0	0	0	0	0	0	0	0	0	0	0	0	0	0	0	0	0	0	0	0	0	0	0	0	0	0	0	0	0	0	0	0	0	0	0	0	0	0	0	0	0	0	0
Solanum_lycopersicum	Solyc01g016900	Chr01	22783720	22783830	Vacuolar protein sorting-associated protein 33 homolog (AHRD V1 ***- VPS33_ARATH); contains Interpro domain(s) IPR001619 Sec1-like protein	0	0	0	0	0	0	0	0	0	0	0	0	0	0	0	0	0	0	0	0	0	0	0	0	0	0	0	0	0	0	0	0	0	0	0	0	0	0	0	0	0	0	0	0
Solanum_lycopersicum	Solyc01g016910	Chr01	22885621	22885797	Unknown Protein (AHRD V1)	0	0	0	0	0	0	0	0	0	0	0	0	0	0	0	0	0	0	0	0	0	0	0	0	0	0	0	0	0	0	0	0	0	0	0	0	0	0	0	0	0	0	0	0
Solanum_lycopersicum	Solyc01g016920	Chr01	22926482	22926656	Unknown Protein (AHRD V1); contains Interpro domain(s) IPR003034 DNA-binding SAP	0	0	0	0	0	0	0	0	0	0	0	0	0	0	0	0	0	0	0	0	0	0	0	0	0	0	0	0	0	0	0	0	0	0	0	0	0	0	0	0	0	0	0	0
Solanum_lycopersicum	Solyc01g016930	Chr01	22941885	22942050	Unknown Protein (AHRD V1); contains Interpro domain(s) IPR003034 DNA-binding SAP	0	0	0	0	0	0	0	0	0	0	0	0	0	0	0	0	0	0	0	0	0	0	0	0	0	0	0	0	0	0	0	0	0	0	0	0	0	0	0	0	0	0	0	0
Solanum_lycopersicum	Solyc01g016940	Chr01	22984483	22984704	Unknown Protein (AHRD V1)	0	0	0	0	0	0	0	0	0	0	0	0	0	0	0	0	0	0	0	0	0	0	0	0	0	0	0	0	0	0	0	0	0	0	0	0	0	0	0	0	0	0	0	0
Solanum_lycopersicum	Solyc01g016950	Chr01	23057146	23058020	Transposon Ty1-PL Gag-Pol polyprotein (AHRD V1 ***- YP11B_YEAST); contains Interpro domain(s) IPR001584 Integrase, catalytic core	0	0	0	0	0	0	0	0	0	0	0	0	0	0	0	0	0	0	0	0	0	0	0	0	0	0	0	0	0	0	0	0	0	0	0	0	0	0	0	0	0	0	0	0
Solanum_lycopersicum	Solyc01g016960	Chr01	23178914	23178931	Nbs, resistance protein fragment	0	0	0	0	0	0	0	0	0	0	0	0	0	0	0	0	0	0	0	0	0	0	0	0	0	0	0	0	0	0	0	0	0	0	0	0	0	0	0	0	0	0	0	0
Solanum_lycopersicum	Solyc01g016970	Chr01	23211802	23212188	Unknown Protein (AHRD V1)	0	0	0	0	0	0	0	0	0	0	0	0	0	0	0	0	0	0	0	0	0	0	0	0	0	0	0	0	0	0	0	0	0	0	0	0	0	0	0	0	0	0	0	0
Solanum_lycopersicum	Solyc01g016980	Chr01	23370351	23371067	Unknown Protein (AHRD V1)	0	0	0	0	0	0	0	0	0	0	0	0	0	0	0	0	0	0	0	0	0	0	0	0	0	0	0	0	0	0	0	0	0	0	0	0	0	0	0	0	0	0	0	0
Solanum_lycopersicum	Solyc01g016990	Chr01	23494315	23494420	Unknown Protein (AHRD V1)	0	0	0	0	0	0	0	0	0	0	0	0	0	0	0	0	0	0	0	0	0	0	0	0	0	0	0	0	0	0	0	0	0	0	0	0	0	0	0	0	0	0	0	0
Solanum_lycopersicum	Solyc01g017000	Chr01	23496019	23496140	Unknown Protein (AHRD V1)	0	0	0	0	0	0	0	0	0	0	0	0	0	0	0	0	0	0	0	0	0	0	0	0	0	0	0	0	0	0	0	0	0	0	0	0	0	0	0	0	0	0	0	0
Solanum_lycopersicum	Solyc01g017010	Chr01	23503033	23503200	Unknown Protein (AHRD V1)	0	0	0	0	0	0	0	0	0	0	0	0	0	0	0	0	0	0	0	0	0	0	0	0	0	0	0	0	0	0	0	0	0	0	0	0	0	0	0	0	0	0	0	0
Solanum_lycopersicum	Solyc01g017020	Chr01	23507992	23508041	Unknown Protein (AHRD V1)	0	0	0	0	0	0	0	0	0	0	0	0	0	0	0	0	0	0	0	0	0	0	0	0	0	0	0	0	0	0	0	0	0	0	0	0	0	0	0	0	0	0	0	0
Solanum_lycopersicum	Solyc01g017030	Chr01	23550205	23550350	ARID/BRIGHT DNA-binding domain-containing protein (AHRD V1 ***- D7KTU4_ARALY); contains Interpro domain(s) IPR008978 HSP20-like chaperone	1	0	0	1	0	0	0	0	0	0	0	0	0	0	0	0	0	0	0	0	0	0	0	0	0	0	0	0	0	0	0	0	0	0	0	0	0	0	0	0	0	0	0	0
Solanum_lycopersicum	Solyc01g017040	Chr01	23786468	23787004	Unknown Protein (AHRD V1)	0	0	0	0	0	0	0	0	0	0	0	0	0	0	0	0	0	0	0	0	0	0	0	0	0	0	0	0	0	0	0	0	0	0	0	0	0	0	0	0	0	0	0	0
Solanum_lycopersicum	Solyc01g017050	Chr01	23791077	23791394	PG1 protein (Fragment) (AHRD V1 --*- D0EZ76_BACAM)	0	0	0	0	0	0	0	0	0	0	0	0	0	0	0	0	0	0	0	0	0	0	0	0	0	0	0	0	0	0	0	0	0	0	0	0	0	0	0	0	0	0	0	0
Solanum_lycopersicum	Solyc01g017060	Chr01	23869609	23869832	Ycf2 (AHRD V1 ***- D2KLP5_OLEEU); contains Interpro domain(s) IPR008543 Chloroplast Ycf2	0	0	0	0	0	0	0	0	0	0	0	0	0	0	0	0	0	0	0	0	0	0	0	0	0	0	0	0	0	0	0	0	0	0	0	0	0	0	0	0	0	0	0	0
Solanum_lycopersicum	Solyc01g017070	Chr01	23870414	23870553	Ycf2 (AHRD V1 *-*- A6Y9W3_9MAGN); contains Interpro domain(s) IPR008543 Chloroplast Ycf2	0	0	0	0	0	0	0	0	0	0	0	0	0	0	0	0	0	0	0	0	0	0	0	0	0	0	0	0	0	0	0	0	0	0	0	0	0	0	0	0	0	0	0	0
Solanum_lycopersicum	Solyc01g017080	Chr01	23872219	23872610	Ycf2 (AHRD V1 *-*- A6YA57_9MAGN); contains Interpro domain(s) IPR019645 Protein precursor Ycf15, putative, chloroplast	0	0	0	0	0	0	0	0	0	0	0	0	0	0	0	0	0	0	0	0	0	0	0	0	0	0	0	0	0	0	0	0	0	0	0	0	0	0	0	0	0	0	0	0
Solanum_lycopersicum	Solyc01g017090	Chr01	23876298	23876888	NADH-quinone oxidoreductase subunit L (AHRD V1 *-*- NUOL_NEIMA); contains Interpro domain(s) IPR018393 NADH-plastoquinone oxidoreductase, chain 5 subgroup	0	0	0	0	0	0	0	0	0	0	0	0	0	0	0	0	0	0	0	0	0	0	0	0	0	0	0	0	0	0	0	0	0	0	0	0	0	0	0	0	0	0	0	0
Solanum_lycopersicum	Solyc01g017100	Chr01	23876976	23877104	NADH-quinone oxidoreductase subunit L (AHRD V1 ***- NUOL_RHOCA); contains Interpro domain(s) IPR001750 NADH:ubiquinone/plastoquinone oxidoreductase	0	0	0	0	0	0	0	0	0	0	0	0	0	0	0	0	0	0	0	0	0	0	0	0	0	0	0	0	0	0	0	0	0	0	0	0	0	0	0	0	0	0	0	0
Solanum_lycopersicum	Solyc01g017110	Chr01	23877674	23877930	NADH dehydrogenase subunit 5 (Fragment) (AHRD V1 *-*- C4PB69_SOLPN); contains Interpro domain(s) IPR008543 Chloroplast Ycf2	0	0	0	0	0	0	0	0	0	0	0	0	0	0	0	0	0	0	0	0	0	0	0	0	0	0	0	0	0	0	0	0	0	0	0	0	0	0	0	0	0	0	0	0
Solanum_lycopersicum	Solyc01g017120	Chr01	23880304	23880594	Ycf2 (AHRD V1 ***- A6Y9Y0_HEUMI); contains Interpro domain(s) IPR008543 Chloroplast Ycf2	0	0	0	0	0	0	0	0	0	0	0	0	0	0	0	0	0	0	0	0	0	0	0	0	0	0	0	0	0	0	0	0	0	0	0	0	0	0	0	0	0	0	0	0
Solanum_lycopersicum	Solyc01g017130	Chr01	23880666	23880896	Ycf2 (AHRD V1 ***- D2SXY2_9MAGN)	0	0	0	0	0	0	0	0	0	0	0	0	0	0	0	0	0	0	0	0	0	0	0	0	0	0	0	0	0	0	0	0	0	0	0	0	0	0	0	0	0	0	0	0
Solanum_lycopersicum	Solyc01g017140	Chr01	23881216	23881534	Ycf2 (AHRD V1 ***- A6YA48_9MAGN)	0	0	0	0	0	0	0	0	0	0	0	0	0	0	0	0	0	0	0	0	0	0	0	0	0	0	0	0	0	0	0	0	0	0	0	0	0	0	0	0	0	0	0	0
Solanum_lycopersicum	Solyc01g017150	Chr01	23883967	23884131	Ycf15 (AHRD V1 ***- D2KLP6_OLEEU); contains Interpro domain(s) IPR019645 Protein precursor Ycf15, putative, chloroplast	0	0	0	0	0	0	0	0	0	0	0	0	0	0	0	0	0	0	0	0	0	0	0	0	0	0	0	0	0	0	0	0	0	0	0	0	0	0	0	0	0	0	0	0
Solanum_lycopersicum	Solyc01g017160	Chr01	23885048	23885203	NAD(P)H-quinone oxidoreductase subunit 2 chloroplastic (AHRD V1 ***- Q0PUW8_PRUPE)	0	0	0	0	0	0	0	0	0	0	0	0	0	0	0	0	0	0	0	0	0	0	0	0	0	0	0	0	0	0	0	0	0	0	0	0	0	0	0	0	0	0	0	0
Solanum_lycopersicum	Solyc01g017170	Chr01	23886264	23886460	NAD(P)H-quinone oxidoreductase subunit 2 chloroplastic (AHRD V1 ***- A0ART9_AGAAF); contains Interpro domain(s) IPR001750 NADH:ubiquinone/plastoquinone oxidoreductase	0	0	0	0	0	0	0	0	0	0	0	0	0	0	0	0	0	0	0	0	0	0	0	0	0	0	0	0	0	0	0	0	0	0	0	0	0	0	0	0	0	0	0	0
Solanum_lycopersicum	Solyc01g017180	Chr01	23886508	23886780	NAD(P)H-quinone oxidoreductase subunit 2 chloroplastic (AHRD V1 ***- C7BFB5_DENLA); contains Interpro domain(s) IPR001750 NADH:ubiquinone/plastoquinone oxidoreductase	0	0	0	0	0	0	0	0	0	0	0	0	0	0	0	0	0	0	0	0	0	0	0	0	0	0	0	0	0	0	0	0	0	0	0	0	0	0	0	0	0	0	0	0
Solanum_lycopersicum	Solyc01g017190	Chr01	23887447	23887554	NAD(P)H-quinone oxidoreductase subunit 2 chloroplastic (AHRD V1 ***- A6YA00_KALDA); contains Interpro domain(s) IPR000235 Ribosomal protein S7	0	0	0	0	0	0	0	0	0	0	0	0	0	0	0	0	0	0	0	0	0	0	0	0	0	0	0	0	0	0	0	0	0	0	0	0	0	0	0	0	0	0	0	0
Solanum_lycopersicum	Solyc01g017200	Chr01	23889103	23889114	Acetyl-coenzyme A carboxylase carboxyl transferase subunit beta (AHRD V1 *-*- ACCD_EPIVI)	0	0	0	0	0	0	0	0	0	0	0	0	0	0	0	0	0	0	0	0	0	0	0	0	0	0	0	0	0	0	0	0	0	0	0	0	0	0	0	0	0	0	0	0
Solanum_lycopersicum	Solyc01g017210	Chr01	23891018	23891191	NAD(P)H-quinone oxidoreductase subunit 3 (AHRD V1 ***- D3WEI8_LIQST); contains Interpro domain(s) IPR000440 NADH:ubiquinone/plastoquinone oxidoreductase, chain 3	0	0	0	0	0	0	0	0	0	0	0	0	0	0	0	0	0	0	0	0	0	0	0	0	0	0	0	0	0	0	0	0	0	0	0	0	0	0	0	0	0	0	0	0
Solanum_lycopersicum	Solyc01g017220	Chr01	23893684	23893974	ATP synthase epsilon chain chloroplastic (AHRD V1 ***- D3WDX2_9ROSA); contains Interpro domain(s) IPR001469 ATPase, F1 complex, delta/epsilon subunit	0	0	0	0	0	0	0	0	0	0	0	0	0	0	0	0	0	0	0	0	0	0	0	0	0	0	0	0	0	0	0	0	0	0	0	0	0	0	0	0	0	0	0	0
Solanum_lycopersicum	Solyc01g017230	Chr01	23894203	23894394	NADH dehydrogenase subunit (Fragment) (AHRD V1 ***- B7SRE2_9SOLA); contains Interpro domain(s) IPR002128 NADH:ubiquinone/plastoquinone oxidoreductase, chloroplast chain 5, C-terminal	0	0	0	0	0	0	0	0	0	0	0	0	0	0	0	0	0	0	0	0	0	0	0	0	0	0	0	0	0	0	0	0	0	0	0	0	0	0	0	0	0	0	0	0
Solanum_lycopersicum	Solyc01g017240	Chr01	23895491	23895847	Ycf1 (Fragment) (AHRD V1 ***- A6Y9X6_HAMJA); contains Interpro domain(s) IPR008896 Ycf1	0	0	0	0	0	0	0	0	0	0	0	0	0	0	0	0	0	0	0	0	0	0	0	0	0	0	0	0	0	0	0	0	0	0	0	0	0	0	0	0	0	0	0	0
Solanum_lycopersicum	Solyc01g017250	Chr01	23896919	23897125	Ycf1 (AHRD V1 *--- D2KLR1_OLEEU); contains Interpro domain(s) IPR008896 Ycf1	0	0	0	0	0	0	0	0	0	0	0	0	0	0	0	0	0	0	0	0	0	0	0	0	0	0	0	0	0	0	0	0	0	0	0	0	0	0	0	0	0	0	0	0
Solanum_lycopersicum	Solyc01g017260	Chr01	23899040	23899219	NAD(P)H-quinone oxidoreductase subunit 2 chloroplastic (AHRD V1 ***- D3WBN8_LONJA); contains Interpro domain(s) IPR001750 NADH:ubiquinone/plastoquinone oxidoreductase	0	0	0	0	0	0	0	0	0	0	0	0	0	0	0	0	0	0	0	0	0	0	0	0	0	0	0	0	0	0	0	0	0	0	0	0	0	0	0	0	0	0	0	0
Solanum_lycopersicum	Solyc01g017270	Chr01	23900551	23900739	Ycf15 (AHRD V1 ***- A6YA40_9MAGN); contains Interpro domain(s) IPR019645 Protein precursor Ycf15, putative, chloroplast	0	0	0	0	0	0	0	0	0	0	0	0	0	0	0	0	0	0	0	0	0	0	0	0	0	0	0	0	0	0	0	0	0	0	0	0	0	0	0	0	0	0	0	0
Solanum_lycopersicum	Solyc01g017280	Chr01	23901473	23901573	Ycf2 (AHRD V1 ***- C0LEB7_9ROSI)	0	0	0	0	0	0	0	0	0	0	0	0	0	0	0	0	0	0	0	0	0	0	0	0	0	0	0	0	0	0	0	0	0	0	0	0	0	0	0	0	0	0	0	0
Solanum_lycopersicum	Solyc01g017290	Chr01	23901615	23901965	Ycf2 (AHRD V1 ***- A6YA16_9MAGN)	0	0	0	0	0	0	0	0	0	0	0	0	0	0	0	0	0	0	0	0	0	0	0	0	0	0	0	0	0	0	0	0	0	0	0	0	0	0	0	0	0	0	0	0
Solanum_lycopersicum	Solyc01g017300	Chr01	23934630	23934679	Photosystem I P700 chlorophyll a apoprotein A1 (AHRD V1 *-*- D4PBB1_PHODC); contains Interpro domain(s) IPR001280 Photosystem I psaA and psaB	0	0	0	0	0	0	0	0	0	0	0	0	0	0	0	0	0	0	0	0	0	0	0	0	0	0	0	0	0	0	0	0	0	0	0	0	0	0	0	0	0	0	0	0
Solanum_lycopersicum	Solyc01g017310	Chr01	23936390	23936614	Photosystem I P700 chlorophyll a apoprotein A1 (AHRD V1 ***- B7T350_9ROSI); contains Interpro domain(s) IPR001280 Photosystem I psaA and psaB	0	0	0	0	0	0	0	0	0	0	0	0	0	0	0	0	0	0	0	0	0	0	0	0	0	0	0	0	0	0	0	0	0	0	0	0	0	0	0	0	0	0	0	0
Solanum_lycopersicum	Solyc01g017320	Chr01	23936803	23937009	Photosystem I P700 chlorophyll a apoprotein A1 (AHRD V1 ***- D3WBY3_9MAGN); contains Interpro domain(s) IPR001280 Photosystem I psaA and psaB	0	0	0	0	0	0	0	0	0	0	0	0	0	0	0	0	0	0	0	0	0	0	0	0	0	0	0	0	0	0	0	0	0	0	0	0	0	0	0	0	0	0	0	0
Solanum_lycopersicum	Solyc01g017330	Chr01	23937055	23937137	Photosystem I P700 chlorophyll a apoprotein A1 (AHRD V1 ***- D3WCE1_NEROL); contains Interpro domain(s) IPR001280 Photosystem I psaA and psaB	0	0	0	0	0	0	0	0	0	0	0	0	0	0	0	0	0	0	0	0	0	0	0	0	0	0	0	0	0	0	0	0	0	0	0	0	0	0	0	0	0	0	0	0
Solanum_lycopersicum	Solyc01g017340	Chr01	23939168	23939242	Cytochrome c biogenesis protein ccsA (AHRD V1 *-*- D8FZF0_9CYAN); contains Interpro domain(s) IPR002541 Cytochrome c assembly protein	0	0	0	0	0	0	0	0	0	0	0	0	0	0	0	0	0	0	0	0	0	0	0	0	0	0	0	0	0	0	0	0	0	0	0	0	0	0	0	0	0	0	0	0
Solanum_lycopersicum	Solyc01g017350	Chr01	23939870	23939876	DNA-directed RNA polymerase subunit beta&apos&apos (AHRD V1 ***- A9XW65_CORFO)	0	0	0	0	0	0	0	0	0	0	0	0	0	0	0	0	0	0	0	0	0	0	0	0	0	0	0	0	0	0	0	0	0	0	0	0	0	0	0	0	0	0	0	0
Solanum_lycopersicum	Solyc01g017360	Chr01	23941138	23941142	DNA-directed RNA polymerase subunit beta (AHRD V1 ***- D3WBC8_9BORA); contains Interpro domain(s) IPR015712 DNA-directed RNA polymerase, subunit 2	0	0	0	0	0	0	0	0	0	0	0	0	0	0	0	0	0	0	0	0	0	0	0	0	0	0	0	0	0	0	0	0	0	0	0	0	0	0	0	0	0	0	0	0
Solanum_lycopersicum	Solyc01g017370	Chr01	23941752	23942011	DNA-directed RNA polymerase subunit beta&apos; (AHRD V1 ***- RPOC1_SOLLC); contains Interpro domain(s) IPR007080 RNA polymerase Rpb1, domain 1	0	0	0	0	0	0	0	0	0	0	0	0	0	0	0	0	0	0	0	0	0	0	0	0	0	0	0	0	0	0	0	0	0	0	0	0	0	0	0	0	0	0	0	0
Solanum_lycopersicum	Solyc01g017380	Chr01	23943361	23943618	DNA-directed RNA polymerase subunit beta&apos; (AHRD V1 ***- RPOC1_LEMMI); contains Interpro domain(s) IPR007080 RNA polymerase Rpb1, domain 1	0	0	0	0	0	0	0	0	0	0	0	0	0	0	0	0	0	0	0	0	0	0	0	0	0	0	0	0	0	0	0	0	0	0	0	0	0	0	0	0	0	0	0	0
Solanum_lycopersicum	Solyc01g017390	Chr01	23943731	23943916	DNA-directed RNA polymerase subunit beta&apos; (AHRD V1 ***- RPOC1_SOYBN); contains Interpro domain(s) IPR000722 RNA polymerase, alpha subunit	0	0	0	0	0	0	0	0	0	0	0	0	0	0	0	0	0	0	0	0	0	0	0	0	0	0	0	0	0	0	0	0	0	0	0	0	0	0	0	0	0	0	0	0
Solanum_lycopersicum	Solyc01g017400	Chr01	23944576	23944638	30S ribosomal protein S7 chloroplastic (AHRD V1 ***- D3WCI5_NEROL); contains Interpro domain(s) IPR000235 Ribosomal protein S7	0	0	0	0	0	0	0	0	0	0	0	0	0	0	0	0	0	0	0	0	0	0	0	0	0	0	0	0	0	0	0	0	0	0	0	0	0	0	0	0	0	0	0	0
Solanum_lycopersicum	Solyc01g017410	Chr01	23947511	23947563	Ycf2 (AHRD V1 ***- D2KLP5_OLEEU); contains Interpro domain(s) IPR008543 Chloroplast Ycf2	0	0	0	0	0	0	0	0	0	0	0	0	0	0	0	0	0	0	0	0	0	0	0	0	0	0	0	0	0	0	0	0	0	0	0	0	0	0	0	0	0	0	0	0
Solanum_lycopersicum	Solyc01g017420	Chr01	23948065	23948277	DNA-directed RNA polymerase subunit beta&apos&apos (AHRD V1 ***- D2KLS8_OLEEU); contains Interpro domain(s) IPR001268 NADH:ubiquinone oxidoreductase, 30 kDa subunit	0	0	0	0	0	0	0	0	0	0	0	0	0	0	0	0	0	0	0	0	0	0	0	0	0	0	0	0	0	0	0	0	0	0	0	0	0	0	0	0	0	0	0	0
Solanum_lycopersicum	Solyc01g017430	Chr01	23950311	23950640	Cytochrome b6-f complex subunit 4 (AHRD V1 ***- D5FHB7_PHODC); contains Interpro domain(s) IPR005870 Cytochrome b6/f complex, subunit IV	0	0	0	0	0	0	0	0	0	0	0	0	0	0	0	0	0	0	0	0	0	0	0	0	0	0	0	0	0	0	0	0	0	0	0	0	0	0	0	0	0	0	0	0
Solanum_lycopersicum	Solyc01g017440	Chr01	23951893	23951968	DNA-directed RNA polymerase subunit alpha (AHRD V1 ***- D3WAW9_AUCJA); contains Interpro domain(s) IPR011262 DNA-directed RNA polymerase, insert	0	0	0	0	0	0	0	0	0	0	0	0	0	0	0	0	0	0	0	0	0	0	0	0	0	0	0	0	0	0	0	0	0	0	0	0	0	0	0	0	0	0	0	0
Solanum_lycopersicum	Solyc01g017450	Chr01	23952308	23952488	30S ribosomal protein S11 chloroplastic (AHRD V1 ***- B5AH31_9ROSI); contains Interpro domain(s) IPR001971 Ribosomal protein S11	0	0	0	0	0	0	0	0	0	0	0	0	0	0	0	0	0	0	0	0	0	0	0	0	0	0	0	0	0	0	0	0	0	0	0	0	0	0	0	0	0	0	0	0
Solanum_lycopersicum	Solyc01g017460	Chr01	23952762	23952917	DNA-directed RNA polymerase subunit beta&apos; (AHRD V1 ***- RPOC1_FAGEA); contains Interpro domain(s) IPR000722 RNA polymerase, alpha subunit	0	0	0	0	0	0	0	0	0	0	0	0	0	0	0	0	0	0	0	0	0	0	0	0	0	0	0	0	0	0	0	0	0	0	0	0	0	0	0	0	0	0	0	0
Solanum_lycopersicum	Solyc01g017470	Chr01	23953063	23953488	DNA-directed RNA polymerase subunit beta&apos; (AHRD V1 ***- RPOC1_SOLLC); contains Interpro domain(s) IPR000722 RNA polymerase, alpha subunit	0	0	0	0	0	0	0	0	0	0	0	0	0	0	0	0	0	0	0	0	0	0	0	0	0	0	0	0	0	0	0	0	0	0	0	0	0	0	0	0	0	0	0	0
Solanum_lycopersicum	Solyc01g017480	Chr01	23954240	23954304	Ycf1 (Fragment) (AHRD V1 ***- A6YA12_LIQST); contains Interpro domain(s) IPR008896 Ycf1	0	0	0	0	0	0	0	0	0	0	0	0	0	0	0	0	0	0	0	0	0	0	0	0	0	0	0	0	0	0	0	0	0	0	0	0	0	0	0	0	0	0	0	0
Solanum_lycopersicum	Solyc01g017490	Chr01	23955736	23956035	Conserved protein (AHRD V1 ***- C7TG00_LACRL)	0	0	0	0	0	0	0	0	0	0	0	0	0	0	0	0	0	0	0	0	0	0	0	0	0	0	0	0	0	0	0	0	0	0	0	0	0	0	0	0	0	0	0	0
Solanum_lycopersicum	Solyc01g017500	Chr01	23960725	23960808	Unknown Protein (AHRD V1)	0	0	0	0	0	0	0	0	0	0	0	0	0	0	0	0	0	0	0	0	0	0	0	0	0	0	0	0	0	0	0	0	0	0	0	0	0	0	0	0	0	0	0	0
Solanum_lycopersicum	Solyc01g017510	Chr01	23962339	23962513	DNA-directed RNA polymerase subunit beta&apos&apos (AHRD V1 ***- D3WAP3_ANTMA)	0	0	0	0	0	0	0	0	0	0	0	0	0	0	0	0	0	0	0	0	0	0	0	0	0	0	0	0	0	0	0	0	0	0	0	0	0	0	0	0	0	0	0	0
Solanum_lycopersicum	Solyc01g017520	Chr01	23965104	23965244	ATP synthase subunit a chloroplastic (AHRD V1 *-*- D3WBN1_LONJA)	0	0	0	0	0	0	0	0	0	0	0	0	0	0	0	0	0	0	0	0	0	0	0	0	0	0	0	0	0	0	0	0	0	0	0	0	0	0	0	0	0	0	0	0
Solanum_lycopersicum	Solyc01g017530	Chr01	23966040	23966144	30S ribosomal protein S2 (AHRD V1 ***- RS2_NOSP7); contains Interpro domain(s) IPR005706 Ribosomal protein S2, bacterial-type	0	0	0	0	0	0	0	0	0	0	0	0	0	0	0	0	0	0	0	0	0	0	0	0	0	0	0	0	0	0	0	0	0	0	0	0	0	0	0	0	0	0	0	0
Solanum_lycopersicum	Solyc01g017540	Chr01	24059552	24059839	Dirigent-like protein 1 (AHRD V1 ***- D2DMN2_GOSHI); contains Interpro domain(s) IPR004265 Plant disease resistance response protein	0	0	0	0	0	0	0	0	0	0	0	0	0	0	0	0	0	0	0	0	0	0	0	0	0	0	0	0	0	0	0	0	0	0	0	0	0	0	0	0	0	0	0	0
Solanum_lycopersicum	Solyc01g017550	Chr01	24088247	24088413	Unknown Protein (AHRD V1)	0	0	0	0	0	0	0	0	0	0	0	0	0	0	0	0	0	0	0	0	0	0	0	0	0	0	0	0	0	0	0	0	0	0	0	0	0	0	0	0	0	0	0	0
Solanum_lycopersicum	Solyc01g017560	Chr01	24108054	24108116	Unknown Protein (AHRD V1)	0	0	0	0	0	0	0	0	0	0	0	0	0	0	0	0	0	0	0	0	0	0	0	0	0	0	0	0	0	0	0	0	0	0	0	0	0	0	0	0	0	0	0	0
Solanum_lycopersicum	Solyc01g017570	Chr01	24130376	24130582	Unknown Protein (AHRD V1)	0	0	0	0	0	0	0	0	0	0	0	0	0	0	0	0	0	0	0	0	0	0	0	0	0	0	0	0	0	0	0	0	0	0	0	0	0	0	0	0	0	0	0	0
Solanum_lycopersicum	Solyc01g017580	Chr01	24183724	24183963	Unknown Protein (AHRD V1)	1	0	0	1	0	0	0	0	0	0	0	0	0	0	0	0	0	0	0	0	0	0	0	0	0	0	0	0	0	0	0	0	0	0	0	0	0	0	0	0	0	0	0	0
Solanum_lycopersicum	Solyc01g017590	Chr01	24321020	24321052	Unknown Protein (AHRD V1)	0	0	0	0	0	0	0	0	0	0	0	0	0	0	0	0	0	0	0	0	0	0	0	0	0	0	0	0	0	0	0	0	0	0	0	0	0	0	0	0	0	0	0	0
Solanum_lycopersicum	Solyc01g017600	Chr01	24337113	24337255	Plant viral-response family protein (AHRD V1 **-- B6SQA7_MAIZE); contains Interpro domain(s) IPR006904 Protein of unknown function DUF716	0	0	0	0	0	0	0	0	0	0	0	0	0	0	0	0	0	0	0	0	0	0	0	0	0	0	0	0	0	0	0	0	0	0	0	0	0	0	0	0	0	0	0	0
Solanum_lycopersicum	Solyc01g017610	Chr01	24436530	24436609	Alliinase (Fragment) (AHRD V1 ***- D2CXM3_ALLSA); contains Interpro domain(s) IPR006948 Allinase, C-terminal	0	0	0	0	0	0	0	0	0	0	0	0	0	0	0	0	0	0	0	0	0	0	0	0	0	0	0	0	0	0	0	0	0	0	0	0	0	0	0	0	0	0	0	0
Solanum_lycopersicum	Solyc01g017620	Chr01	24449669	24449902	Unknown Protein (AHRD V1)	0	0	0	0	0	0	0	0	0	0	0	0	0	0	0	0	0	0	0	0	0	0	0	0	0	0	0	0	0	0	0	0	0	0	0	0	0	0	0	0	0	0	0	0
Solanum_lycopersicum	Solyc01g017630	Chr01	24576008	24576349	Ribosomal protein S4 (AHRD V1 ***- B6VJZ4_VITVI); contains Interpro domain(s) IPR002942 RNA-binding S4	0	0	0	0	0	0	0	0	0	0	0	0	0	0	0	0	0	0	0	0	0	0	0	0	0	0	0	0	0	0	0	0	0	0	0	0	0	0	0	0	0	0	0	0
Solanum_lycopersicum	Solyc01g017640	Chr01	24648902	24648987	Unknown Protein (AHRD V1)	0	0	0	0	0	0	0	0	0	0	0	0	0	0	0	0	0	0	0	0	0	0	0	0	0	0	0	0	0	0	0	0	0	0	0	0	0	0	0	0	0	0	0	0
Solanum_lycopersicum	Solyc01g017650	Chr01	24719137	24719145	Unknown Protein (AHRD V1)	0	0	0	0	0	0	0	0	0	0	0	0	0	0	0	0	0	0	0	0	0	0	0	0	0	0	0	0	0	0	0	0	0	0	0	0	0	0	0	0	0	0	0	0
Solanum_lycopersicum	Solyc01g017660	Chr01	24721557	24721681	Unknown Protein (AHRD V1)	0	0	0	0	0	0	0	0	0	0	0	0	0	0	0	0	0	0	0	0	0	0	0	0	0	0	0	0	0	0	0	0	0	0	0	0	0	0	0	0	0	0	0	0
Solanum_lycopersicum	Solyc01g017670	Chr01	24732728	24732753	Unknown Protein (AHRD V1)	0	0	0	0	0	0	0	0	0	0	0	0	0	0	0	0	0	0	0	0	0	0	0	0	0	0	0	0	0	0	0	0	0	0	0	0	0	0	0	0	0	0	0	0
Solanum_lycopersicum	Solyc01g017680	Chr01	24790613	24790624	Unknown Protein (AHRD V1)	0	0	0	0	0	0	0	0	0	0	0	0	0	0	0	0	0	0	0	0	0	0	0	0	0	0	0	0	0	0	0	0	0	0	0	0	0	0	0	0	0	0	0	0
Solanum_lycopersicum	Solyc01g017690	Chr01	24866020	24866313	Nbs, resistance protein fragment	0	0	0	0	0	0	0	0	0	0	0	0	0	0	0	0	0	0	0	0	0	0	0	0	0	0	0	0	0	0	0	0	0	0	0	0	0	0	0	0	0	0	0	0
Solanum_lycopersicum	Solyc01g017700	Chr01	24866536	24866760	Resistance protein PSH-RGH7 (AHRD V1 ***- B0FWN8_SOLTU)	0	0	0	0	0	0	0	0	0	0	0	0	0	0	0	0	0	0	0	0	0	0	0	0	0	0	0	0	0	0	0	0	0	0	0	0	0	0	0	0	0	0	0	0
Solanum_lycopersicum	Solyc01g017710	Chr01	24903762	24903917	Unknown Protein (AHRD V1)	0	0	0	0	0	0	0	0	0	0	0	0	0	0	0	0	0	0	0	0	0	0	0	0	0	0	0	0	0	0	0	0	0	0	0	0	0	0	0	0	0	0	0	0
Solanum_lycopersicum	Solyc01g017720	Chr01	24920107	24920160	Unknown Protein (AHRD V1)	0	0	0	0	0	0	0	0	0	0	0	0	0	0	0	0	0	0	0	0	0	0	0	0	0	0	0	0	0	0	0	0	0	0	0	0	0	0	0	0	0	0	0	0
Solanum_lycopersicum	Solyc01g017730	Chr01	24936827	24936874	Unknown Protein (AHRD V1)	0	0	0	0	0	0	0	0	0	0	0	0	0	0	0	0	0	0	0	0	0	0	0	0	0	0	0	0	0	0	0	0	0	0	0	0	0	0	0	0	0	0	0	0
Solanum_lycopersicum	Solyc01g017740	Chr01	25132496	25132789	Cytochrome b6 (AHRD V1 *-*- B7T3I6_9ROSI); contains Interpro domain(s) IPR005797 Cytochrome b/b6, N-terminal	0	0	0	0	0	0	0	0	0	0	0	0	0	0	0	0	0	0	0	0	0	0	0	0	0	0	0	0	0	0	0	0	0	0	0	0	0	0	0	0	0	0	0	0
Solanum_lycopersicum	Solyc01g017750	Chr01	25350732	25350764	Unknown Protein (AHRD V1)	0	0	0	0	0	0	0	0	0	0	0	0	0	0	0	0	0	0	0	0	0	0	0	0	0	0	0	0	0	0	0	0	0	0	0	0	0	0	0	0	0	0	0	0
Solanum_lycopersicum	Solyc01g017760	Chr01	25359170	25359300	Unknown Protein (AHRD V1)	0	0	0	0	0	0	0	0	0	0	0	0	0	0	0	0	0	0	0	0	0	0	0	0	0	0	0	0	0	0	0	0	0	0	0	0	0	0	0	0	0	0	0	0
Solanum_lycopersicum	Solyc01g017770	Chr01	25365692	25366738	F-box family protein (AHRD V1 ***- D7MFP4_ARALY); contains Interpro domain(s) IPR013187 F-box associated type 3	0	0	0	0	0	0	0	0	0	0	0	0	0	0	0	0	0	0	0	0	0	0	0	0	0	0	0	0	0	0	0	0	0	0	0	0	0	0	0	0	0	0	0	0
Solanum_lycopersicum	Solyc01g017780	Chr01	25382471	25382741	Transposon Ty1-BR Gag-Pol polyprotein (AHRD V1 ***- YB12B_YEAST); contains Interpro domain(s) IPR001584 Integrase, catalytic core	0	0	0	0	0	0	0	0	0	0	0	0	0	0	0	0	0	0	0	0	0	0	0	0	0	0	0	0	0	0	0	0	0	0	0	0	0	0	0	0	0	0	0	0
Solanum_lycopersicum	Solyc01g017790	Chr01	25432284	25432286	ARID/BRIGHT DNA-binding domain-containing protein (AHRD V1 ***- D7KTU4_ARALY); contains Interpro domain(s) IPR008978 HSP20-like chaperone	0	0	0	0	0	0	0	0	0	0	0	0	0	0	0	0	0	0	0	0	0	0	0	0	0	0	0	0	0	0	0	0	0	0	0	0	0	0	0	0	0	0	0	0
Solanum_lycopersicum	Solyc01g017800	Chr01	25436512	25436727	Unknown Protein (AHRD V1)	0	0	0	0	0	0	0	0	0	0	0	0	0	0	0	0	0	0	0	0	0	0	0	0	0	0	0	0	0	0	0	0	0	0	0	0	0	0	0	0	0	0	0	0
Solanum_lycopersicum	Solyc01g017810	Chr01	25544989	25545900	Transposase family tnp2 protein (AHRD V1 *--- Q6ATT2_ORYSJ)	0	0	0	0	0	0	0	0	0	0	0	0	0	0	0	0	0	0	0	0	0	0	0	0	0	0	0	0	0	0	0	0	0	0	0	0	0	0	0	0	0	0	0	0
Solanum_lycopersicum	Solyc01g017820	Chr01	25558399	25558560	Unknown Protein (AHRD V1)	0	0	0	0	0	0	0	0	0	0	0	0	0	0	0	0	0	0	0	0	0	0	0	0	0	0	0	0	0	0	0	0	0	0	0	0	0	0	0	0	0	0	0	0
Solanum_lycopersicum	Solyc01g017830	Chr01	25612248	25613159	Transposase family tnp2 protein (AHRD V1 *--- Q6ATT2_ORYSJ)	0	0	0	0	0	0	0	0	0	0	0	0	0	0	0	0	0	0	0	0	0	0	0	0	0	0	0	0	0	0	0	0	0	0	0	0	0	0	0	0	0	0	0	0
Solanum_lycopersicum	Solyc01g017840	Chr01	25767392	25767562	subunit of replication protein A (AHRD V1 *-*- A6BLP0_IPONI); contains Interpro domain(s) IPR016027 Nucleic acid-binding, OB-fold-like	0	0	0	0	0	0	0	0	0	0	0	0	0	0	0	0	0	0	0	0	0	0	0	0	0	0	0	0	0	0	0	0	0	0	0	0	0	0	0	0	0	0	0	0
Solanum_lycopersicum	Solyc01g017850	Chr01	25772004	25772760	Helicase-like protein (AHRD V1 *-*- Q9AYF0_ORYSJ); contains Interpro domain(s) IPR010285 Protein of unknown function DUF889, eukaryote	0	0	0	0	0	0	0	0	0	0	0	0	0	0	0	0	0	0	0	0	0	0	0	0	0	0	0	0	0	0	0	0	0	0	0	0	0	0	0	0	0	0	0	0
Solanum_lycopersicum	Solyc01g017860	Chr01	25791577	25791610	Unknown Protein (AHRD V1)	0	0	0	0	0	0	0	0	0	0	0	0	0	0	0	0	0	0	0	0	0	0	0	0	0	0	0	0	0	0	0	0	0	0	0	0	0	0	0	0	0	0	0	0
Solanum_lycopersicum	Solyc01g017870	Chr01	25833816	25833870	Unknown Protein (AHRD V1)	0	0	0	0	0	0	0	0	0	0	0	0	0	0	0	0	0	0	0	0	0	0	0	0	0	0	0	0	0	0	0	0	0	0	0	0	0	0	0	0	0	0	0	0
Solanum_lycopersicum	Solyc01g017880	Chr01	25987497	25987652	Unknown Protein (AHRD V1)	0	0	0	0	0	0	0	0	0	0	0	0	0	0	0	0	0	0	0	0	0	0	0	0	0	0	0	0	0	0	0	0	0	0	0	0	0	0	0	0	0	0	0	0
Solanum_lycopersicum	Solyc01g017890	Chr01	26412125	26412380	Unknown Protein (AHRD V1)	0	0	0	0	0	0	0	0	0	0	0	0	0	0	0	0	0	0	0	0	0	0	0	0	0	0	0	0	0	0	0	0	0	0	0	0	0	0	0	0	0	0	0	0
Solanum_lycopersicum	Solyc01g017900	Chr01	26443916	26444833	Unknown Protein (AHRD V1)	0	0	0	0	0	0	0	0	0	0	0	0	0	0	0	0	0	0	0	0	0	0	0	0	0	0	0	0	0	0	0	0	0	0	0	0	0	0	0	0	0	0	0	0
Solanum_lycopersicum	Solyc01g017910	Chr01	26450388	26450400	Unknown Protein (AHRD V1)	0	0	0	0	0	0	0	0	0	0	0	0	0	0	0	0	0	0	0	0	0	0	0	0	0	0	0	0	0	0	0	0	0	0	0	0	0	0	0	0	0	0	0	0
Solanum_lycopersicum	Solyc01g017920	Chr01	26486856	26486936	Unknown Protein (AHRD V1)	0	0	0	0	0	0	0	0	0	0	0	0	0	0	0	0	0	0	0	0	0	0	0	0	0	0	0	0	0	0	0	0	0	0	0	0	0	0	0	0	0	0	0	0
Solanum_lycopersicum	Solyc01g017930	Chr01	26496703	26496864	Unknown Protein (AHRD V1)	0	0	0	0	0	0	0	0	0	0	0	0	0	0	0	0	0	0	0	0	0	0	0	0	0	0	0	0	0	0	0	0	0	0	0	0	0	0	0	0	0	0	0	0
Solanum_lycopersicum	Solyc01g017940	Chr01	26508725	26508728	Unknown Protein (AHRD V1)	0	0	0	0	0	0	0	0	0	0	0	0	0	0	0	0	0	0	0	0	0	0	0	0	0	0	0	0	0	0	0	0	0	0	0	0	0	0	0	0	0	0	0	0
Solanum_lycopersicum	Solyc01g017950	Chr01	26563400	26563413	Unknown Protein (AHRD V1)	0	0	0	0	0	0	0	0	0	0	0	0	0	0	0	0	0	0	0	0	0	0	0	0	0	0	0	0	0	0	0	0	0	0	0	0	0	0	0	0	0	0	0	0
Solanum_lycopersicum	Solyc01g017960	Chr01	26576533	26576986	Unknown Protein (AHRD V1)	0	0	0	0	0	0	0	0	0	0	0	0	0	0	0	0	0	0	0	0	0	0	0	0	0	0	0	0	0	0	0	0	0	0	0	0	0	0	0	0	0	0	0	0
Solanum_lycopersicum	Solyc01g017970	Chr01	26601861	26602242	Unknown Protein (AHRD V1)	0	0	0	0	0	0	0	0	0	0	0	0	0	0	0	0	0	0	0	0	0	0	0	0	0	0	0	0	0	0	0	0	0	0	0	0	0	0	0	0	0	0	0	0
Solanum_lycopersicum	Solyc01g017980	Chr01	26641568	26642485	Transposase (AHRD V1 **-- Q6IMW0_ORYSA)	0	0	0	0	0	0	0	0	0	0	0	0	0	0	0	0	0	0	0	0	0	0	0	0	0	0	0	0	0	0	0	0	0	0	0	0	0	0	0	0	0	0	0	0
Solanum_lycopersicum	Solyc01g017990	Chr01	26680867	26681071	Unknown Protein (AHRD V1)	0	0	0	0	0	0	0	0	0	0	0	0	0	0	0	0	0	0	0	0	0	0	0	0	0	0	0	0	0	0	0	0	0	0	0	0	0	0	0	0	0	0	0	0
Solanum_lycopersicum	Solyc01g018000	Chr01	26706968	26707257	Unknown Protein (AHRD V1)	0	0	0	0	0	0	0	0	0	0	0	0	0	0	0	0	0	0	0	0	0	0	0	0	0	0	0	0	0	0	0	0	0	0	0	0	0	0	0	0	0	0	0	0
Solanum_lycopersicum	Solyc01g018010	Chr01	26758925	26758951	Unknown Protein (AHRD V1)	0	0	0	0	0	0	0	0	0	0	0	0	0	0	0	0	0	0	0	0	0	0	0	0	0	0	0	0	0	0	0	0	0	0	0	0	0	0	0	0	0	0	0	0
Solanum_lycopersicum	Solyc01g018020	Chr01	26846738	26847268	Transketolase-like protein (AHRD V1 ***- Q8LE99_ARATH); contains Interpro domain(s) IPR005478 Bacterial transketolase	0	0	0	0	0	0	0	0	0	0	0	0	0	0	0	0	0	0	0	0	0	0	0	0	0	0	0	0	0	0	0	0	0	0	0	0	0	0	0	0	0	0	0	0
Solanum_lycopersicum	Solyc01g018040	Chr01	26873384	26873950	Protein FAR1-RELATED SEQUENCE 5 (AHRD V1 ***- FRS5_ARATH); contains Interpro domain(s) IPR018289 MULE transposase, conserved domain	0	0	0	0	0	0	0	0	0	0	0	0	0	0	0	0	0	0	0	0	0	0	0	0	0	0	0	0	0	0	0	0	0	0	0	0	0	0	0	0	0	0	0	0
Solanum_lycopersicum	Solyc01g018050	Chr01	27304961	27305683	Unknown Protein (AHRD V1)	0	0	0	0	0	0	0	0	0	0	0	0	0	0	0	0	0	0	0	0	0	0	0	0	0	0	0	0	0	0	0	0	0	0	0	0	0	0	0	0	0	0	0	0
Solanum_lycopersicum	Solyc01g018060	Chr01	27328723	27328884	30S ribosomal protein S7 chloroplastic (AHRD V1 ***- D3WBE1_9BORA); contains Interpro domain(s) IPR000235 Ribosomal protein S7	0	0	0	0	0	0	0	0	0	0	0	0	0	0	0	0	0	0	0	0	0	0	0	0	0	0	0	0	0	0	0	0	0	0	0	0	0	0	0	0	0	0	0	0
Solanum_lycopersicum	Solyc01g018070	Chr01	27398850	27398962	ARID/BRIGHT DNA-binding domain-containing protein (AHRD V1 ***- D7KTU4_ARALY); contains Interpro domain(s) IPR008978 HSP20-like chaperone	0	0	0	0	0	0	0	0	0	0	0	0	0	0	0	0	0	0	0	0	0	0	0	0	0	0	0	0	0	0	0	0	0	0	0	0	0	0	0	0	0	0	0	0
Solanum_lycopersicum	Solyc01g018080	Chr01	27405721	27405936	Unknown Protein (AHRD V1)	0	0	0	0	0	0	0	0	0	0	0	0	0	0	0	0	0	0	0	0	0	0	0	0	0	0	0	0	0	0	0	0	0	0	0	0	0	0	0	0	0	0	0	0
Solanum_lycopersicum	Solyc01g018090	Chr01	27416905	27416922	Photosystem I P700 chlorophyll a apoprotein A1 (AHRD V1 *-*- B0Z4L7_OENAR); contains Interpro domain(s) IPR001280 Photosystem I psaA and psaB	0	0	0	0	0	0	0	0	0	0	0	0	0	0	0	0	0	0	0	0	0	0	0	0	0	0	0	0	0	0	0	0	0	0	0	0	0	0	0	0	0	0	0	0
Solanum_lycopersicum	Solyc01g018100	Chr01	27540206	27540403	Unknown Protein (AHRD V1)	0	0	0	0	0	0	0	0	0	0	0	0	0	0	0	0	0	0	0	0	0	0	0	0	0	0	0	0	0	0	0	0	0	0	0	0	0	0	0	0	0	0	0	0
Solanum_lycopersicum	Solyc01g019100	Chr01	27564581	27564796	Unknown Protein (AHRD V1)	0	0	0	0	0	0	0	0	0	0	0	0	0	0	0	0	0	0	0	0	0	0	0	0	0	0	0	0	0	0	0	0	0	0	0	0	0	0	0	0	0	0	0	0
Solanum_lycopersicum	Solyc01g020100	Chr01	27743954	27744229	Unknown Protein (AHRD V1)	0	0	0	0	0	0	0	0	0	0	0	0	0	0	0	0	0	0	0	0	0	0	0	0	0	0	0	0	0	0	0	0	0	0	0	0	0	0	0	0	0	0	0	0
Solanum_lycopersicum	Solyc01g020110	Chr01	27747449	27747601	Zinc finger family protein (AHRD V1 *-*- D7LC67_ARALY)	0	0	0	0	0	0	0	0	0	0	0	0	0	0	0	0	0	0	0	0	0	0	0	0	0	0	0	0	0	0	0	0	0	0	0	0	0	0	0	0	0	0	0	0
Solanum_lycopersicum	Solyc01g020120	Chr01	27811481	27811563	DNA replication licensing factor mcm6 (AHRD V1 ***- C4JDH8_UNCRE); contains Interpro domain(s) IPR016027 Nucleic acid-binding, OB-fold-like	0	0	0	0	0	0	0	0	0	0	0	0	0	0	0	0	0	0	0	0	0	0	0	0	0	0	0	0	0	0	0	0	0	0	0	0	0	0	0	0	0	0	0	0
Solanum_lycopersicum	Solyc01g020130	Chr01	27816906	27817529	Glycosyltransferase (AHRD V1 ***- Q50HV0_SOLLC); contains Interpro domain(s) IPR005027 Glycosyl transferase, family 43	0	0	0	0	0	0	0	0	0	0	0	0	0	0	0	0	0	0	0	0	0	0	0	0	0	0	0	0	0	0	0	0	0	0	0	0	0	0	0	0	0	0	0	0
Solanum_lycopersicum	Solyc01g020140	Chr01	27817578	27817639	Glycosyltransferase (AHRD V1 ***- Q50HV0_SOLLC); contains Interpro domain(s) IPR005027 Glycosyl transferase, family 43	0	0	0	0	0	0	0	0	0	0	0	0	0	0	0	0	0	0	0	0	0	0	0	0	0	0	0	0	0	0	0	0	0	0	0	0	0	0	0	0	0	0	0	0
Solanum_lycopersicum	Solyc01g020150	Chr01	27818253	27818341	Glycosyltransferase (AHRD V1 ***- Q50HU7_SOLTU); contains Interpro domain(s) IPR005027 Glycosyl transferase, family 43	0	0	0	0	0	0	0	0	0	0	0	0	0	0	0	0	0	0	0	0	0	0	0	0	0	0	0	0	0	0	0	0	0	0	0	0	0	0	0	0	0	0	0	0
Solanum_lycopersicum	Solyc01g020160	Chr01	27824067	27824123	Unknown Protein (AHRD V1)	0	0	0	0	0	0	0	0	0	0	0	0	0	0	0	0	0	0	0	0	0	0	0	0	0	0	0	0	0	0	0	0	0	0	0	0	0	0	0	0	0	0	0	0
Solanum_lycopersicum	Solyc01g020170	Chr01	27848272	27848652	Basic helix-loop-helix family protein (AHRD V1 ***- D7KF18_ARALY); contains Interpro domain(s) IPR011598 Helix-loop-helix DNA-binding	0	0	0	0	0	0	0	0	0	0	0	0	0	0	0	0	0	0	0	0	0	0	0	0	0	0	0	0	0	0	0	0	0	0	0	0	0	0	0	0	0	0	0	0
Solanum_lycopersicum	Solyc01g020180	Chr01	27860763	27860816	Transcription factor bHLH95 (AHRD V1 *-*- BH095_ARATH)	0	0	0	0	0	0	0	0	0	0	0	0	0	0	0	0	0	0	0	0	0	0	0	0	0	0	0	0	0	0	0	0	0	0	0	0	0	0	0	0	0	0	0	0
Solanum_lycopersicum	Solyc01g020190	Chr01	27872891	27873268	Membrane-associated ring finger 6 (AHRD V1 *--- B3VKM1_PIG); contains Interpro domain(s) IPR011016 Zinc finger, RING-CH-type	0	0	0	0	0	0	0	0	0	0	0	0	0	0	0	0	0	0	0	0	0	0	0	0	0	0	0	0	0	0	0	0	0	0	0	0	0	0	0	0	0	0	0	0
Solanum_lycopersicum	Solyc01g020200	Chr01	27885179	27885310	Hypothetical chloroplast RF1 (AHRD V1 ***- B1NWK7_MANES)	0	0	0	0	0	0	0	0	0	0	0	0	0	0	0	0	0	0	0	0	0	0	0	0	0	0	0	0	0	0	0	0	0	0	0	0	0	0	0	0	0	0	0	0
Solanum_lycopersicum	Solyc01g020210	Chr01	27928868	27929087	Mutator-like transposase (AHRD V1 ***- Q9SL18_ARATH)	0	0	0	0	0	0	0	0	0	0	0	0	0	0	0	0	0	0	0	0	0	0	0	0	0	0	0	0	0	0	0	0	0	0	0	0	0	0	0	0	0	0	0	0
Solanum_lycopersicum	Solyc01g020220	Chr01	27945942	27946025	Replication factor C subunit 5 (AHRD V1 ***- B6T5I0_MAIZE); contains Interpro domain(s) IPR019483 DNA polymerase III, clamp-loader complex, subunit E, C-terminal	0	0	0	0	0	0	0	0	0	0	0	0	0	0	0	0	0	0	0	0	0	0	0	0	0	0	0	0	0	0	0	0	0	0	0	0	0	0	0	0	0	0	0	0
Solanum_lycopersicum	Solyc01g020230	Chr01	27957817	27957856	Unknown Protein (AHRD V1)	0	0	0	0	0	0	0	0	0	0	0	0	0	0	0	0	0	0	0	0	0	0	0	0	0	0	0	0	0	0	0	0	0	0	0	0	0	0	0	0	0	0	0	0
Solanum_lycopersicum	Solyc01g020240	Chr01	27975153	27975321	T31J12.1 protein (Fragment) (AHRD V1 ***- Q9ZPZ6_ARATH)	0	0	0	0	0	0	0	0	0	0	0	0	0	0	0	0	0	0	0	0	0	0	0	0	0	0	0	0	0	0	0	0	0	0	0	0	0	0	0	0	0	0	0	0
Solanum_lycopersicum	Solyc01g020250	Chr01	28113218	28113583	Pol polyprotein (AHRD V1 ***- POL_SMRVH)	0	0	0	0	0	0	0	0	0	0	0	0	0	0	0	0	0	0	0	0	0	0	0	0	0	0	0	0	0	0	0	0	0	0	0	0	0	0	0	0	0	0	0	0
Solanum_lycopersicum	Solyc01g020260	Chr01	28409399	28409414	Unknown Protein (AHRD V1)	0	0	0	0	0	0	0	0	0	0	0	0	0	0	0	0	0	0	0	0	0	0	0	0	0	0	0	0	0	0	0	0	0	0	0	0	0	0	0	0	0	0	0	0
Solanum_lycopersicum	Solyc01g020270	Chr01	28414304	28414498	Ulp1 protease family C-terminal catalytic domain containing protein (AHRD V1 ***- Q60D46_SOLDE); contains Interpro domain(s) IPR003653 Peptidase C48, SUMO/Sentrin/Ubl1	0	0	0	0	0	0	0	0	0	0	0	0	0	0	0	0	0	0	0	0	0	0	0	0	0	0	0	0	0	0	0	0	0	0	0	0	0	0	0	0	0	0	0	0
Solanum_lycopersicum	Solyc01g020280	Chr01	28640069	28640365	Unknown Protein (AHRD V1)	0	0	0	0	0	0	0	0	0	0	0	0	0	0	0	0	0	0	0	0	0	0	0	0	0	0	0	0	0	0	0	0	0	0	0	0	0	0	0	0	0	0	0	0
Solanum_lycopersicum	Solyc01g020290	Chr01	28949136	28949300	60S ribosomal protein L7A-like (AHRD V1 ***- Q2VCI3_SOLTU)	0	0	0	0	0	0	0	0	0	0	0	0	0	0	0	0	0	0	0	0	0	0	0	0	0	0	0	0	0	0	0	0	0	0	0	0	0	0	0	0	0	0	0	0
Solanum_lycopersicum	Solyc01g020300	Chr01	29018562	29018574	Unknown Protein (AHRD V1)	0	0	0	0	0	0	0	0	0	0	0	0	0	0	0	0	0	0	0	0	0	0	0	0	0	0	0	0	0	0	0	0	0	0	0	0	0	0	0	0	0	0	0	0
Solanum_lycopersicum	Solyc01g020310	Chr01	29272861	29273023	Pol polyprotein (AHRD V1 ***- Q94FM1_CITPA)	0	0	0	0	0	0	0	0	0	0	0	0	0	0	0	0	0	0	0	0	0	0	0	0	0	0	0	0	0	0	0	0	0	0	0	0	0	0	0	0	0	0	0	0
Solanum_lycopersicum	Solyc01g020320	Chr01	29295155	29295265	Unknown Protein (AHRD V1)	0	0	0	0	0	0	0	0	0	0	0	0	0	0	0	0	0	0	0	0	0	0	0	0	0	0	0	0	0	0	0	0	0	0	0	0	0	0	0	0	0	0	0	0
Solanum_lycopersicum	Solyc01g020330	Chr01	29320888	29320949	Unknown Protein (AHRD V1)	0	0	0	0	0	0	0	0	0	0	0	0	0	0	0	0	0	0	0	0	0	0	0	0	0	0	0	0	0	0	0	0	0	0	0	0	0	0	0	0	0	0	0	0
Solanum_lycopersicum	Solyc01g020340	Chr01	29350551	29351077	Pentatricopeptide repeat-containing protein (AHRD V1 ***- D7MLP6_ARALY); contains Interpro domain(s) IPR002885 Pentatricopeptide repeat	0	0	0	0	0	0	0	0	0	0	0	0	0	0	0	0	0	0	0	0	0	0	0	0	0	0	0	0	0	0	0	0	0	0	0	0	0	0	0	0	0	0	0	0
Solanum_lycopersicum	Solyc01g020350	Chr01	29359624	29359779	Unknown Protein (AHRD V1)	0	0	0	0	0	0	0	0	0	0	0	0	0	0	0	0	0	0	0	0	0	0	0	0	0	0	0	0	0	0	0	0	0	0	0	0	0	0	0	0	0	0	0	0
Solanum_lycopersicum	Solyc01g020360	Chr01	29443455	29443634	Unknown Protein (AHRD V1)	0	0	0	0	0	0	0	0	0	0	0	0	0	0	0	0	0	0	0	0	0	0	0	0	0	0	0	0	0	0	0	0	0	0	0	0	0	0	0	0	0	0	0	0
Solanum_lycopersicum	Solyc01g020370	Chr01	29460822	29460868	Unknown Protein (AHRD V1)	0	0	0	0	0	0	0	0	0	0	0	0	0	0	0	0	0	0	0	0	0	0	0	0	0	0	0	0	0	0	0	0	0	0	0	0	0	0	0	0	0	0	0	0
Solanum_lycopersicum	Solyc01g020380	Chr01	29685066	29685524	Ulp1 protease family C-terminal catalytic domain containing protein (AHRD V1 *-*- Q60D46_SOLDE)	0	0	0	0	0	0	0	0	0	0	0	0	0	0	0	0	0	0	0	0	0	0	0	0	0	0	0	0	0	0	0	0	0	0	0	0	0	0	0	0	0	0	0	0
Solanum_lycopersicum	Solyc01g020390	Chr01	29993114	29993201	Unknown Protein (AHRD V1)	0	0	0	0	0	0	0	0	0	0	0	0	0	0	0	0	0	0	0	0	0	0	0	0	0	0	0	0	0	0	0	0	0	0	0	0	0	0	0	0	0	0	0	0
Solanum_lycopersicum	Solyc01g020400	Chr01	30000866	30001210	Unknown Protein (AHRD V1)	0	0	0	0	0	0	0	0	0	0	0	0	0	0	0	0	0	0	0	0	0	0	0	0	0	0	0	0	0	0	0	0	0	0	0	0	0	0	0	0	0	0	0	0
Solanum_lycopersicum	Solyc01g020410	Chr01	30103231	30103620	Unknown Protein (AHRD V1)	0	0	0	0	0	0	0	0	0	0	0	0	0	0	0	0	0	0	0	0	0	0	0	0	0	0	0	0	0	0	0	0	0	0	0	0	0	0	0	0	0	0	0	0
Solanum_lycopersicum	Solyc01g020430	Chr01	30473043	30473111	Thiosulfate cyanide sulfurtransferase-like protein (Fragment) (AHRD V1 ***- C0LIR5_SOLLC)	0	0	0	0	0	0	0	0	0	0	0	0	0	0	0	0	0	0	0	0	0	0	0	0	0	0	0	0	0	0	0	0	0	0	0	0	0	0	0	0	0	0	0	0
Solanum_lycopersicum	Solyc01g020450	Chr01	30938158	30938373	Unknown Protein (AHRD V1)	0	0	0	0	0	0	0	0	0	0	0	0	0	0	0	0	0	0	0	0	0	0	0	0	0	0	0	0	0	0	0	0	0	0	0	0	0	0	0	0	0	0	0	0
Solanum_lycopersicum	Solyc01g020460	Chr01	30942052	30942232	ORF65d (AHRD V1 *-*- A4QMH1_PINKO); contains Interpro domain(s) IPR002171 Ribosomal protein L2	0	0	0	0	0	0	0	0	0	0	0	0	0	0	0	0	0	0	0	0	0	0	0	0	0	0	0	0	0	0	0	0	0	0	0	0	0	0	0	0	0	0	0	0
Solanum_lycopersicum	Solyc01g020470	Chr01	30943113	30943290	NADH-ubiquinone oxidoreductase (AHRD V1 ***- Q5M9T3_TOBAC); contains Interpro domain(s) IPR001268 NADH:ubiquinone oxidoreductase, 30 kDa subunit	0	0	0	0	0	0	0	0	0	0	0	0	0	0	0	0	0	0	0	0	0	0	0	0	0	0	0	0	0	0	0	0	0	0	0	0	0	0	0	0	0	0	0	0
Solanum_lycopersicum	Solyc01g020480	Chr01	31014456	31014634	HAT family dimerisation domain containing protein (AHRD V1 ***- Q2QP98_ORYSJ); contains Interpro domain(s) IPR007021 Protein of unknown function DUF659	0	0	0	0	0	0	0	0	0	0	0	0	0	0	0	0	0	0	0	0	0	0	0	0	0	0	0	0	0	0	0	0	0	0	0	0	0	0	0	0	0	0	0	0
Solanum_lycopersicum	Solyc01g020490	Chr01	31016280	31016381	Unknown Protein (AHRD V1)	0	0	0	0	0	0	0	0	0	0	0	0	0	0	0	0	0	0	0	0	0	0	0	0	0	0	0	0	0	0	0	0	0	0	0	0	0	0	0	0	0	0	0	0
Solanum_lycopersicum	Solyc01g020500	Chr01	31063672	31063731	Unknown Protein (AHRD V1)	0	0	0	0	0	0	0	0	0	0	0	0	0	0	0	0	0	0	0	0	0	0	0	0	0	0	0	0	0	0	0	0	0	0	0	0	0	0	0	0	0	0	0	0
Solanum_lycopersicum	Solyc01g020510	Chr01	31130380	31130640	Ycf2 (AHRD V1 *-*- A6Y9X1_HAMJA); contains Interpro domain(s) IPR008543 Chloroplast Ycf2	0	0	0	0	0	0	0	0	0	0	0	0	0	0	0	0	0	0	0	0	0	0	0	0	0	0	0	0	0	0	0	0	0	0	0	0	0	0	0	0	0	0	0	0
Solanum_lycopersicum	Solyc01g020520	Chr01	31165442	31165472	Membrane-bound transcription factor protease site 2 (AHRD V1 ***- Q4V9P5_DANRE); contains Interpro domain(s) IPR008915 Peptidase M50	0	0	0	0	0	0	0	0	0	0	0	0	0	0	0	0	0	0	0	0	0	0	0	0	0	0	0	0	0	0	0	0	0	0	0	0	0	0	0	0	0	0	0	0
Solanum_lycopersicum	Solyc01g020530	Chr01	31664080	31664176	Unknown Protein (AHRD V1)	0	0	0	0	0	0	0	0	0	0	0	0	0	0	0	0	0	0	0	0	0	0	0	0	0	0	0	0	0	0	0	0	0	0	0	0	0	0	0	0	0	0	0	0
Solanum_lycopersicum	Solyc01g020550	Chr01	31712590	31712715	Unknown Protein (AHRD V1)	0	0	0	0	0	0	0	0	0	0	0	0	0	0	0	0	0	0	0	0	0	0	0	0	0	0	0	0	0	0	0	0	0	0	0	0	0	0	0	0	0	0	0	0
Solanum_lycopersicum	Solyc01g020560	Chr01	31757328	31757529	Unknown Protein (AHRD V1)	0	0	0	0	0	0	0	0	0	0	0	0	0	0	0	0	0	0	0	0	0	0	0	0	0	0	0	0	0	0	0	0	0	0	0	0	0	0	0	0	0	0	0	0
Solanum_lycopersicum	Solyc01g020570	Chr01	31772746	31773150	Calcium-transporting ATPase 1 (AHRD V1 ***- Q7XBH9_CERRI); contains Interpro domain(s) IPR001757 ATPase, P-type, K/Mg/Cd/Cu/Zn/Na/Ca/Na/H-transporter	0	0	0	0	0	0	0	0	0	0	0	0	0	0	0	0	0	0	0	0	0	0	0	0	0	0	0	0	0	0	0	0	0	0	0	0	0	0	0	0	0	0	0	0
Solanum_lycopersicum	Solyc01g020580	Chr01	31806572	31806749	Unknown Protein (AHRD V1)	0	0	0	0	0	0	0	0	0	0	0	0	0	0	0	0	0	0	0	0	0	0	0	0	0	0	0	0	0	0	0	0	0	0	0	0	0	0	0	0	0	0	0	0
Solanum_lycopersicum	Solyc01g020590	Chr01	31809574	31809768	Unknown Protein (AHRD V1)	0	0	0	0	0	0	0	0	0	0	0	0	0	0	0	0	0	0	0	0	0	0	0	0	0	0	0	0	0	0	0	0	0	0	0	0	0	0	0	0	0	0	0	0
Solanum_lycopersicum	Solyc01g020600	Chr01	31859488	31859739	Os11g0256400 protein (Fragment) (AHRD V1 *-*- Q0ITH1_ORYSJ)	0	0	0	0	0	0	0	0	0	0	0	0	0	0	0	0	0	0	0	0	0	0	0	0	0	0	0	0	0	0	0	0	0	0	0	0	0	0	0	0	0	0	0	0
Solanum_lycopersicum	Solyc01g021600	Chr01	32100497	32101186	Disease resistance response protein (AHRD V1 ***- A8IXC7_BRACM); contains Interpro domain(s) IPR004265 Plant disease resistance response protein	0	0	0	0	0	0	0	0	0	0	0	0	0	0	0	0	0	0	0	0	0	0	0	0	0	0	0	0	0	0	0	0	0	0	0	0	0	0	0	0	0	0	0	0
Solanum_lycopersicum	Solyc01g021610	Chr01	32107840	32108208	Unknown Protein (AHRD V1)	0	0	0	0	0	0	0	0	0	0	0	0	0	0	0	0	0	0	0	0	0	0	0	0	0	0	0	0	0	0	0	0	0	0	0	0	0	0	0	0	0	0	0	0
Solanum_lycopersicum	Solyc01g021620	Chr01	32148566	32148626	Unknown Protein (AHRD V1)	0	0	0	0	0	0	0	0	0	0	0	0	0	0	0	0	0	0	0	0	0	0	0	0	0	0	0	0	0	0	0	0	0	0	0	0	0	0	0	0	0	0	0	0
Solanum_lycopersicum	Solyc01g021630	Chr01	32366578	32366789	Ulp1 protease family C-terminal catalytic domain containing protein (AHRD V1 ***- Q60D46_SOLDE)	0	0	0	0	0	0	0	0	0	0	0	0	0	0	0	0	0	0	0	0	0	0	0	0	0	0	0	0	0	0	0	0	0	0	0	0	0	0	0	0	0	0	0	0
Solanum_lycopersicum	Solyc01g021640	Chr01	32489259	32489268	DDB1- and CUL4-associated factor 4 (AHRD V1 **-- DCAF4_BOVIN); contains Interpro domain(s) IPR011046 WD40 repeat-like	0	0	0	0	0	0	0	0	0	0	0	0	0	0	0	0	0	0	0	0	0	0	0	0	0	0	0	0	0	0	0	0	0	0	0	0	0	0	0	0	0	0	0	0
Solanum_lycopersicum	Solyc01g021650	Chr01	32533716	32533958	Unknown Protein (AHRD V1); contains Interpro domain(s) IPR015410 Region of unknown function DUF1985	0	0	0	0	0	0	0	0	0	0	0	0	0	0	0	0	0	0	0	0	0	0	0	0	0	0	0	0	0	0	0	0	0	0	0	0	0	0	0	0	0	0	0	0
Solanum_lycopersicum	Solyc01g021660	Chr01	32535960	32536309	Ulp1 protease family C-terminal catalytic domain containing protein (AHRD V1 ***- Q60D46_SOLDE); contains Interpro domain(s) IPR003653 Peptidase C48, SUMO/Sentrin/Ubl1	0	0	0	0	0	0	0	0	0	0	0	0	0	0	0	0	0	0	0	0	0	0	0	0	0	0	0	0	0	0	0	0	0	0	0	0	0	0	0	0	0	0	0	0
Solanum_lycopersicum	Solyc01g021670	Chr01	32538892	32539374	POT family domain containing protein expressed (AHRD V1 ***- D8L9H8_WHEAT); contains Interpro domain(s) IPR007493 Protein of unknown function DUF538	0	0	0	0	0	0	0	0	0	0	0	0	0	0	0	0	0	0	0	0	0	0	0	0	0	0	0	0	0	0	0	0	0	0	0	0	0	0	0	0	0	0	0	0
Solanum_lycopersicum	Solyc01g021680	Chr01	32542277	32542474	HAT family dimerisation domain containing protein (AHRD V1 ***- Q2R4E7_ORYSJ)	0	0	0	0	0	0	0	0	0	0	0	0	0	0	0	0	0	0	0	0	0	0	0	0	0	0	0	0	0	0	0	0	0	0	0	0	0	0	0	0	0	0	0	0
Solanum_lycopersicum	Solyc01g021690	Chr01	32601821	32602219	Unknown Protein (AHRD V1)	0	0	0	0	0	0	0	0	0	0	0	0	0	0	0	0	0	0	0	0	0	0	0	0	0	0	0	0	0	0	0	0	0	0	0	0	0	0	0	0	0	0	0	0
Solanum_lycopersicum	Solyc01g021700	Chr01	32620751	32620915	Unknown Protein (AHRD V1)	0	0	0	0	0	0	0	0	0	0	0	0	0	0	0	0	0	0	0	0	0	0	0	0	0	0	0	0	0	0	0	0	0	0	0	0	0	0	0	0	0	0	0	0
Solanum_lycopersicum	Solyc01g021710	Chr01	32633795	32633980	HAT family dimerisation domain containing protein (AHRD V1 ***- Q2R4E7_ORYSJ)	0	0	0	0	0	0	0	0	0	0	0	0	0	0	0	0	0	0	0	0	0	0	0	0	0	0	0	0	0	0	0	0	0	0	0	0	0	0	0	0	0	0	0	0
Solanum_lycopersicum	Solyc01g021720	Chr01	32676203	32676463	Unknown Protein (AHRD V1)	0	0	0	0	0	0	0	0	0	0	0	0	0	0	0	0	0	0	0	0	0	0	0	0	0	0	0	0	0	0	0	0	0	0	0	0	0	0	0	0	0	0	0	0
Solanum_lycopersicum	Solyc01g021730	Chr01	32777081	32777878	NAC domain protein IPR003441 (AHRD V1 *-*- B9IHI9_POPTR); contains Interpro domain(s) IPR003441 No apical meristem (NAM) protein	0	0	0	0	0	0	0	0	0	0	0	0	0	0	0	0	0	0	0	0	0	0	0	0	0	0	0	0	0	0	0	0	0	0	0	0	0	0	0	0	0	0	0	0
Solanum_lycopersicum	Solyc01g021740	Chr01	32800823	32801176	Mitochondrial 2-oxoglutarate/malate carrier protein (AHRD V1 ***- Q9FSF4_TOBAC); contains Interpro domain(s) IPR001993 Mitochondrial substrate carrier	0	0	0	0	0	0	0	0	0	0	0	0	0	0	0	0	0	0	0	0	0	0	0	0	0	0	0	0	0	0	0	0	0	0	0	0	0	0	0	0	0	0	0	0
Solanum_lycopersicum	Solyc01g022760	Chr01	32945514	32945593	Unknown Protein (AHRD V1)	0	0	0	0	0	0	0	0	0	0	0	0	0	0	0	0	0	0	0	0	0	0	0	0	0	0	0	0	0	0	0	0	0	0	0	0	0	0	0	0	0	0	0	0
Solanum_lycopersicum	Solyc01g022770	Chr01	32946923	32946939	Unknown Protein (AHRD V1)	0	0	0	0	0	0	0	0	0	0	0	0	0	0	0	0	0	0	0	0	0	0	0	0	0	0	0	0	0	0	0	0	0	0	0	0	0	0	0	0	0	0	0	0
Solanum_lycopersicum	Solyc01g022780	Chr01	32967516	32967539	Unknown Protein (AHRD V1)	0	0	0	0	0	0	0	0	0	0	0	0	0	0	0	0	0	0	0	0	0	0	0	0	0	0	0	0	0	0	0	0	0	0	0	0	0	0	0	0	0	0	0	0
Solanum_lycopersicum	Solyc01g022790	Chr01	32971339	32971567	Unknown Protein (AHRD V1)	0	0	0	0	0	0	0	0	0	0	0	0	0	0	0	0	0	0	0	0	0	0	0	0	0	0	0	0	0	0	0	0	0	0	0	0	0	0	0	0	0	0	0	0
Solanum_lycopersicum	Solyc01g028800	Chr01	41512882	41514419	Pumilio-family RNA binding protein (AHRD V1 *-*- A8N273_COPC7); contains Interpro domain(s) IPR011989 Armadillo-like helical	0	0	0	0	0	0	0	0	0	0	0	0	0	0	0	0	0	0	0	0	0	0	0	0	0	0	0	0	0	0	0	0	0	0	0	0	0	0	0	0	0	0	0	0
Solanum_lycopersicum	Solyc01g028830	Chr01	41232565	41232628	ATP binding / serine-threonine kinase (AHRD V1 **** C5DB71_VITVI); contains Interpro domain(s) IPR002290 Serine/threonine protein kinase	0	0	0	0	0	0	0	0	0	0	0	0	0	0	0	0	0	0	0	0	0	0	0	0	0	0	0	0	0	0	0	0	0	0	0	0	0	0	0	0	0	0	0	0
Solanum_lycopersicum	Solyc01g028840	Chr01	41223153	41223220	Helicase-like protein (AHRD V1 ***- Q6H6L6_ORYSJ); contains Interpro domain(s) IPR010285 Protein of unknown function DUF889, eukaryote	0	0	0	0	0	0	0	0	0	0	0	0	0	0	0	0	0	0	0	0	0	0	0	0	0	0	0	0	0	0	0	0	0	0	0	0	0	0	0	0	0	0	0	0
Solanum_lycopersicum	Solyc01g028850	Chr01	41125122	41125238	Unknown Protein (AHRD V1); contains Interpro domain(s) IPR010285 Protein of unknown function DUF889, eukaryote	0	0	0	0	0	0	0	0	0	0	0	0	0	0	0	0	0	0	0	0	0	0	0	0	0	0	0	0	0	0	0	0	0	0	0	0	0	0	0	0	0	0	0	0
Solanum_lycopersicum	Solyc01g028860	Chr01	41112187	41112214	YTH domain family 2 (Predicted) (AHRD V1 *--- B2GUU1_RAT); contains Interpro domain(s) IPR007275 YT521-B-like protein	1	0	0	1	0	0	0	0	0	0	0	0	0	0	0	0	0	0	0	0	0	0	0	0	0	0	0	0	0	0	0	0	0	0	0	0	0	0	0	0	0	0	0	0
Solanum_lycopersicum	Solyc01g028870	Chr01	41065776	41066068	N utilization substance protein B homolog (AHRD V1 *-*- D5S311_CLODI); contains Interpro domain(s) IPR006027 NusB/RsmB/TIM44	0	0	0	0	0	0	0	0	0	0	0	0	0	0	0	0	0	0	0	0	0	0	0	0	0	0	0	0	0	0	0	0	0	0	0	0	0	0	0	0	0	0	0	0
Solanum_lycopersicum	Solyc01g028880	Chr01	41055177	41055221	Unknown Protein (AHRD V1)	0	0	0	0	0	0	0	0	0	0	0	0	0	0	0	0	0	0	0	0	0	0	0	0	0	0	0	0	0	0	0	0	0	0	0	0	0	0	0	0	0	0	0	0
Solanum_lycopersicum	Solyc01g028890	Chr01	41045432	41045575	Unknown Protein (AHRD V1)	0	0	0	0	0	0	0	0	0	0	0	0	0	0	0	0	0	0	0	0	0	0	0	0	0	0	0	0	0	0	0	0	0	0	0	0	0	0	0	0	0	0	0	0
Solanum_lycopersicum	Solyc01g028900	Chr01	40835553	40835722	1-deoxy-D-xylulose-5-phosphate synthase (AHRD V1 **-- DXS_DESAP); contains Interpro domain(s) IPR005475 Transketolase, central region	0	0	0	0	0	0	0	0	0	0	0	0	0	0	0	0	0	0	0	0	0	0	0	0	0	0	0	0	0	0	0	0	0	0	0	0	0	0	0	0	0	0	0	0
Solanum_lycopersicum	Solyc01g028910	Chr01	40377891	40377893	Protein kinase-like protein (Fragment) (AHRD V1 ***- B6ZA72_HELAN)	0	0	0	0	0	0	0	0	0	0	0	0	0	0	0	0	0	0	0	0	0	0	0	0	0	0	0	0	0	0	0	0	0	0	0	0	0	0	0	0	0	0	0	0
Solanum_lycopersicum	Solyc01g028920	Chr01	40174875	40175030	Unknown Protein (AHRD V1)	0	0	0	0	0	0	0	0	0	0	0	0	0	0	0	0	0	0	0	0	0	0	0	0	0	0	0	0	0	0	0	0	0	0	0	0	0	0	0	0	0	0	0	0
Solanum_lycopersicum	Solyc01g028930	Chr01	39935417	39935493	TATA-box binding protein (AHRD V1 ***- Q9ZTX5_PHAVU); contains Interpro domain(s) IPR000814 TATA-box binding	0	0	0	0	0	0	0	0	0	0	0	0	0	0	0	0	0	0	0	0	0	0	0	0	0	0	0	0	0	0	0	0	0	0	0	0	0	0	0	0	0	0	0	0
Solanum_lycopersicum	Solyc01g028940	Chr01	39783006	39783103	Unknown Protein (AHRD V1)	0	0	0	0	0	0	0	0	0	0	0	0	0	0	0	0	0	0	0	0	0	0	0	0	0	0	0	0	0	0	0	0	0	0	0	0	0	0	0	0	0	0	0	0
Solanum_lycopersicum	Solyc01g028950	Chr01	39531740	39531751	Unknown Protein (AHRD V1)	0	0	0	0	0	0	0	0	0	0	0	0	0	0	0	0	0	0	0	0	0	0	0	0	0	0	0	0	0	0	0	0	0	0	0	0	0	0	0	0	0	0	0	0
Solanum_lycopersicum	Solyc01g028960	Chr01	39471011	39471051	Unknown Protein (AHRD V1)	0	0	0	0	0	0	0	0	0	0	0	0	0	0	0	0	0	0	0	0	0	0	0	0	0	0	0	0	0	0	0	0	0	0	0	0	0	0	0	0	0	0	0	0
Solanum_lycopersicum	Solyc01g028970	Chr01	39338237	39338317	Retrotransposon gag protein (AHRD V1 ***- Q0KIS1_SOLDE); contains Interpro domain(s) IPR005162 Retrotransposon gag protein	0	0	0	0	0	0	0	0	0	0	0	0	0	0	0	0	0	0	0	0	0	0	0	0	0	0	0	0	0	0	0	0	0	0	0	0	0	0	0	0	0	0	0	0
Solanum_lycopersicum	Solyc01g028980	Chr01	39131467	39131911	Unknown Protein (AHRD V1)	0	0	0	0	0	0	0	0	0	0	0	0	0	0	0	0	0	0	0	0	0	0	0	0	0	0	0	0	0	0	0	0	0	0	0	0	0	0	0	0	0	0	0	0
Solanum_lycopersicum	Solyc01g033980	Chr01	35295298	35295456	Unknown Protein (AHRD V1)	0	0	0	0	0	0	0	0	0	0	0	0	0	0	0	0	0	0	0	0	0	0	0	0	0	0	0	0	0	0	0	0	0	0	0	0	0	0	0	0	0	0	0	0
Solanum_lycopersicum	Solyc01g033990	Chr01	35297632	35297712	Genomic DNA chromosome 5 P1 clone MBG8 (AHRD V1 ***- Q9FFU3_ARATH)	0	0	0	0	0	0	0	0	0	0	0	0	0	0	0	0	0	0	0	0	0	0	0	0	0	0	0	0	0	0	0	0	0	0	0	0	0	0	0	0	0	0	0	0
Solanum_lycopersicum	Solyc01g034000	Chr01	35301460	35302034	Mutator-like transposase (AHRD V1 *-*- Q9FH43_ARATH); contains Interpro domain(s) IPR018289 MULE transposase, conserved domain	0	0	0	0	0	0	0	0	0	0	0	0	0	0	0	0	0	0	0	0	0	0	0	0	0	0	0	0	0	0	0	0	0	0	0	0	0	0	0	0	0	0	0	0
Solanum_lycopersicum	Solyc01g034010	Chr01	35308897	35308947	Serine/threonine-protein phosphatase 7 long form homolog (AHRD V1 **-- PPP7L_ARATH); contains Interpro domain(s) IPR019557 Aminotransferase-like, plant mobile domain	0	0	0	0	0	0	0	0	0	0	0	0	0	0	0	0	0	0	0	0	0	0	0	0	0	0	0	0	0	0	0	0	0	0	0	0	0	0	0	0	0	0	0	0
Solanum_lycopersicum	Solyc01g034020	Chr01	35356235	35356306	Serine/threonine-protein phosphatase (AHRD V1 **** A5AT05_VITVI); contains Interpro domain(s) IPR006186 Serine/threonine-specific protein phosphatase and bis(5-nucleosyl)-tetraphosphatase	0	0	0	0	0	0	0	0	0	0	0	0	0	0	0	0	0	0	0	0	0	0	0	0	0	0	0	0	0	0	0	0	0	0	0	0	0	0	0	0	0	0	0	0
Solanum_lycopersicum	Solyc01g034030	Chr01	35371024	35371392	Unknown Protein (AHRD V1)	0	0	0	0	0	0	0	0	0	0	0	0	0	0	0	0	0	0	0	0	0	0	0	0	0	0	0	0	0	0	0	0	0	0	0	0	0	0	0	0	0	0	0	0
Solanum_lycopersicum	Solyc01g034040	Chr01	35569777	35570108	HGWP repeat containing protein-like (AHRD V1 *--- Q5ZAQ6_ORYSJ)	0	0	0	0	0	0	0	0	0	0	0	0	0	0	0	0	0	0	0	0	0	0	0	0	0	0	0	0	0	0	0	0	0	0	0	0	0	0	0	0	0	0	0	0
Solanum_lycopersicum	Solyc01g034050	Chr01	35575192	35575314	Histone-lysine N-methyltransferase ASHR1 (AHRD V1 **-- B6TKB7_MAIZE)	0	0	0	0	0	0	0	0	0	0	0	0	0	0	0	0	0	0	0	0	0	0	0	0	0	0	0	0	0	0	0	0	0	0	0	0	0	0	0	0	0	0	0	0
Solanum_lycopersicum	Solyc01g034060	Chr01	35726930	35727262	Unknown Protein (AHRD V1)	0	0	0	0	0	0	0	0	0	0	0	0	0	0	0	0	0	0	0	0	0	0	0	0	0	0	0	0	0	0	0	0	0	0	0	0	0	0	0	0	0	0	0	0
Solanum_lycopersicum	Solyc01g034070	Chr01	35730162	35730449	Unknown Protein (AHRD V1); contains Interpro domain(s) IPR016027 Nucleic acid-binding, OB-fold-like	0	0	0	0	0	0	0	0	0	0	0	0	0	0	0	0	0	0	0	0	0	0	0	0	0	0	0	0	0	0	0	0	0	0	0	0	0	0	0	0	0	0	0	0
Solanum_lycopersicum	Solyc01g034080	Chr01	35838791	35840203	Amino acid permease (Fragment) (AHRD V1 ***- B8C3S3_THAPS); contains Interpro domain(s) IPR002293 Amino acid/polyamine transporter I	0	0	0	0	0	0	0	0	0	0	0	0	0	0	0	0	0	0	0	0	0	0	0	0	0	0	0	0	0	0	0	0	0	0	0	0	0	0	0	0	0	0	0	0
Solanum_lycopersicum	Solyc01g034090	Chr01	35944568	35944750	Gag and Pol (AHRD V1 ***- Q8LSK0_MAIZE); contains Interpro domain(s) IPR013103 Reverse transcriptase, RNA-dependent DNA polymerase	0	0	0	0	0	0	0	0	0	0	0	0	0	0	0	0	0	0	0	0	0	0	0	0	0	0	0	0	0	0	0	0	0	0	0	0	0	0	0	0	0	0	0	0
Solanum_lycopersicum	Solyc01g034100	Chr01	36067616	36067844	Ulp1 protease family C-terminal catalytic domain containing protein (AHRD V1 *-*- Q60D46_SOLDE)	0	0	0	0	0	0	0	0	0	0	0	0	0	0	0	0	0	0	0	0	0	0	0	0	0	0	0	0	0	0	0	0	0	0	0	0	0	0	0	0	0	0	0	0
Solanum_lycopersicum	Solyc01g034110	Chr01	36089604	36089996	MuDR family transposase containing protein (AHRD V1 ***- Q60D51_SOLDE)	0	0	0	0	0	0	0	0	0	0	0	0	0	0	0	0	0	0	0	0	0	0	0	0	0	0	0	0	0	0	0	0	0	0	0	0	0	0	0	0	0	0	0	0
Solanum_lycopersicum	Solyc01g034120	Chr01	36092887	36092895	Mutator-like transposase (AHRD V1 ***- Q9SI31_ARATH); contains Interpro domain(s) IPR006564 Zinc finger, PMZ-type	0	0	0	0	0	0	0	0	0	0	0	0	0	0	0	0	0	0	0	0	0	0	0	0	0	0	0	0	0	0	0	0	0	0	0	0	0	0	0	0	0	0	0	0
Solanum_lycopersicum	Solyc01g034130	Chr01	36098498	36098773	Ulp1 protease family C-terminal catalytic domain containing protein (AHRD V1 *-*- Q60D46_SOLDE)	0	0	0	0	0	0	0	0	0	0	0	0	0	0	0	0	0	0	0	0	0	0	0	0	0	0	0	0	0	0	0	0	0	0	0	0	0	0	0	0	0	0	0	0
Solanum_lycopersicum	Solyc01g034140	Chr01	36172744	36173079	Unknown Protein (AHRD V1)	0	0	0	0	0	0	0	0	0	0	0	0	0	0	0	0	0	0	0	0	0	0	0	0	0	0	0	0	0	0	0	0	0	0	0	0	0	0	0	0	0	0	0	0
Solanum_lycopersicum	Solyc01g034150	Chr01	36267267	36267342	DNA polymerase IV (AHRD V1 *-** C9SBX6_VERA1); contains Interpro domain(s) IPR017061 DNA polymerase eta	0	0	0	0	0	0	0	0	0	0	0	0	0	0	0	0	0	0	0	0	0	0	0	0	0	0	0	0	0	0	0	0	0	0	0	0	0	0	0	0	0	0	0	0
Solanum_lycopersicum	Solyc01g034160	Chr01	36305035	36305913	Pol polyprotein (AHRD V1 ***- Q94FM1_CITPA); contains Interpro domain(s) IPR013103 Reverse transcriptase, RNA-dependent DNA polymerase	0	0	0	0	0	0	0	0	0	0	0	0	0	0	0	0	0	0	0	0	0	0	0	0	0	0	0	0	0	0	0	0	0	0	0	0	0	0	0	0	0	0	0	0
Solanum_lycopersicum	Solyc01g034170	Chr01	36396297	36396464	Unknown Protein (AHRD V1)	0	0	0	0	0	0	0	0	0	0	0	0	0	0	0	0	0	0	0	0	0	0	0	0	0	0	0	0	0	0	0	0	0	0	0	0	0	0	0	0	0	0	0	0
Solanum_lycopersicum	Solyc01g034180	Chr01	36466656	36466664	Unknown Protein (AHRD V1); contains Interpro domain(s) IPR001463 Sodium:alanine symporter	0	0	0	0	0	0	0	0	0	0	0	0	0	0	0	0	0	0	0	0	0	0	0	0	0	0	0	0	0	0	0	0	0	0	0	0	0	0	0	0	0	0	0	0
Solanum_lycopersicum	Solyc01g034190	Chr01	36565352	36565645	Unknown Protein (AHRD V1); contains Interpro domain(s) IPR003340 Transcriptional factor B3	0	0	0	0	0	0	0	0	0	0	0	0	0	0	0	0	0	0	0	0	0	0	0	0	0	0	0	0	0	0	0	0	0	0	0	0	0	0	0	0	0	0	0	0
Solanum_lycopersicum	Solyc01g034200	Chr01	36592998	36593180	Uncharacterized mitochondrial protein AtMg00820 (AHRD V1 **-- M820_ARATH); contains Interpro domain(s) IPR013103 Reverse transcriptase, RNA-dependent DNA polymerase	0	0	0	0	0	0	0	0	0	0	0	0	0	0	0	0	0	0	0	0	0	0	0	0	0	0	0	0	0	0	0	0	0	0	0	0	0	0	0	0	0	0	0	0
Solanum_lycopersicum	Solyc01g034210	Chr01	36601335	36601460	Polyprotein (AHRD V1 ***- Q9SXQ3_ARATH)	0	0	0	0	0	0	0	0	0	0	0	0	0	0	0	0	0	0	0	0	0	0	0	0	0	0	0	0	0	0	0	0	0	0	0	0	0	0	0	0	0	0	0	0
Solanum_lycopersicum	Solyc01g034220	Chr01	36617897	36617910	Unknown Protein (AHRD V1); contains Interpro domain(s) IPR001463 Sodium:alanine symporter	0	0	0	0	0	0	0	0	0	0	0	0	0	0	0	0	0	0	0	0	0	0	0	0	0	0	0	0	0	0	0	0	0	0	0	0	0	0	0	0	0	0	0	0
Solanum_lycopersicum	Solyc01g035220	Chr01	36754849	36755034	NAD(P)H-quinone oxidoreductase subunit 2 chloroplastic (AHRD V1 ***- A6YA17_9MAGN)	0	0	0	0	0	0	0	0	0	0	0	0	0	0	0	0	0	0	0	0	0	0	0	0	0	0	0	0	0	0	0	0	0	0	0	0	0	0	0	0	0	0	0	0
Solanum_lycopersicum	Solyc01g038220	Chr01	36963432	36963824	Unknown Protein (AHRD V1)	0	0	0	0	0	0	0	0	0	0	0	0	0	0	0	0	0	0	0	0	0	0	0	0	0	0	0	0	0	0	0	0	0	0	0	0	0	0	0	0	0	0	0	0
Solanum_lycopersicum	Solyc01g038230	Chr01	36971616	36972050	Unknown Protein (AHRD V1)	4	0	0	0	0	4	0	0	0	0	0	0	0	0	0	0	0	0	0	0	0	0	0	0	0	0	0	0	0	0	0	0	0	0	0	0	0	0	0	0	0	0	0	0
Solanum_lycopersicum	Solyc01g044240	Chr01	42525874	42525933	Unknown Protein (AHRD V1)	0	0	0	0	0	0	0	0	0	0	0	0	0	0	0	0	0	0	0	0	0	0	0	0	0	0	0	0	0	0	0	0	0	0	0	0	0	0	0	0	0	0	0	0
Solanum_lycopersicum	Solyc01g044250	Chr01	43040237	43040244	Photosystem II CP43 chlorophyll apoprotein (AHRD V1 ***- B8R498_TRISU); contains Interpro domain(s) IPR000932 Photosystem antenna protein-like	0	0	0	0	0	0	0	0	0	0	0	0	0	0	0	0	0	0	0	0	0	0	0	0	0	0	0	0	0	0	0	0	0	0	0	0	0	0	0	0	0	0	0	0
Solanum_lycopersicum	Solyc01g044270	Chr01	43097319	43099655	Chaperone protein dnaJ 49 (AHRD V1 *-*- DNJ49_ARATH); contains Interpro domain(s) IPR003095 Heat shock protein DnaJ	1	0	0	0	1	0	0	0	0	0	0	0	0	0	0	0	0	0	0	0	0	0	0	0	0	0	0	0	0	0	0	0	0	0	0	0	0	0	0	0	0	0	0	0
Solanum_lycopersicum	Solyc01g044290	Chr01	43157652	43157681	Ulp1 protease family C-terminal catalytic domain containing protein (AHRD V1 ***- Q60D46_SOLDE); contains Interpro domain(s) IPR015410 Region of unknown function DUF1985	1	0	0	1	0	0	0	0	0	0	0	0	0	0	0	0	0	0	0	0	0	0	0	0	0	0	0	0	0	0	0	0	0	0	0	0	0	0	0	0	0	0	0	0
Solanum_lycopersicum	Solyc01g044300	Chr01	43166633	43166691	Unknown Protein (AHRD V1)	0	0	0	0	0	0	0	0	0	0	0	0	0	0	0	0	0	0	0	0	0	0	0	0	0	0	0	0	0	0	0	0	0	0	0	0	0	0	0	0	0	0	0	0
Solanum_lycopersicum	Solyc01g044320	Chr01	43237084	43237445	Ulp1 protease family C-terminal catalytic domain containing protein (AHRD V1 *-*- Q60D46_SOLDE); contains Interpro domain(s) IPR003653 Peptidase C48, SUMO/Sentrin/Ubl1	0	0	0	0	0	0	0	0	0	0	0	0	0	0	0	0	0	0	0	0	0	0	0	0	0	0	0	0	0	0	0	0	0	0	0	0	0	0	0	0	0	0	0	0
Solanum_lycopersicum	Solyc01g044330	Chr01	43249446	43249655	Ulp1 protease family C-terminal catalytic domain containing protein (AHRD V1 ***- Q60D46_SOLDE)	0	0	0	0	0	0	0	0	0	0	0	0	0	0	0	0	0	0	0	0	0	0	0	0	0	0	0	0	0	0	0	0	0	0	0	0	0	0	0	0	0	0	0	0
Solanum_lycopersicum	Solyc01g044340	Chr01	43254416	43254793	Os09g0513800 protein (Fragment) (AHRD V1 *-*- Q0J0E7_ORYSJ)	0	0	0	0	0	0	0	0	0	0	0	0	0	0	0	0	0	0	0	0	0	0	0	0	0	0	0	0	0	0	0	0	0	0	0	0	0	0	0	0	0	0	0	0
Solanum_lycopersicum	Solyc01g044350	Chr01	43256021	43256677	Zinc finger (Ran-binding) family protein (AHRD V1 *-*- D7KYC9_ARALY); contains Interpro domain(s) IPR001876 Zinc finger, RanBP2-type	0	0	0	0	0	0	0	0	0	0	0	0	0	0	0	0	0	0	0	0	0	0	0	0	0	0	0	0	0	0	0	0	0	0	0	0	0	0	0	0	0	0	0	0
Solanum_lycopersicum	Solyc01g044360	Chr01	43295634	43296848	Importin beta-3 (AHRD V1 **-- Q16TN4_AEDAE); contains Interpro domain(s) IPR011989 Armadillo-like helical	0	0	0	0	0	0	0	0	0	0	0	0	0	0	0	0	0	0	0	0	0	0	0	0	0	0	0	0	0	0	0	0	0	0	0	0	0	0	0	0	0	0	0	0
Solanum_lycopersicum	Solyc01g044370	Chr01	43336552	43336765	MOSC domain containing protein (AHRD V1 ***- A4XSM1_PSEMY); contains Interpro domain(s) IPR005303 MOSC, N-terminal beta barrel	0	0	0	0	0	0	0	0	0	0	0	0	0	0	0	0	0	0	0	0	0	0	0	0	0	0	0	0	0	0	0	0	0	0	0	0	0	0	0	0	0	0	0	0
Solanum_lycopersicum	Solyc01g044380	Chr01	43339349	43339486	Unknown Protein (AHRD V1)	0	0	0	0	0	0	0	0	0	0	0	0	0	0	0	0	0	0	0	0	0	0	0	0	0	0	0	0	0	0	0	0	0	0	0	0	0	0	0	0	0	0	0	0
Solanum_lycopersicum	Solyc01g044390	Chr01	43343124	43343414	Unknown Protein (AHRD V1)	0	0	0	0	0	0	0	0	0	0	0	0	0	0	0	0	0	0	0	0	0	0	0	0	0	0	0	0	0	0	0	0	0	0	0	0	0	0	0	0	0	0	0	0
Solanum_lycopersicum	Solyc01g044400	Chr01	43353878	43354033	Unknown Protein (AHRD V1)	0	0	0	0	0	0	0	0	0	0	0	0	0	0	0	0	0	0	0	0	0	0	0	0	0	0	0	0	0	0	0	0	0	0	0	0	0	0	0	0	0	0	0	0
Solanum_lycopersicum	Solyc01g044410	Chr01	43848661	43848702	Unknown Protein (AHRD V1)	0	0	0	0	0	0	0	0	0	0	0	0	0	0	0	0	0	0	0	0	0	0	0	0	0	0	0	0	0	0	0	0	0	0	0	0	0	0	0	0	0	0	0	0
Solanum_lycopersicum	Solyc01g044420	Chr01	43926924	43926935	Calmodulin binding protein (AHRD V1 **-* B6SL12_MAIZE); contains Interpro domain(s) IPR000048 IQ calmodulin-binding region	0	0	0	0	0	0	0	0	0	0	0	0	0	0	0	0	0	0	0	0	0	0	0	0	0	0	0	0	0	0	0	0	0	0	0	0	0	0	0	0	0	0	0	0
Solanum_lycopersicum	Solyc01g044430	Chr01	43935749	43935874	Ulp1 protease family C-terminal catalytic domain containing protein (AHRD V1 *-*- Q60D46_SOLDE); contains Interpro domain(s) IPR003653 Peptidase C48, SUMO/Sentrin/Ubl1	0	0	0	0	0	0	0	0	0	0	0	0	0	0	0	0	0	0	0	0	0	0	0	0	0	0	0	0	0	0	0	0	0	0	0	0	0	0	0	0	0	0	0	0
Solanum_lycopersicum	Solyc01g044440	Chr01	43941062	43941420	Mutator-like transposase (AHRD V1 *-*- Q9SKL7_ARATH); contains Interpro domain(s) IPR018289 MULE transposase, conserved domain	0	0	0	0	0	0	0	0	0	0	0	0	0	0	0	0	0	0	0	0	0	0	0	0	0	0	0	0	0	0	0	0	0	0	0	0	0	0	0	0	0	0	0	0
Solanum_lycopersicum	Solyc01g044460	Chr01	44102578	44102783	Unknown Protein (AHRD V1)	0	0	0	0	0	0	0	0	0	0	0	0	0	0	0	0	0	0	0	0	0	0	0	0	0	0	0	0	0	0	0	0	0	0	0	0	0	0	0	0	0	0	0	0
Solanum_lycopersicum	Solyc01g044470	Chr01	44103023	44103421	Unknown Protein (AHRD V1)	0	0	0	0	0	0	0	0	0	0	0	0	0	0	0	0	0	0	0	0	0	0	0	0	0	0	0	0	0	0	0	0	0	0	0	0	0	0	0	0	0	0	0	0
Solanum_lycopersicum	Solyc01g044480	Chr01	44121446	44121634	Elongation factor P (AHRD V1 ***- B6TAH3_MAIZE); contains Interpro domain(s) IPR008991 Translation protein SH3-like	0	0	0	0	0	0	0	0	0	0	0	0	0	0	0	0	0	0	0	0	0	0	0	0	0	0	0	0	0	0	0	0	0	0	0	0	0	0	0	0	0	0	0	0
Solanum_lycopersicum	Solyc01g044490	Chr01	44144307	44144386	Elongation factor P family protein expressed (AHRD V1 ***- Q10BS5_ORYSJ); contains Interpro domain(s) IPR015365 Elongation factor P, C-terminal	0	0	0	0	0	0	0	0	0	0	0	0	0	0	0	0	0	0	0	0	0	0	0	0	0	0	0	0	0	0	0	0	0	0	0	0	0	0	0	0	0	0	0	0
Solanum_lycopersicum	Solyc01g044500	Chr01	44148762	44148848	Unknown Protein (AHRD V1)	0	0	0	0	0	0	0	0	0	0	0	0	0	0	0	0	0	0	0	0	0	0	0	0	0	0	0	0	0	0	0	0	0	0	0	0	0	0	0	0	0	0	0	0
Solanum_lycopersicum	Solyc01g044510	Chr01	44174796	44174936	Unknown Protein (AHRD V1)	0	0	0	0	0	0	0	0	0	0	0	0	0	0	0	0	0	0	0	0	0	0	0	0	0	0	0	0	0	0	0	0	0	0	0	0	0	0	0	0	0	0	0	0
Solanum_lycopersicum	Solyc01g044520	Chr01	44191088	44191276	LOB domain protein 1 (AHRD V1 ***- D7KHW8_ARALY); contains Interpro domain(s) IPR004883 Lateral organ boundaries, LOB	0	0	0	0	0	0	0	0	0	0	0	0	0	0	0	0	0	0	0	0	0	0	0	0	0	0	0	0	0	0	0	0	0	0	0	0	0	0	0	0	0	0	0	0
Solanum_lycopersicum	Solyc01g044540	Chr01	44328210	44328362	Unknown Protein (AHRD V1)	0	0	0	0	0	0	0	0	0	0	0	0	0	0	0	0	0	0	0	0	0	0	0	0	0	0	0	0	0	0	0	0	0	0	0	0	0	0	0	0	0	0	0	0
Solanum_lycopersicum	Solyc01g044550	Chr01	44673576	44674133	Anthocyanidin synthase (AHRD V1 **-- O22583_MATIN)	0	0	0	0	0	0	0	0	0	0	0	0	0	0	0	0	0	0	0	0	0	0	0	0	0	0	0	0	0	0	0	0	0	0	0	0	0	0	0	0	0	0	0	0
Solanum_lycopersicum	Solyc01g044560	Chr01	44683164	44683188	1-AMINOCYCLOPROPANE-1-CARBOXYLATE OXIDASE-like protein (AHRD V1 **-- Q94CL5_ARATH); contains Interpro domain(s) IPR005123 Oxoglutarate and iron-dependent oxygenase	0	0	0	0	0	0	0	0	0	0	0	0	0	0	0	0	0	0	0	0	0	0	0	0	0	0	0	0	0	0	0	0	0	0	0	0	0	0	0	0	0	0	0	0
Solanum_lycopersicum	Solyc01g045570	Chr01	44737172	44737284	Ulp1 protease family C-terminal catalytic domain containing protein (AHRD V1 ***- Q60D46_SOLDE)	0	0	0	0	0	0	0	0	0	0	0	0	0	0	0	0	0	0	0	0	0	0	0	0	0	0	0	0	0	0	0	0	0	0	0	0	0	0	0	0	0	0	0	0
Solanum_lycopersicum	Solyc01g045580	Chr01	44740501	44740710	Ulp1 protease family C-terminal catalytic domain containing protein (AHRD V1 *-*- Q60D46_SOLDE)	0	0	0	0	0	0	0	0	0	0	0	0	0	0	0	0	0	0	0	0	0	0	0	0	0	0	0	0	0	0	0	0	0	0	0	0	0	0	0	0	0	0	0	0
Solanum_lycopersicum	Solyc01g047580	Chr01	44874551	44874661	Unknown Protein (AHRD V1); contains Interpro domain(s) IPR013699 Signal recognition particle, SRP72 subunit, RNA-binding	0	0	0	0	0	0	0	0	0	0	0	0	0	0	0	0	0	0	0	0	0	0	0	0	0	0	0	0	0	0	0	0	0	0	0	0	0	0	0	0	0	0	0	0
Solanum_lycopersicum	Solyc01g047590	Chr01	44986563	44986736	Signal recognition particle protein (AHRD V1 ***- B0XFF2_CULQU)	0	0	0	0	0	0	0	0	0	0	0	0	0	0	0	0	0	0	0	0	0	0	0	0	0	0	0	0	0	0	0	0	0	0	0	0	0	0	0	0	0	0	0	0
Solanum_lycopersicum	Solyc01g048590	Chr01	45009456	45009689	Photosystem Q(B) protein (AHRD V1 ***- Q6W3U7_9BRYO); contains Interpro domain(s) IPR000484 Photosynthetic reaction centre, L/M	0	0	0	0	0	0	0	0	0	0	0	0	0	0	0	0	0	0	0	0	0	0	0	0	0	0	0	0	0	0	0	0	0	0	0	0	0	0	0	0	0	0	0	0
Solanum_lycopersicum	Solyc01g048600	Chr01	45016556	45016816	Unknown Protein (AHRD V1)	0	0	0	0	0	0	0	0	0	0	0	0	0	0	0	0	0	0	0	0	0	0	0	0	0	0	0	0	0	0	0	0	0	0	0	0	0	0	0	0	0	0	0	0
Solanum_lycopersicum	Solyc01g048610	Chr01	45016879	45017565	Unknown Protein (AHRD V1)	0	0	0	0	0	0	0	0	0	0	0	0	0	0	0	0	0	0	0	0	0	0	0	0	0	0	0	0	0	0	0	0	0	0	0	0	0	0	0	0	0	0	0	0
Solanum_lycopersicum	Solyc01g049610	Chr01	45224313	45224708	Unknown Protein (AHRD V1)	0	0	0	0	0	0	0	0	0	0	0	0	0	0	0	0	0	0	0	0	0	0	0	0	0	0	0	0	0	0	0	0	0	0	0	0	0	0	0	0	0	0	0	0
Solanum_lycopersicum	Solyc01g049630	Chr01	45227268	45227495	Unknown Protein (AHRD V1)	0	0	0	0	0	0	0	0	0	0	0	0	0	0	0	0	0	0	0	0	0	0	0	0	0	0	0	0	0	0	0	0	0	0	0	0	0	0	0	0	0	0	0	0
Solanum_lycopersicum	Solyc01g049640	Chr01	45658600	45658767	Polynucleotidyl transferase Ribonuclease H fold (AHRD V1 ***- A2Q617_MEDTR); contains Interpro domain(s) IPR015706 RNA-directed DNA polymerase (reverse transcriptase), related	0	0	0	0	0	0	0	0	0	0	0	0	0	0	0	0	0	0	0	0	0	0	0	0	0	0	0	0	0	0	0	0	0	0	0	0	0	0	0	0	0	0	0	0
Solanum_lycopersicum	Solyc01g049650	Chr01	45661426	45661659	Pyruvate kinase (AHRD V1 ***- B9SBM7_RICCO); contains Interpro domain(s) IPR001697 Pyruvate kinase	0	0	0	0	0	0	0	0	0	0	0	0	0	0	0	0	0	0	0	0	0	0	0	0	0	0	0	0	0	0	0	0	0	0	0	0	0	0	0	0	0	0	0	0
Solanum_lycopersicum	Solyc01g049660	Chr01	45830941	45831775	S-locus F-box-like protein b (AHRD V1 ***- B0F0G1_PETIN); contains Interpro domain(s) IPR017451 F-box associated type 1	0	0	0	0	0	0	0	0	0	0	0	0	0	0	0	0	0	0	0	0	0	0	0	0	0	0	0	0	0	0	0	0	0	0	0	0	0	0	0	0	0	0	0	0
Solanum_lycopersicum	Solyc01g049670	Chr01	45840597	45840914	Unknown Protein (AHRD V1)	0	0	0	0	0	0	0	0	0	0	0	0	0	0	0	0	0	0	0	0	0	0	0	0	0	0	0	0	0	0	0	0	0	0	0	0	0	0	0	0	0	0	0	0
Solanum_lycopersicum	Solyc01g049700	Chr01	45936231	45936269	Retrotransposon gag protein (AHRD V1 *--- Q0KIS1_SOLDE); contains Interpro domain(s) IPR000953 Chromo domain	0	0	0	0	0	0	0	0	0	0	0	0	0	0	0	0	0	0	0	0	0	0	0	0	0	0	0	0	0	0	0	0	0	0	0	0	0	0	0	0	0	0	0	0
Solanum_lycopersicum	Solyc01g049710	Chr01	46076352	46076645	Mutator-like transposase (AHRD V1 ***- Q9ZUQ8_ARATH); contains Interpro domain(s) IPR004332 Transposase, MuDR, plant	0	0	0	0	0	0	0	0	0	0	0	0	0	0	0	0	0	0	0	0	0	0	0	0	0	0	0	0	0	0	0	0	0	0	0	0	0	0	0	0	0	0	0	0
Solanum_lycopersicum	Solyc01g049720	Chr01	46133698	46133751	Unknown Protein (AHRD V1)	0	0	0	0	0	0	0	0	0	0	0	0	0	0	0	0	0	0	0	0	0	0	0	0	0	0	0	0	0	0	0	0	0	0	0	0	0	0	0	0	0	0	0	0
Solanum_lycopersicum	Solyc01g049740	Chr01	46278987	46279073	DNA repair and recombination protein RAD54-like (AHRD V1 *--- RAD54_DROAN)	0	0	0	0	0	0	0	0	0	0	0	0	0	0	0	0	0	0	0	0	0	0	0	0	0	0	0	0	0	0	0	0	0	0	0	0	0	0	0	0	0	0	0	0
Solanum_lycopersicum	Solyc01g049750	Chr01	46364462	46364623	Unknown Protein (AHRD V1)	0	0	0	0	0	0	0	0	0	0	0	0	0	0	0	0	0	0	0	0	0	0	0	0	0	0	0	0	0	0	0	0	0	0	0	0	0	0	0	0	0	0	0	0
Solanum_lycopersicum	Solyc01g049760	Chr01	46365766	46366038	UDP-glucosyltransferase family 1 protein (AHRD V1 ***- C6KI44_CITSI)	0	0	0	0	0	0	0	0	0	0	0	0	0	0	0	0	0	0	0	0	0	0	0	0	0	0	0	0	0	0	0	0	0	0	0	0	0	0	0	0	0	0	0	0
Solanum_lycopersicum	Solyc01g049770	Chr01	46385817	46386062	Unknown Protein (AHRD V1)	0	0	0	0	0	0	0	0	0	0	0	0	0	0	0	0	0	0	0	0	0	0	0	0	0	0	0	0	0	0	0	0	0	0	0	0	0	0	0	0	0	0	0	0
Solanum_lycopersicum	Solyc01g049780	Chr01	46389162	46389707	Unknown Protein (AHRD V1)	0	0	0	0	0	0	0	0	0	0	0	0	0	0	0	0	0	0	0	0	0	0	0	0	0	0	0	0	0	0	0	0	0	0	0	0	0	0	0	0	0	0	0	0
Solanum_lycopersicum	Solyc01g049790	Chr01	46555435	46555671	UDP-glucose glucosyltransferase (AHRD V1 ***- B6EWY2_LYCBA)	0	0	0	0	0	0	0	0	0	0	0	0	0	0	0	0	0	0	0	0	0	0	0	0	0	0	0	0	0	0	0	0	0	0	0	0	0	0	0	0	0	0	0	0
Solanum_lycopersicum	Solyc01g049800	Chr01	46646094	46646252	Unknown Protein (AHRD V1)	0	0	0	0	0	0	0	0	0	0	0	0	0	0	0	0	0	0	0	0	0	0	0	0	0	0	0	0	0	0	0	0	0	0	0	0	0	0	0	0	0	0	0	0
Solanum_lycopersicum	Solyc01g049810	Chr01	46658386	46660074	Pentatricopeptide repeat-containing protein (AHRD V1 ***- D7MLP6_ARALY); contains Interpro domain(s) IPR002885 Pentatricopeptide repeat	0	0	0	0	0	0	0	0	0	0	0	0	0	0	0	0	0	0	0	0	0	0	0	0	0	0	0	0	0	0	0	0	0	0	0	0	0	0	0	0	0	0	0	0
Solanum_lycopersicum	Solyc01g049840	Chr01	46670513	46670677	BY-inesin-like protein 5 (AHRD V1 ***- Q9AVP5_TOBAC); contains Interpro domain(s) IPR001752 Kinesin, motor region	0	0	0	0	0	0	0	0	0	0	0	0	0	0	0	0	0	0	0	0	0	0	0	0	0	0	0	0	0	0	0	0	0	0	0	0	0	0	0	0	0	0	0	0
Solanum_lycopersicum	Solyc01g049850	Chr01	46693452	46693784	Ulp1 protease family C-terminal catalytic domain containing protein (AHRD V1 *-*- Q60D46_SOLDE); contains Interpro domain(s) IPR003653 Peptidase C48, SUMO/Sentrin/Ubl1	0	0	0	0	0	0	0	0	0	0	0	0	0	0	0	0	0	0	0	0	0	0	0	0	0	0	0	0	0	0	0	0	0	0	0	0	0	0	0	0	0	0	0	0
Solanum_lycopersicum	Solyc01g049860	Chr01	46700507	46700828	Mutator-like transposase (AHRD V1 *-*- Q9FH43_ARATH); contains Interpro domain(s) IPR006564 Zinc finger, PMZ-type	0	0	0	0	0	0	0	0	0	0	0	0	0	0	0	0	0	0	0	0	0	0	0	0	0	0	0	0	0	0	0	0	0	0	0	0	0	0	0	0	0	0	0	0
Solanum_lycopersicum	Solyc01g049900	Chr01	47158503	47158643	Membrane-bound transcription factor protease site 2 (AHRD V1 ***- Q4V9P5_DANRE)	0	0	0	0	0	0	0	0	0	0	0	0	0	0	0	0	0	0	0	0	0	0	0	0	0	0	0	0	0	0	0	0	0	0	0	0	0	0	0	0	0	0	0	0
Solanum_lycopersicum	Solyc01g049910	Chr01	47170846	47170943	Unknown Protein (AHRD V1)	0	0	0	0	0	0	0	0	0	0	0	0	0	0	0	0	0	0	0	0	0	0	0	0	0	0	0	0	0	0	0	0	0	0	0	0	0	0	0	0	0	0	0	0
Solanum_lycopersicum	Solyc01g049920	Chr01	47362239	47362460	Unknown Protein (AHRD V1)	0	0	0	0	0	0	0	0	0	0	0	0	0	0	0	0	0	0	0	0	0	0	0	0	0	0	0	0	0	0	0	0	0	0	0	0	0	0	0	0	0	0	0	0
Solanum_lycopersicum	Solyc01g049930	Chr01	47508959	47509240	Unknown Protein (AHRD V1)	0	0	0	0	0	0	0	0	0	0	0	0	0	0	0	0	0	0	0	0	0	0	0	0	0	0	0	0	0	0	0	0	0	0	0	0	0	0	0	0	0	0	0	0
Solanum_lycopersicum	Solyc01g049950	Chr01	47702509	47702688	Ribosomal protein L5 (AHRD V1 ***- Q70G83_SOLCO)	0	0	0	0	0	0	0	0	0	0	0	0	0	0	0	0	0	0	0	0	0	0	0	0	0	0	0	0	0	0	0	0	0	0	0	0	0	0	0	0	0	0	0	0
Solanum_lycopersicum	Solyc01g049970	Chr01	47733453	47733602	Ulp1 protease family C-terminal catalytic domain containing protein (AHRD V1 *-*- Q60D46_SOLDE)	0	0	0	0	0	0	0	0	0	0	0	0	0	0	0	0	0	0	0	0	0	0	0	0	0	0	0	0	0	0	0	0	0	0	0	0	0	0	0	0	0	0	0	0
Solanum_lycopersicum	Solyc01g049980	Chr01	47748657	47748918	Unknown Protein (AHRD V1)	0	0	0	0	0	0	0	0	0	0	0	0	0	0	0	0	0	0	0	0	0	0	0	0	0	0	0	0	0	0	0	0	0	0	0	0	0	0	0	0	0	0	0	0
Solanum_lycopersicum	Solyc01g049990	Chr01	47759677	47759838	Unknown Protein (AHRD V1)	0	0	0	0	0	0	0	0	0	0	0	0	0	0	0	0	0	0	0	0	0	0	0	0	0	0	0	0	0	0	0	0	0	0	0	0	0	0	0	0	0	0	0	0
Solanum_lycopersicum	Solyc01g050000	Chr01	47790004	47790064	HAT family dimerisation domain containing protein (AHRD V1 ***- Q2R149_ORYSJ)	0	0	0	0	0	0	0	0	0	0	0	0	0	0	0	0	0	0	0	0	0	0	0	0	0	0	0	0	0	0	0	0	0	0	0	0	0	0	0	0	0	0	0	0
Solanum_lycopersicum	Solyc01g050010	Chr01	47790841	47790987	HAT family dimerisation domain containing protein (AHRD V1 *-*- Q2R194_ORYSJ); contains Interpro domain(s) IPR008906 HAT dimerisation	0	0	0	0	0	0	0	0	0	0	0	0	0	0	0	0	0	0	0	0	0	0	0	0	0	0	0	0	0	0	0	0	0	0	0	0	0	0	0	0	0	0	0	0
Solanum_lycopersicum	Solyc01g050020	Chr01	48053221	48053237	Photosystem II CP47 chlorophyll apoprotein (AHRD V1 ***- B7T460_9ROSI); contains Interpro domain(s) IPR000932 Photosystem antenna protein-like	0	0	0	0	0	0	0	0	0	0	0	0	0	0	0	0	0	0	0	0	0	0	0	0	0	0	0	0	0	0	0	0	0	0	0	0	0	0	0	0	0	0	0	0
Solanum_lycopersicum	Solyc01g050040	Chr01	48160375	48160951	RING finger protein 13 (AHRD V1 *-*- RNF13_CHICK); contains Interpro domain(s) IPR018957 Zinc finger, C3HC4 RING-type	1	0	0	1	0	0	0	0	0	0	0	0	0	0	0	0	0	0	0	0	0	0	0	0	0	0	0	0	0	0	0	0	0	0	0	0	0	0	0	0	0	0	0	0
Solanum_lycopersicum	Solyc01g050050	Chr01	48384108	48384320	Unknown Protein (AHRD V1)	0	0	0	0	0	0	0	0	0	0	0	0	0	0	0	0	0	0	0	0	0	0	0	0	0	0	0	0	0	0	0	0	0	0	0	0	0	0	0	0	0	0	0	0
Solanum_lycopersicum	Solyc01g050060	Chr01	48384740	48385024	Unknown Protein (AHRD V1)	0	0	0	0	0	0	0	0	0	0	0	0	0	0	0	0	0	0	0	0	0	0	0	0	0	0	0	0	0	0	0	0	0	0	0	0	0	0	0	0	0	0	0	0
Solanum_lycopersicum	Solyc01g050080	Chr01	48425552	48425710	Unknown Protein (AHRD V1)	0	0	0	0	0	0	0	0	0	0	0	0	0	0	0	0	0	0	0	0	0	0	0	0	0	0	0	0	0	0	0	0	0	0	0	0	0	0	0	0	0	0	0	0
Solanum_lycopersicum	Solyc01g055160	Chr01	50895887	50897056	F-box (AHRD V1 ***- Q84KQ8_PRUMU); contains Interpro domain(s) IPR006527 F-box associated	0	0	0	0	0	0	0	0	0	0	0	0	0	0	0	0	0	0	0	0	0	0	0	0	0	0	0	0	0	0	0	0	0	0	0	0	0	0	0	0	0	0	0	0
Solanum_lycopersicum	Solyc01g055170	Chr01	50935533	50935592	Unknown Protein (AHRD V1)	0	0	0	0	0	0	0	0	0	0	0	0	0	0	0	0	0	0	0	0	0	0	0	0	0	0	0	0	0	0	0	0	0	0	0	0	0	0	0	0	0	0	0	0
Solanum_lycopersicum	Solyc01g055200	Chr01	51701183	51701422	S8 self-incompatibility ribonuclease (Fragment) (AHRD V1 ***- Q9FPV5_PETIN); contains Interpro domain(s) IPR001568 Ribonuclease T2	0	0	0	0	0	0	0	0	0	0	0	0	0	0	0	0	0	0	0	0	0	0	0	0	0	0	0	0	0	0	0	0	0	0	0	0	0	0	0	0	0	0	0	0
Solanum_lycopersicum	Solyc01g056200	Chr01	52415026	52415150	Unknown Protein (AHRD V1)	0	0	0	0	0	0	0	0	0	0	0	0	0	0	0	0	0	0	0	0	0	0	0	0	0	0	0	0	0	0	0	0	0	0	0	0	0	0	0	0	0	0	0	0
Solanum_lycopersicum	Solyc01g056210	Chr01	52538577	52538603	Unknown Protein (AHRD V1); contains Interpro domain(s) IPR015410 Region of unknown function DUF1985	0	0	0	0	0	0	0	0	0	0	0	0	0	0	0	0	0	0	0	0	0	0	0	0	0	0	0	0	0	0	0	0	0	0	0	0	0	0	0	0	0	0	0	0
Solanum_lycopersicum	Solyc01g056220	Chr01	52558845	52559465	F-box family protein (AHRD V1 **-- D7M128_ARALY); contains Interpro domain(s) IPR001810 Cyclin-like F-box	0	0	0	0	0	0	0	0	0	0	0	0	0	0	0	0	0	0	0	0	0	0	0	0	0	0	0	0	0	0	0	0	0	0	0	0	0	0	0	0	0	0	0	0
Solanum_lycopersicum	Solyc01g056230	Chr01	52601469	52601655	Unknown Protein (AHRD V1); contains Interpro domain(s) IPR005162 Retrotransposon gag protein	0	0	0	0	0	0	0	0	0	0	0	0	0	0	0	0	0	0	0	0	0	0	0	0	0	0	0	0	0	0	0	0	0	0	0	0	0	0	0	0	0	0	0	0
Solanum_lycopersicum	Solyc01g056240	Chr01	52616290	52616775	S-locus F-box-like protein c (AHRD V1 **-- B0F0G4_PETIN)	0	0	0	0	0	0	0	0	0	0	0	0	0	0	0	0	0	0	0	0	0	0	0	0	0	0	0	0	0	0	0	0	0	0	0	0	0	0	0	0	0	0	0	0
Solanum_lycopersicum	Solyc01g056250	Chr01	52683366	52683869	S-locus F-box-like protein d (AHRD V1 ***- B0F0G0_PETIN); contains Interpro domain(s) IPR001810 Cyclin-like F-box	0	0	0	0	0	0	0	0	0	0	0	0	0	0	0	0	0	0	0	0	0	0	0	0	0	0	0	0	0	0	0	0	0	0	0	0	0	0	0	0	0	0	0	0
Solanum_lycopersicum	Solyc01g056260	Chr01	52755208	52755420	Unknown Protein (AHRD V1)	0	0	0	0	0	0	0	0	0	0	0	0	0	0	0	0	0	0	0	0	0	0	0	0	0	0	0	0	0	0	0	0	0	0	0	0	0	0	0	0	0	0	0	0
Solanum_lycopersicum	Solyc01g056270	Chr01	52756139	52756453	Unknown Protein (AHRD V1)	0	0	0	0	0	0	0	0	0	0	0	0	0	0	0	0	0	0	0	0	0	0	0	0	0	0	0	0	0	0	0	0	0	0	0	0	0	0	0	0	0	0	0	0
Solanum_lycopersicum	Solyc01g056280	Chr01	52763030	52763532	F-box (AHRD V1 ***- Q84KQ9_PRUMU); contains Interpro domain(s) IPR006527 F-box associated	0	0	0	0	0	0	0	0	0	0	0	0	0	0	0	0	0	0	0	0	0	0	0	0	0	0	0	0	0	0	0	0	0	0	0	0	0	0	0	0	0	0	0	0
Solanum_lycopersicum	Solyc01g056290	Chr01	52803369	52803702	Unknown Protein (AHRD V1)	0	0	0	0	0	0	0	0	0	0	0	0	0	0	0	0	0	0	0	0	0	0	0	0	0	0	0	0	0	0	0	0	0	0	0	0	0	0	0	0	0	0	0	0
Solanum_lycopersicum	Solyc01g056300	Chr01	52809225	52809477	Unknown Protein (AHRD V1)	0	0	0	0	0	0	0	0	0	0	0	0	0	0	0	0	0	0	0	0	0	0	0	0	0	0	0	0	0	0	0	0	0	0	0	0	0	0	0	0	0	0	0	0
Solanum_lycopersicum	Solyc01g056310	Chr01	53294034	53295698	Laccase-2 (AHRD V1 **-- LAC2_ORYSJ); contains Interpro domain(s) IPR011707 Multicopper oxidase, type 3	0	0	0	0	0	0	0	0	0	0	0	0	0	0	0	0	0	0	0	0	0	0	0	0	0	0	0	0	0	0	0	0	0	0	0	0	0	0	0	0	0	0	0	0
Solanum_lycopersicum	Solyc01g056320	Chr01	53350975	53351145	Unknown Protein (AHRD V1)	0	0	0	0	0	0	0	0	0	0	0	0	0	0	0	0	0	0	0	0	0	0	0	0	0	0	0	0	0	0	0	0	0	0	0	0	0	0	0	0	0	0	0	0
Solanum_lycopersicum	Solyc01g056330	Chr01	53392793	53392805	DNA-directed RNA polymerase subunit beta&apos&apos (AHRD V1 ***- D3WBD0_9BORA)	0	0	0	0	0	0	0	0	0	0	0	0	0	0	0	0	0	0	0	0	0	0	0	0	0	0	0	0	0	0	0	0	0	0	0	0	0	0	0	0	0	0	0	0
Solanum_lycopersicum	Solyc01g056340	Chr01	53595508	53595579	DET1-like protein (AHRD V1 ***- D0EW63_ORYSI); contains Interpro domain(s) IPR019138 De-etiolated protein 1, Det1	0	0	0	0	0	0	0	0	0	0	0	0	0	0	0	0	0	0	0	0	0	0	0	0	0	0	0	0	0	0	0	0	0	0	0	0	0	0	0	0	0	0	0	0
Solanum_lycopersicum	Solyc01g056350	Chr01	53651560	53651724	Unknown Protein (AHRD V1)	0	0	0	0	0	0	0	0	0	0	0	0	0	0	0	0	0	0	0	0	0	0	0	0	0	0	0	0	0	0	0	0	0	0	0	0	0	0	0	0	0	0	0	0
Solanum_lycopersicum	Solyc01g056360	Chr01	53737464	53737706	Unknown Protein (AHRD V1)	0	0	0	0	0	0	0	0	0	0	0	0	0	0	0	0	0	0	0	0	0	0	0	0	0	0	0	0	0	0	0	0	0	0	0	0	0	0	0	0	0	0	0	0
Solanum_lycopersicum	Solyc01g056370	Chr01	53881661	53881745	Unknown Protein (AHRD V1)	0	0	0	0	0	0	0	0	0	0	0	0	0	0	0	0	0	0	0	0	0	0	0	0	0	0	0	0	0	0	0	0	0	0	0	0	0	0	0	0	0	0	0	0
Solanum_lycopersicum	Solyc01g056380	Chr01	54079573	54079818	Nodulin / glutamate-ammonia ligase-like protein (AHRD V1 ***- Q9SCP3_ARATH)	0	0	0	0	0	0	0	0	0	0	0	0	0	0	0	0	0	0	0	0	0	0	0	0	0	0	0	0	0	0	0	0	0	0	0	0	0	0	0	0	0	0	0	0
Solanum_lycopersicum	Solyc01g056390	Chr01	54088870	54089097	Nodulin / glutamate-ammonia ligase-like protein (AHRD V1 ***- Q9SCP3_ARATH)	0	0	0	0	0	0	0	0	0	0	0	0	0	0	0	0	0	0	0	0	0	0	0	0	0	0	0	0	0	0	0	0	0	0	0	0	0	0	0	0	0	0	0	0
Solanum_lycopersicum	Solyc01g056400	Chr01	54090609	54090674	Developmental protein FluG (AHRD V1 ***- C5FZA6_NANOT)	0	0	0	0	0	0	0	0	0	0	0	0	0	0	0	0	0	0	0	0	0	0	0	0	0	0	0	0	0	0	0	0	0	0	0	0	0	0	0	0	0	0	0	0
Solanum_lycopersicum	Solyc01g056410	Chr01	54096523	54096780	Unknown Protein (AHRD V1)	0	0	0	0	0	0	0	0	0	0	0	0	0	0	0	0	0	0	0	0	0	0	0	0	0	0	0	0	0	0	0	0	0	0	0	0	0	0	0	0	0	0	0	0
Solanum_lycopersicum	Solyc01g056420	Chr01	54115114	54115178	Unknown Protein (AHRD V1); contains Interpro domain(s) IPR012337 Polynucleotidyl transferase, ribonuclease H fold	0	0	0	0	0	0	0	0	0	0	0	0	0	0	0	0	0	0	0	0	0	0	0	0	0	0	0	0	0	0	0	0	0	0	0	0	0	0	0	0	0	0	0	0
Solanum_lycopersicum	Solyc01g056430	Chr01	54152035	54152202	Amidohydrolase family (AHRD V1 **-- B4VKN3_9CYAN); contains Interpro domain(s) IPR006992 Amidohydrolase 2	0	0	0	0	0	0	0	0	0	0	0	0	0	0	0	0	0	0	0	0	0	0	0	0	0	0	0	0	0	0	0	0	0	0	0	0	0	0	0	0	0	0	0	0
Solanum_lycopersicum	Solyc01g056440	Chr01	54160152	54160477	Nodulin / glutamate-ammonia ligase-like protein (AHRD V1 *-*- Q8W4B7_ARATH)	0	0	0	0	0	0	0	0	0	0	0	0	0	0	0	0	0	0	0	0	0	0	0	0	0	0	0	0	0	0	0	0	0	0	0	0	0	0	0	0	0	0	0	0
Solanum_lycopersicum	Solyc01g056450	Chr01	54173832	54173861	Glutamine synthetase I (AHRD V1 ***- Q9SC91_MEDTR); contains Interpro domain(s) IPR008146 Glutamine synthetase, catalytic region	0	0	0	0	0	0	0	0	0	0	0	0	0	0	0	0	0	0	0	0	0	0	0	0	0	0	0	0	0	0	0	0	0	0	0	0	0	0	0	0	0	0	0	0
Solanum_lycopersicum	Solyc01g056460	Chr01	54311527	54311629	Ycf2 (AHRD V1 *-*- D2KLP5_OLEEU); contains Interpro domain(s) IPR008543 Chloroplast Ycf2	0	0	0	0	0	0	0	0	0	0	0	0	0	0	0	0	0	0	0	0	0	0	0	0	0	0	0	0	0	0	0	0	0	0	0	0	0	0	0	0	0	0	0	0
Solanum_lycopersicum	Solyc01g056470	Chr01	54316419	54316527	Photosystem II CP43 chlorophyll apoprotein (AHRD V1 ***- B7T461_9ROSI); contains Interpro domain(s) IPR000932 Photosystem antenna protein-like	0	0	0	0	0	0	0	0	0	0	0	0	0	0	0	0	0	0	0	0	0	0	0	0	0	0	0	0	0	0	0	0	0	0	0	0	0	0	0	0	0	0	0	0
Solanum_lycopersicum	Solyc01g056480	Chr01	54403810	54404106	Unknown Protein (AHRD V1)	0	0	0	0	0	0	0	0	0	0	0	0	0	0	0	0	0	0	0	0	0	0	0	0	0	0	0	0	0	0	0	0	0	0	0	0	0	0	0	0	0	0	0	0
Solanum_lycopersicum	Solyc01g056490	Chr01	54504728	54505065	Ulp1 protease family C-terminal catalytic domain containing protein (AHRD V1 *-*- Q60D46_SOLDE); contains Interpro domain(s) IPR003653 Peptidase C48, SUMO/Sentrin/Ubl1	0	0	0	0	0	0	0	0	0	0	0	0	0	0	0	0	0	0	0	0	0	0	0	0	0	0	0	0	0	0	0	0	0	0	0	0	0	0	0	0	0	0	0	0
Solanum_lycopersicum	Solyc01g056510	Chr01	54528569	54528754	HAT family dimerisation domain containing protein (AHRD V1 ***- Q2R194_ORYSJ); contains Interpro domain(s) IPR008906 HAT dimerisation	0	0	0	0	0	0	0	0	0	0	0	0	0	0	0	0	0	0	0	0	0	0	0	0	0	0	0	0	0	0	0	0	0	0	0	0	0	0	0	0	0	0	0	0
Solanum_lycopersicum	Solyc01g056520	Chr01	54569219	54569459	RAN binding protein 16-like (AHRD V1 **-* Q9LHS4_ARATH); contains Interpro domain(s) IPR001494 Importin-beta, N-terminal	0	0	0	0	0	0	0	0	0	0	0	0	0	0	0	0	0	0	0	0	0	0	0	0	0	0	0	0	0	0	0	0	0	0	0	0	0	0	0	0	0	0	0	0
Solanum_lycopersicum	Solyc01g056530	Chr01	54585431	54585516	Oligopeptide transporter 9 (AHRD V1 ***- B6SVF4_MAIZE); contains Interpro domain(s) IPR004813 Oligopeptide transporter OPT superfamily	0	0	0	0	0	0	0	0	0	0	0	0	0	0	0	0	0	0	0	0	0	0	0	0	0	0	0	0	0	0	0	0	0	0	0	0	0	0	0	0	0	0	0	0
Solanum_lycopersicum	Solyc01g056550	Chr01	54594803	54594974	Ulp1 protease family C-terminal catalytic domain containing protein (AHRD V1 *-*- Q60D46_SOLDE); contains Interpro domain(s) IPR003653 Peptidase C48, SUMO/Sentrin/Ubl1	0	0	0	0	0	0	0	0	0	0	0	0	0	0	0	0	0	0	0	0	0	0	0	0	0	0	0	0	0	0	0	0	0	0	0	0	0	0	0	0	0	0	0	0
Solanum_lycopersicum	Solyc01g056560	Chr01	54598744	54598857	Ulp1 protease family C-terminal catalytic domain containing protein (AHRD V1 ***- Q60D46_SOLDE)	0	0	0	0	0	0	0	0	0	0	0	0	0	0	0	0	0	0	0	0	0	0	0	0	0	0	0	0	0	0	0	0	0	0	0	0	0	0	0	0	0	0	0	0
Solanum_lycopersicum	Solyc01g056570	Chr01	54705942	54706211	Regulator of chromosome condensation (RCC1)-like protein (AHRD V1 *--- D0NM06_PHYIN); contains Interpro domain(s) IPR009091 Regulator of chromosome condensation/beta-lactamase-inhibitor protein II	0	0	0	0	0	0	0	0	0	0	0	0	0	0	0	0	0	0	0	0	0	0	0	0	0	0	0	0	0	0	0	0	0	0	0	0	0	0	0	0	0	0	0	0
Solanum_lycopersicum	Solyc01g056580	Chr01	54884368	54884487	L-aspartate oxidase (AHRD V1 ***- D7M6M9_ARALY); contains Interpro domain(s) IPR004112 Fumarate reductase/succinate dehydrogenase flavoprotein, C-terminal	0	0	0	0	0	0	0	0	0	0	0	0	0	0	0	0	0	0	0	0	0	0	0	0	0	0	0	0	0	0	0	0	0	0	0	0	0	0	0	0	0	0	0	0
Solanum_lycopersicum	Solyc01g056590	Chr01	54891283	54891553	Genomic DNA chromosome 5 TAC clone K21L13 (AHRD V1 ***- Q9LSM1_ARATH)	0	0	0	0	0	0	0	0	0	0	0	0	0	0	0	0	0	0	0	0	0	0	0	0	0	0	0	0	0	0	0	0	0	0	0	0	0	0	0	0	0	0	0	0
Solanum_lycopersicum	Solyc01g056600	Chr01	54997996	54998242	Ribonuclease 3 (AHRD V1 *-*- RNC_THEFY); contains Interpro domain(s) IPR001159 Double-stranded RNA binding	0	0	0	0	0	0	0	0	0	0	0	0	0	0	0	0	0	0	0	0	0	0	0	0	0	0	0	0	0	0	0	0	0	0	0	0	0	0	0	0	0	0	0	0
Solanum_lycopersicum	Solyc01g056610	Chr01	55008395	55008622	Unknown Protein (AHRD V1)	0	0	0	0	0	0	0	0	0	0	0	0	0	0	0	0	0	0	0	0	0	0	0	0	0	0	0	0	0	0	0	0	0	0	0	0	0	0	0	0	0	0	0	0
Solanum_lycopersicum	Solyc01g056620	Chr01	55022248	55022481	DsRNA-binding protein (AHRD V1 *-*- B5BUY7_ARATH); contains Interpro domain(s) IPR001159 Double-stranded RNA binding	0	0	0	0	0	0	0	0	0	0	0	0	0	0	0	0	0	0	0	0	0	0	0	0	0	0	0	0	0	0	0	0	0	0	0	0	0	0	0	0	0	0	0	0
Solanum_lycopersicum	Solyc01g056640	Chr01	55136347	55136464	Unknown Protein (AHRD V1)	0	0	0	0	0	0	0	0	0	0	0	0	0	0	0	0	0	0	0	0	0	0	0	0	0	0	0	0	0	0	0	0	0	0	0	0	0	0	0	0	0	0	0	0
Solanum_lycopersicum	Solyc01g056650	Chr01	55347091	55347124	Starch synthase (AHRD V1 ***- O65365_IPOBA)	0	0	0	0	0	0	0	0	0	0	0	0	0	0	0	0	0	0	0	0	0	0	0	0	0	0	0	0	0	0	0	0	0	0	0	0	0	0	0	0	0	0	0	0
Solanum_lycopersicum	Solyc01g056660	Chr01	55528892	55529745	F-box family protein (AHRD V1 ***- D7L4T6_ARALY); contains Interpro domain(s) IPR001810 Cyclin-like F-box	0	0	0	0	0	0	0	0	0	0	0	0	0	0	0	0	0	0	0	0	0	0	0	0	0	0	0	0	0	0	0	0	0	0	0	0	0	0	0	0	0	0	0	0
Solanum_lycopersicum	Solyc01g056670	Chr01	55579824	55579994	NADH-quinone oxidoreductase subunit K (AHRD V1 ***- C9YGI3_9BURK); contains Interpro domain(s) IPR001133 NADH:ubiquinone/quinone oxidoreductase, chain 4L	0	0	0	0	0	0	0	0	0	0	0	0	0	0	0	0	0	0	0	0	0	0	0	0	0	0	0	0	0	0	0	0	0	0	0	0	0	0	0	0	0	0	0	0
Solanum_lycopersicum	Solyc01g056680	Chr01	55809677	55809955	Unknown Protein (AHRD V1)	0	0	0	0	0	0	0	0	0	0	0	0	0	0	0	0	0	0	0	0	0	0	0	0	0	0	0	0	0	0	0	0	0	0	0	0	0	0	0	0	0	0	0	0
Solanum_lycopersicum	Solyc01g056690	Chr01	55937342	55937456	Kinase family protein (AHRD V1 ***- D7LFV3_ARALY); contains Interpro domain(s) IPR014045 Protein phosphatase 2C, N-terminal	0	0	0	0	0	0	0	0	0	0	0	0	0	0	0	0	0	0	0	0	0	0	0	0	0	0	0	0	0	0	0	0	0	0	0	0	0	0	0	0	0	0	0	0
Solanum_lycopersicum	Solyc01g056700	Chr01	55963261	55963662	Unknown Protein (AHRD V1)	0	0	0	0	0	0	0	0	0	0	0	0	0	0	0	0	0	0	0	0	0	0	0	0	0	0	0	0	0	0	0	0	0	0	0	0	0	0	0	0	0	0	0	0
Solanum_lycopersicum	Solyc01g056710	Chr01	56251424	56251438	Unknown Protein (AHRD V1)	0	0	0	0	0	0	0	0	0	0	0	0	0	0	0	0	0	0	0	0	0	0	0	0	0	0	0	0	0	0	0	0	0	0	0	0	0	0	0	0	0	0	0	0
Solanum_lycopersicum	Solyc01g056720	Chr01	56291757	56291883	Aquaporin SIP12 (AHRD V1 ***- D8FSL5_GOSHI); contains Interpro domain(s) IPR000425 Major intrinsic protein	0	0	0	0	0	0	0	0	0	0	0	0	0	0	0	0	0	0	0	0	0	0	0	0	0	0	0	0	0	0	0	0	0	0	0	0	0	0	0	0	0	0	0	0
Solanum_lycopersicum	Solyc01g056730	Chr01	56450749	56450787	Unknown Protein (AHRD V1)	0	0	0	0	0	0	0	0	0	0	0	0	0	0	0	0	0	0	0	0	0	0	0	0	0	0	0	0	0	0	0	0	0	0	0	0	0	0	0	0	0	0	0	0
Solanum_lycopersicum	Solyc01g056740	Chr01	56459023	56459091	HAT dimerisation domain-containing protein-like (AHRD V1 ***- Q5VNQ7_ORYSJ); contains Interpro domain(s) IPR007021 Protein of unknown function DUF659	0	0	0	0	0	0	0	0	0	0	0	0	0	0	0	0	0	0	0	0	0	0	0	0	0	0	0	0	0	0	0	0	0	0	0	0	0	0	0	0	0	0	0	0
Solanum_lycopersicum	Solyc01g056750	Chr01	56464264	56464293	Os11g0573200 protein (Fragment) (AHRD V1 *-*- Q0IS21_ORYSJ)	0	0	0	0	0	0	0	0	0	0	0	0	0	0	0	0	0	0	0	0	0	0	0	0	0	0	0	0	0	0	0	0	0	0	0	0	0	0	0	0	0	0	0	0
Solanum_lycopersicum	Solyc01g056760	Chr01	56472170	56472205	DNA-binding protein HEXBP (AHRD V1 *--* HEXP_LEIMA); contains Interpro domain(s) IPR001878 Zinc finger, CCHC-type	0	0	0	0	0	0	0	0	0	0	0	0	0	0	0	0	0	0	0	0	0	0	0	0	0	0	0	0	0	0	0	0	0	0	0	0	0	0	0	0	0	0	0	0
Solanum_lycopersicum	Solyc01g056770	Chr01	56485006	56485212	Unknown Protein (AHRD V1)	0	0	0	0	0	0	0	0	0	0	0	0	0	0	0	0	0	0	0	0	0	0	0	0	0	0	0	0	0	0	0	0	0	0	0	0	0	0	0	0	0	0	0	0
Solanum_lycopersicum	Solyc01g056780	Chr01	56544179	56544392	50S ribosomal protein L34 (AHRD V1 *-*- D7KDQ0_ARALY); contains Interpro domain(s) IPR000271 Ribosomal protein L34	0	0	0	0	0	0	0	0	0	0	0	0	0	0	0	0	0	0	0	0	0	0	0	0	0	0	0	0	0	0	0	0	0	0	0	0	0	0	0	0	0	0	0	0
Solanum_lycopersicum	Solyc01g056790	Chr01	56547022	56547220	Exostosin-like (AHRD V1 ***- Q2HVN7_MEDTR); contains Interpro domain(s) IPR004263 Exostosin-like	0	0	0	0	0	0	0	0	0	0	0	0	0	0	0	0	0	0	0	0	0	0	0	0	0	0	0	0	0	0	0	0	0	0	0	0	0	0	0	0	0	0	0	0
Solanum_lycopersicum	Solyc01g056800	Chr01	56557066	56557557	Exostosin-like (AHRD V1 ***- Q2HVN7_MEDTR); contains Interpro domain(s) IPR004263 Exostosin-like	0	0	0	0	0	0	0	0	0	0	0	0	0	0	0	0	0	0	0	0	0	0	0	0	0	0	0	0	0	0	0	0	0	0	0	0	0	0	0	0	0	0	0	0
Solanum_lycopersicum	Solyc01g056810	Chr01	56755107	56755127	Syntaxin (AHRD V1 ***- Q6X9V9_HORVD); contains Interpro domain(s) IPR010989 t-SNARE	0	0	0	0	0	0	0	0	0	0	0	0	0	0	0	0	0	0	0	0	0	0	0	0	0	0	0	0	0	0	0	0	0	0	0	0	0	0	0	0	0	0	0	0
Solanum_lycopersicum	Solyc01g056820	Chr01	56760402	56760986	Methionine aminopeptidase (AHRD V1 ***- A5ALU5_VITVI); contains Interpro domain(s) IPR015706 RNA-directed DNA polymerase (reverse transcriptase), related	0	0	0	0	0	0	0	0	0	0	0	0	0	0	0	0	0	0	0	0	0	0	0	0	0	0	0	0	0	0	0	0	0	0	0	0	0	0	0	0	0	0	0	0
Solanum_lycopersicum	Solyc01g056830	Chr01	56770135	56770152	Syntaxin (Fragment) (AHRD V1 *-*- A0F0A7_NICBE)	0	0	0	0	0	0	0	0	0	0	0	0	0	0	0	0	0	0	0	0	0	0	0	0	0	0	0	0	0	0	0	0	0	0	0	0	0	0	0	0	0	0	0	0
Solanum_lycopersicum	Solyc01g056840	Chr01	56863447	56863722	DNA-directed RNA polymerase subunit beta&apos&apos (AHRD V1 *-*- A9XW75_9ROSA)	0	0	0	0	0	0	0	0	0	0	0	0	0	0	0	0	0	0	0	0	0	0	0	0	0	0	0	0	0	0	0	0	0	0	0	0	0	0	0	0	0	0	0	0
Solanum_lycopersicum	Solyc01g056860	Chr01	57209408	57209968	Pol polyprotein (AHRD V1 ***- Q94FM1_CITPA)	0	0	0	0	0	0	0	0	0	0	0	0	0	0	0	0	0	0	0	0	0	0	0	0	0	0	0	0	0	0	0	0	0	0	0	0	0	0	0	0	0	0	0	0
Solanum_lycopersicum	Solyc01g056870	Chr01	57353510	57353523	Ycf2 (AHRD V1 ***- D2KLP5_OLEEU)	0	0	0	0	0	0	0	0	0	0	0	0	0	0	0	0	0	0	0	0	0	0	0	0	0	0	0	0	0	0	0	0	0	0	0	0	0	0	0	0	0	0	0	0
Solanum_lycopersicum	Solyc01g056880	Chr01	57379901	57380012	Soul heme-binding family protein (AHRD V1 ***- D7L8V8_ARALY); contains Interpro domain(s) IPR006917 SOUL haem-binding protein	0	0	0	0	0	0	0	0	0	0	0	0	0	0	0	0	0	0	0	0	0	0	0	0	0	0	0	0	0	0	0	0	0	0	0	0	0	0	0	0	0	0	0	0
Solanum_lycopersicum	Solyc01g056890	Chr01	57398555	57398681	Unknown Protein (AHRD V1)	0	0	0	0	0	0	0	0	0	0	0	0	0	0	0	0	0	0	0	0	0	0	0	0	0	0	0	0	0	0	0	0	0	0	0	0	0	0	0	0	0	0	0	0
Solanum_lycopersicum	Solyc01g056900	Chr01	57404917	57405120	Unknown Protein (AHRD V1)	0	0	0	0	0	0	0	0	0	0	0	0	0	0	0	0	0	0	0	0	0	0	0	0	0	0	0	0	0	0	0	0	0	0	0	0	0	0	0	0	0	0	0	0
Solanum_lycopersicum	Solyc01g056910	Chr01	57405243	57405461	Protease Do-like 7 (AHRD V1 *-*- DEGP7_ARATH)	0	0	0	0	0	0	0	0	0	0	0	0	0	0	0	0	0	0	0	0	0	0	0	0	0	0	0	0	0	0	0	0	0	0	0	0	0	0	0	0	0	0	0	0
Solanum_lycopersicum	Solyc01g056930	Chr01	57493740	57494006	Hypothetical chloroplast RF1 (AHRD V1 ***- B1A992_CARPA)	0	0	0	0	0	0	0	0	0	0	0	0	0	0	0	0	0	0	0	0	0	0	0	0	0	0	0	0	0	0	0	0	0	0	0	0	0	0	0	0	0	0	0	0
Solanum_lycopersicum	Solyc01g056940	Chr01	57604108	57604578	Ubiquitin (AHRD V1 ***- D3PHG3_9MAXI); contains Interpro domain(s) IPR019956 Ubiquitin subgroup	0	0	0	0	0	0	0	0	0	0	0	0	0	0	0	0	0	0	0	0	0	0	0	0	0	0	0	0	0	0	0	0	0	0	0	0	0	0	0	0	0	0	0	0
Solanum_lycopersicum	Solyc01g056950	Chr01	57643140	57643279	Orf141 protein (AHRD V1 *-*- Q5U6D6_BETVU)	0	0	0	0	0	0	0	0	0	0	0	0	0	0	0	0	0	0	0	0	0	0	0	0	0	0	0	0	0	0	0	0	0	0	0	0	0	0	0	0	0	0	0	0
Solanum_lycopersicum	Solyc01g056960	Chr01	57818439	57818513	Unknown Protein (AHRD V1)	0	0	0	0	0	0	0	0	0	0	0	0	0	0	0	0	0	0	0	0	0	0	0	0	0	0	0	0	0	0	0	0	0	0	0	0	0	0	0	0	0	0	0	0
Solanum_lycopersicum	Solyc01g056970	Chr01	57855590	57855790	Unknown Protein (AHRD V1)	0	0	0	0	0	0	0	0	0	0	0	0	0	0	0	0	0	0	0	0	0	0	0	0	0	0	0	0	0	0	0	0	0	0	0	0	0	0	0	0	0	0	0	0
Solanum_lycopersicum	Solyc01g056980	Chr01	57864979	57865041	Unknown Protein (AHRD V1)	0	0	0	0	0	0	0	0	0	0	0	0	0	0	0	0	0	0	0	0	0	0	0	0	0	0	0	0	0	0	0	0	0	0	0	0	0	0	0	0	0	0	0	0
Solanum_lycopersicum	Solyc01g056990	Chr01	57868487	57868646	Genomic DNA chromosome 5 BAC clone F15M7 (AHRD V1 ***- Q9FG11_ARATH)	0	0	0	0	0	0	0	0	0	0	0	0	0	0	0	0	0	0	0	0	0	0	0	0	0	0	0	0	0	0	0	0	0	0	0	0	0	0	0	0	0	0	0	0
Solanum_lycopersicum	Solyc01g057000	Chr01	57898395	57898593	Universal stress protein family protein (AHRD V1 ***- D7LAT3_ARALY); contains Interpro domain(s) IPR006016 UspA	0	0	0	0	0	0	0	0	0	0	0	0	0	0	0	0	0	0	0	0	0	0	0	0	0	0	0	0	0	0	0	0	0	0	0	0	0	0	0	0	0	0	0	0
Solanum_lycopersicum	Solyc01g057010	Chr01	57933154	57934326	F-box family protein (AHRD V1 ***- B9GFB6_POPTR); contains Interpro domain(s) IPR017451 F-box associated type 1	0	0	0	0	0	0	0	0	0	0	0	0	0	0	0	0	0	0	0	0	0	0	0	0	0	0	0	0	0	0	0	0	0	0	0	0	0	0	0	0	0	0	0	0
Solanum_lycopersicum	Solyc01g057020	Chr01	57949676	57949935	PDE320 (AHRD V1 ***- D7L613_ARALY)	0	0	0	0	0	0	0	0	0	0	0	0	0	0	0	0	0	0	0	0	0	0	0	0	0	0	0	0	0	0	0	0	0	0	0	0	0	0	0	0	0	0	0	0
Solanum_lycopersicum	Solyc01g057030	Chr01	57959167	57959376	Unknown Protein (AHRD V1)	0	0	0	0	0	0	0	0	0	0	0	0	0	0	0	0	0	0	0	0	0	0	0	0	0	0	0	0	0	0	0	0	0	0	0	0	0	0	0	0	0	0	0	0
Solanum_lycopersicum	Solyc01g057040	Chr01	57961279	57961681	PDE320 (AHRD V1 ***- D7L613_ARALY)	0	0	0	0	0	0	0	0	0	0	0	0	0	0	0	0	0	0	0	0	0	0	0	0	0	0	0	0	0	0	0	0	0	0	0	0	0	0	0	0	0	0	0	0
Solanum_lycopersicum	Solyc01g057060	Chr01	58098899	58098937	Arabidopsis protein targeted to chloroplast protein At3g28460 (AHRD V1 **-- C7IVV2_9POAL); contains Interpro domain(s) IPR016065 Protein of unknown function methylase putative	0	0	0	0	0	0	0	0	0	0	0	0	0	0	0	0	0	0	0	0	0	0	0	0	0	0	0	0	0	0	0	0	0	0	0	0	0	0	0	0	0	0	0	0
Solanum_lycopersicum	Solyc01g057070	Chr01	58104257	58104343	Arabidopsis protein targeted to chloroplast protein At3g28460 (AHRD V1 *-*- C7IVV2_9POAL); contains Interpro domain(s) IPR016065 Protein of unknown function methylase putative	0	0	0	0	0	0	0	0	0	0	0	0	0	0	0	0	0	0	0	0	0	0	0	0	0	0	0	0	0	0	0	0	0	0	0	0	0	0	0	0	0	0	0	0
Solanum_lycopersicum	Solyc01g057080	Chr01	58294728	58295069	Ethylene-responsive transcription factor 13 (AHRD V1 *-*- ERF99_ARATH); contains Interpro domain(s) IPR001471 Pathogenesis-related transcriptional factor and ERF, DNA-binding	0	0	0	0	0	0	0	0	0	0	0	0	0	0	0	0	0	0	0	0	0	0	0	0	0	0	0	0	0	0	0	0	0	0	0	0	0	0	0	0	0	0	0	0
Solanum_lycopersicum	Solyc01g057090	Chr01	58370207	58370306	Rhodopsin-like receptor (AHRD V1 ***- B6TUA3_MAIZE); contains Interpro domain(s) IPR019358 Protein of unknown function DUF2215	0	0	0	0	0	0	0	0	0	0	0	0	0	0	0	0	0	0	0	0	0	0	0	0	0	0	0	0	0	0	0	0	0	0	0	0	0	0	0	0	0	0	0	0
Solanum_lycopersicum	Solyc01g057100	Chr01	58378808	58379080	DNA-directed RNA polymerase subunit beta&apos&apos (AHRD V1 ***- A9XW40_9MAGN)	0	0	0	0	0	0	0	0	0	0	0	0	0	0	0	0	0	0	0	0	0	0	0	0	0	0	0	0	0	0	0	0	0	0	0	0	0	0	0	0	0	0	0	0
Solanum_lycopersicum	Solyc01g057110	Chr01	58770881	58771036	Unknown Protein (AHRD V1)	0	0	0	0	0	0	0	0	0	0	0	0	0	0	0	0	0	0	0	0	0	0	0	0	0	0	0	0	0	0	0	0	0	0	0	0	0	0	0	0	0	0	0	0
Solanum_lycopersicum	Solyc01g057120	Chr01	59052849	59052852	Unknown Protein (AHRD V1)	0	0	0	0	0	0	0	0	0	0	0	0	0	0	0	0	0	0	0	0	0	0	0	0	0	0	0	0	0	0	0	0	0	0	0	0	0	0	0	0	0	0	0	0
Solanum_lycopersicum	Solyc01g057130	Chr01	59063059	59063217	Unknown Protein (AHRD V1)	0	0	0	0	0	0	0	0	0	0	0	0	0	0	0	0	0	0	0	0	0	0	0	0	0	0	0	0	0	0	0	0	0	0	0	0	0	0	0	0	0	0	0	0
Solanum_lycopersicum	Solyc01g057140	Chr01	59306520	59306957	Unknown Protein (AHRD V1)	0	0	0	0	0	0	0	0	0	0	0	0	0	0	0	0	0	0	0	0	0	0	0	0	0	0	0	0	0	0	0	0	0	0	0	0	0	0	0	0	0	0	0	0
Solanum_lycopersicum	Solyc01g057150	Chr01	59357570	59357848	Unknown Protein (AHRD V1)	0	0	0	0	0	0	0	0	0	0	0	0	0	0	0	0	0	0	0	0	0	0	0	0	0	0	0	0	0	0	0	0	0	0	0	0	0	0	0	0	0	0	0	0
Solanum_lycopersicum	Solyc01g057160	Chr01	59358904	59359104	Unknown Protein (AHRD V1)	0	0	0	0	0	0	0	0	0	0	0	0	0	0	0	0	0	0	0	0	0	0	0	0	0	0	0	0	0	0	0	0	0	0	0	0	0	0	0	0	0	0	0	0
Solanum_lycopersicum	Solyc01g057170	Chr01	59432479	59432506	Unknown Protein (AHRD V1)	0	0	0	0	0	0	0	0	0	0	0	0	0	0	0	0	0	0	0	0	0	0	0	0	0	0	0	0	0	0	0	0	0	0	0	0	0	0	0	0	0	0	0	0
Solanum_lycopersicum	Solyc01g057180	Chr01	59445729	59445806	Unknown Protein (AHRD V1)	0	0	0	0	0	0	0	0	0	0	0	0	0	0	0	0	0	0	0	0	0	0	0	0	0	0	0	0	0	0	0	0	0	0	0	0	0	0	0	0	0	0	0	0
Solanum_lycopersicum	Solyc01g057190	Chr01	59694709	59695872	F-box (AHRD V1 ***- Q84KQ9_PRUMU); contains Interpro domain(s) IPR006527 F-box associated	0	0	0	0	0	0	0	0	0	0	0	0	0	0	0	0	0	0	0	0	0	0	0	0	0	0	0	0	0	0	0	0	0	0	0	0	0	0	0	0	0	0	0	0
Solanum_lycopersicum	Solyc01g057200	Chr01	59706633	59706986	Pentatricopeptide repeat-containing protein (AHRD V1 ***- D7MMK8_ARALY); contains Interpro domain(s) IPR002885 Pentatricopeptide repeat	0	0	0	0	0	0	0	0	0	0	0	0	0	0	0	0	0	0	0	0	0	0	0	0	0	0	0	0	0	0	0	0	0	0	0	0	0	0	0	0	0	0	0	0
Solanum_lycopersicum	Solyc01g057210	Chr01	59829682	59829930	Pyruvate dehydrogenase kinase (AHRD V1 **** Q700B0_CICAR); contains Interpro domain(s) IPR018955 Branched-chain alpha-ketoacid dehydrogenase kinase/Pyruvate dehydrogenase kinase, mitochondrial	0	0	0	0	0	0	0	0	0	0	0	0	0	0	0	0	0	0	0	0	0	0	0	0	0	0	0	0	0	0	0	0	0	0	0	0	0	0	0	0	0	0	0	0
Solanum_lycopersicum	Solyc01g057220	Chr01	59844830	59845889	Pectinesterase (AHRD V1 ***- B9S005_RICCO); contains Interpro domain(s) IPR000070 Pectinesterase, catalytic	0	0	0	0	0	0	0	0	0	0	0	0	0	0	0	0	0	0	0	0	0	0	0	0	0	0	0	0	0	0	0	0	0	0	0	0	0	0	0	0	0	0	0	0
Solanum_lycopersicum	Solyc01g057240	Chr01	59941293	59941370	50S ribosomal protein L3-2 (AHRD V1 *-*- B6TFD9_MAIZE); contains Interpro domain(s) IPR000597 Ribosomal protein L3	0	0	0	0	0	0	0	0	0	0	0	0	0	0	0	0	0	0	0	0	0	0	0	0	0	0	0	0	0	0	0	0	0	0	0	0	0	0	0	0	0	0	0	0
Solanum_lycopersicum	Solyc01g057250	Chr01	59945595	59945693	50S ribosomal protein L3-2 (AHRD V1 *-*- B6TFD9_MAIZE); contains Interpro domain(s) IPR000597 Ribosomal protein L3	0	0	0	0	0	0	0	0	0	0	0	0	0	0	0	0	0	0	0	0	0	0	0	0	0	0	0	0	0	0	0	0	0	0	0	0	0	0	0	0	0	0	0	0
Solanum_lycopersicum	Solyc01g057260	Chr01	60250400	60250471	Os06g0524700 protein (Fragment) (AHRD V1 ***- Q0DBU9_ORYSJ); contains Interpro domain(s) IPR004158 Protein of unknown function DUF247, plant	0	0	0	0	0	0	0	0	0	0	0	0	0	0	0	0	0	0	0	0	0	0	0	0	0	0	0	0	0	0	0	0	0	0	0	0	0	0	0	0	0	0	0	0
Solanum_lycopersicum	Solyc01g057270	Chr01	60284236	60284260	Calmodulin-binding transcription activator 1 (AHRD V1 **** Q0WQF9_ARATH); contains Interpro domain(s) IPR005559 CG-1	0	0	0	0	0	0	0	0	0	0	0	0	0	0	0	0	0	0	0	0	0	0	0	0	0	0	0	0	0	0	0	0	0	0	0	0	0	0	0	0	0	0	0	0
Solanum_lycopersicum	Solyc01g057280	Chr01	60326971	60327235	26S proteasome non-ATPase regulatory subunit 9 (AHRD V1 ***- B4FPX0_MAIZE); contains Interpro domain(s) IPR001478 PDZ/DHR/GLGF	0	0	0	0	0	0	0	0	0	0	0	0	0	0	0	0	0	0	0	0	0	0	0	0	0	0	0	0	0	0	0	0	0	0	0	0	0	0	0	0	0	0	0	0
Solanum_lycopersicum	Solyc01g057300	Chr01	60448735	60449124	Transcription factor bHLH95 (AHRD V1 **** BH095_ARATH); contains Interpro domain(s) IPR011598 Helix-loop-helix DNA-binding	0	0	0	0	0	0	0	0	0	0	0	0	0	0	0	0	0	0	0	0	0	0	0	0	0	0	0	0	0	0	0	0	0	0	0	0	0	0	0	0	0	0	0	0
Solanum_lycopersicum	Solyc01g057310	Chr01	60482270	60482346	Kinesin (Centromeric protein)-like protein (AHRD V1 *-*- Q9LJ60_ARATH)	0	0	0	0	0	0	0	0	0	0	0	0	0	0	0	0	0	0	0	0	0	0	0	0	0	0	0	0	0	0	0	0	0	0	0	0	0	0	0	0	0	0	0	0
Solanum_lycopersicum	Solyc01g057320	Chr01	60493148	60493624	Kinesin-like protein (AHRD V1 ***- Q75LL2_ORYSJ); contains Interpro domain(s) IPR001752 Kinesin, motor region	0	0	0	0	0	0	0	0	0	0	0	0	0	0	0	0	0	0	0	0	0	0	0	0	0	0	0	0	0	0	0	0	0	0	0	0	0	0	0	0	0	0	0	0
Solanum_lycopersicum	Solyc01g057330	Chr01	60503603	60503989	Yellow stripe-like protein 1.3 (Fragment) (AHRD V1 ***- B5A8A7_BRAJU); contains Interpro domain(s) IPR004813 Oligopeptide transporter OPT superfamily	0	0	0	0	0	0	0	0	0	0	0	0	0	0	0	0	0	0	0	0	0	0	0	0	0	0	0	0	0	0	0	0	0	0	0	0	0	0	0	0	0	0	0	0
Solanum_lycopersicum	Solyc01g057340	Chr01	60511254	60511303	Unknown Protein (AHRD V1)	0	0	0	0	0	0	0	0	0	0	0	0	0	0	0	0	0	0	0	0	0	0	0	0	0	0	0	0	0	0	0	0	0	0	0	0	0	0	0	0	0	0	0	0
Solanum_lycopersicum	Solyc01g057350	Chr01	60575278	60575352	Unknown Protein (AHRD V1)	0	0	0	0	0	0	0	0	0	0	0	0	0	0	0	0	0	0	0	0	0	0	0	0	0	0	0	0	0	0	0	0	0	0	0	0	0	0	0	0	0	0	0	0
Solanum_lycopersicum	Solyc01g057360	Chr01	60774225	60774682	Poly polymerase catalytic domain containing protein expressed (AHRD V1 *--- Q84T80_ORYSJ); contains Interpro domain(s) IPR012317 Poly(ADP-ribose) polymerase, catalytic region	0	0	0	0	0	0	0	0	0	0	0	0	0	0	0	0	0	0	0	0	0	0	0	0	0	0	0	0	0	0	0	0	0	0	0	0	0	0	0	0	0	0	0	0
Solanum_lycopersicum	Solyc01g057370	Chr01	60778688	60779055	Poly polymerase catalytic domain containing protein expressed (AHRD V1 *--- Q336N6_ORYSJ); contains Interpro domain(s) IPR012317 Poly(ADP-ribose) polymerase, catalytic region	0	0	0	0	0	0	0	0	0	0	0	0	0	0	0	0	0	0	0	0	0	0	0	0	0	0	0	0	0	0	0	0	0	0	0	0	0	0	0	0	0	0	0	0
Solanum_lycopersicum	Solyc01g057380	Chr01	60815735	60815800	Unknown Protein (AHRD V1)	0	0	0	0	0	0	0	0	0	0	0	0	0	0	0	0	0	0	0	0	0	0	0	0	0	0	0	0	0	0	0	0	0	0	0	0	0	0	0	0	0	0	0	0
Solanum_lycopersicum	Solyc01g057400	Chr01	60862769	60863122	Helicase-like protein (AHRD V1 ***- Q69V29_ORYSJ); contains Interpro domain(s) IPR010285 Protein of unknown function DUF889, eukaryote	0	0	0	0	0	0	0	0	0	0	0	0	0	0	0	0	0	0	0	0	0	0	0	0	0	0	0	0	0	0	0	0	0	0	0	0	0	0	0	0	0	0	0	0
Solanum_lycopersicum	Solyc01g057410	Chr01	60868860	60869012	Unknown Protein (AHRD V1)	0	0	0	0	0	0	0	0	0	0	0	0	0	0	0	0	0	0	0	0	0	0	0	0	0	0	0	0	0	0	0	0	0	0	0	0	0	0	0	0	0	0	0	0
Solanum_lycopersicum	Solyc01g057420	Chr01	60886095	60886135	Unknown Protein (AHRD V1)	0	0	0	0	0	0	0	0	0	0	0	0	0	0	0	0	0	0	0	0	0	0	0	0	0	0	0	0	0	0	0	0	0	0	0	0	0	0	0	0	0	0	0	0
Solanum_lycopersicum	Solyc01g057440	Chr01	60928484	60928515	Unknown Protein (AHRD V1)	0	0	0	0	0	0	0	0	0	0	0	0	0	0	0	0	0	0	0	0	0	0	0	0	0	0	0	0	0	0	0	0	0	0	0	0	0	0	0	0	0	0	0	0
Solanum_lycopersicum	Solyc01g057450	Chr01	60986330	60986404	Unknown Protein (AHRD V1)	0	0	0	0	0	0	0	0	0	0	0	0	0	0	0	0	0	0	0	0	0	0	0	0	0	0	0	0	0	0	0	0	0	0	0	0	0	0	0	0	0	0	0	0
Solanum_lycopersicum	Solyc01g057460	Chr01	60993136	60993200	CTV.22 (AHRD V1 ***- Q8H6Q7_PONTR)	0	0	0	0	0	0	0	0	0	0	0	0	0	0	0	0	0	0	0	0	0	0	0	0	0	0	0	0	0	0	0	0	0	0	0	0	0	0	0	0	0	0	0	0
Solanum_lycopersicum	Solyc01g057470	Chr01	61033058	61033282	Unknown Protein (AHRD V1)	0	0	0	0	0	0	0	0	0	0	0	0	0	0	0	0	0	0	0	0	0	0	0	0	0	0	0	0	0	0	0	0	0	0	0	0	0	0	0	0	0	0	0	0
Solanum_lycopersicum	Solyc01g057480	Chr01	61038073	61038397	Helicase-like protein (AHRD V1 ***- Q84QR0_ORYSJ); contains Interpro domain(s) IPR010285 Protein of unknown function DUF889, eukaryote	0	0	0	0	0	0	0	0	0	0	0	0	0	0	0	0	0	0	0	0	0	0	0	0	0	0	0	0	0	0	0	0	0	0	0	0	0	0	0	0	0	0	0	0
Solanum_lycopersicum	Solyc01g057490	Chr01	61065502	61065705	Unknown Protein (AHRD V1)	0	0	0	0	0	0	0	0	0	0	0	0	0	0	0	0	0	0	0	0	0	0	0	0	0	0	0	0	0	0	0	0	0	0	0	0	0	0	0	0	0	0	0	0
Solanum_lycopersicum	Solyc01g057500	Chr01	61102463	61102644	Unknown Protein (AHRD V1)	0	0	0	0	0	0	0	0	0	0	0	0	0	0	0	0	0	0	0	0	0	0	0	0	0	0	0	0	0	0	0	0	0	0	0	0	0	0	0	0	0	0	0	0
Solanum_lycopersicum	Solyc01g057510	Chr01	61241915	61242013	Bax inhibitor 1 (AHRD V1 ***- C6GAD3_CAPAN)	0	0	0	0	0	0	0	0	0	0	0	0	0	0	0	0	0	0	0	0	0	0	0	0	0	0	0	0	0	0	0	0	0	0	0	0	0	0	0	0	0	0	0	0
Solanum_lycopersicum	Solyc01g057520	Chr01	61262828	61262966	Genomic DNA chromosome 3 P1 clone MGD8 (AHRD V1 *--- Q9LUT8_ARATH); contains Interpro domain(s) IPR011989 Armadillo-like helical	0	0	0	0	0	0	0	0	0	0	0	0	0	0	0	0	0	0	0	0	0	0	0	0	0	0	0	0	0	0	0	0	0	0	0	0	0	0	0	0	0	0	0	0
Solanum_lycopersicum	Solyc01g057530	Chr01	61419362	61419673	Unknown Protein (AHRD V1)	0	0	0	0	0	0	0	0	0	0	0	0	0	0	0	0	0	0	0	0	0	0	0	0	0	0	0	0	0	0	0	0	0	0	0	0	0	0	0	0	0	0	0	0
Solanum_lycopersicum	Solyc01g057540	Chr01	61544396	61544428	Unknown Protein (AHRD V1)	0	0	0	0	0	0	0	0	0	0	0	0	0	0	0	0	0	0	0	0	0	0	0	0	0	0	0	0	0	0	0	0	0	0	0	0	0	0	0	0	0	0	0	0
Solanum_lycopersicum	Solyc01g057550	Chr01	61611786	61612100	Retrovirus-related Pol polyprotein from transposon 17.6 (AHRD V1 ***- POL3_DROME)	0	0	0	0	0	0	0	0	0	0	0	0	0	0	0	0	0	0	0	0	0	0	0	0	0	0	0	0	0	0	0	0	0	0	0	0	0	0	0	0	0	0	0	0
Solanum_lycopersicum	Solyc01g057560	Chr01	61695197	61695223	LRR receptor-like serine/threonine-protein kinase, RLP	0	0	0	0	0	0	0	0	0	0	0	0	0	0	0	0	0	0	0	0	0	0	0	0	0	0	0	0	0	0	0	0	0	0	0	0	0	0	0	0	0	0	0	0
Solanum_lycopersicum	Solyc01g057570	Chr01	61881272	61881379	Alkylated DNA repair protein alkB (AHRD V1 **-- D0NI62_PHYIN)	0	0	0	0	0	0	0	0	0	0	0	0	0	0	0	0	0	0	0	0	0	0	0	0	0	0	0	0	0	0	0	0	0	0	0	0	0	0	0	0	0	0	0	0
Solanum_lycopersicum	Solyc01g057580	Chr01	61945968	61946316	Kinase family protein (AHRD V1 *-*- D7M462_ARALY)	1	0	0	1	0	0	0	0	0	0	0	0	0	0	0	0	0	0	0	0	0	0	0	0	0	0	0	0	0	0	0	0	0	0	0	0	0	0	0	0	0	0	0	0
Solanum_lycopersicum	Solyc01g057590	Chr01	62781728	62781809	Unknown Protein (AHRD V1)	1	0	0	1	0	0	0	0	0	0	0	0	0	0	0	0	0	0	0	0	0	0	0	0	0	0	0	0	0	0	0	0	0	0	0	0	0	0	0	0	0	0	0	0
Solanum_lycopersicum	Solyc01g057600	Chr01	62809921	62810093	Unknown Protein (AHRD V1)	0	0	0	0	0	0	0	0	0	0	0	0	0	0	0	0	0	0	0	0	0	0	0	0	0	0	0	0	0	0	0	0	0	0	0	0	0	0	0	0	0	0	0	0
Solanum_lycopersicum	Solyc01g057610	Chr01	62844857	62845021	Unknown Protein (AHRD V1)	0	0	0	0	0	0	0	0	0	0	0	0	0	0	0	0	0	0	0	0	0	0	0	0	0	0	0	0	0	0	0	0	0	0	0	0	0	0	0	0	0	0	0	0
Solanum_lycopersicum	Solyc01g057620	Chr01	62846245	62846505	Unknown Protein (AHRD V1)	0	0	0	0	0	0	0	0	0	0	0	0	0	0	0	0	0	0	0	0	0	0	0	0	0	0	0	0	0	0	0	0	0	0	0	0	0	0	0	0	0	0	0	0
Solanum_lycopersicum	Solyc01g057630	Chr01	62911542	62911597	Unknown Protein (AHRD V1)	0	0	0	0	0	0	0	0	0	0	0	0	0	0	0	0	0	0	0	0	0	0	0	0	0	0	0	0	0	0	0	0	0	0	0	0	0	0	0	0	0	0	0	0
Solanum_lycopersicum	Solyc01g057640	Chr01	63043912	63044082	Unknown Protein (AHRD V1)	0	0	0	0	0	0	0	0	0	0	0	0	0	0	0	0	0	0	0	0	0	0	0	0	0	0	0	0	0	0	0	0	0	0	0	0	0	0	0	0	0	0	0	0
Solanum_lycopersicum	Solyc01g057650	Chr01	63392015	63392291	Heat shock protein DnaJ N-terminal domain-containing protein (AHRD V1 ***- Q1EPG9_MUSAC); contains Interpro domain(s) IPR015609 Molecular chaperone, heat shock protein, Hsp40, DnaJ	0	0	0	0	0	0	0	0	0	0	0	0	0	0	0	0	0	0	0	0	0	0	0	0	0	0	0	0	0	0	0	0	0	0	0	0	0	0	0	0	0	0	0	0
Solanum_lycopersicum	Solyc01g057660	Chr01	63392723	63392962	Unknown Protein (AHRD V1)	0	0	0	0	0	0	0	0	0	0	0	0	0	0	0	0	0	0	0	0	0	0	0	0	0	0	0	0	0	0	0	0	0	0	0	0	0	0	0	0	0	0	0	0
Solanum_lycopersicum	Solyc01g057670	Chr01	63393106	63393528	DNAJ heat shock N-terminal domain-containing protein (AHRD V1 ***- D7LYH1_ARALY)	0	0	0	0	0	0	0	0	0	0	0	0	0	0	0	0	0	0	0	0	0	0	0	0	0	0	0	0	0	0	0	0	0	0	0	0	0	0	0	0	0	0	0	0
Solanum_lycopersicum	Solyc01g057680	Chr01	63465700	63465709	Hcr2-p4.1 (AHRD V1 ***- Q4G2V7_SOLPI); contains Interpro domain(s) IPR013210 Leucine-rich repeat, N-terminal	0	0	0	0	0	0	0	0	0	0	0	0	0	0	0	0	0	0	0	0	0	0	0	0	0	0	0	0	0	0	0	0	0	0	0	0	0	0	0	0	0	0	0	0
Solanum_lycopersicum	Solyc01g057690	Chr01	63475317	63475320	Unknown Protein (AHRD V1)	0	0	0	0	0	0	0	0	0	0	0	0	0	0	0	0	0	0	0	0	0	0	0	0	0	0	0	0	0	0	0	0	0	0	0	0	0	0	0	0	0	0	0	0
Solanum_lycopersicum	Solyc01g057700	Chr01	63479170	63479280	Calcium-dependent protein kinase 4 (AHRD V1 ***- D7LXA9_ARALY); contains Interpro domain(s) IPR011992 EF-Hand type	0	0	0	0	0	0	0	0	0	0	0	0	0	0	0	0	0	0	0	0	0	0	0	0	0	0	0	0	0	0	0	0	0	0	0	0	0	0	0	0	0	0	0	0
Solanum_lycopersicum	Solyc01g057710	Chr01	63481984	63482367	Helitron helicase-like protein (AHRD V1 ***- D0NDZ2_PHYIN); contains Interpro domain(s) IPR010285 Protein of unknown function DUF889, eukaryote	0	0	0	0	0	0	0	0	0	0	0	0	0	0	0	0	0	0	0	0	0	0	0	0	0	0	0	0	0	0	0	0	0	0	0	0	0	0	0	0	0	0	0	0
Solanum_lycopersicum	Solyc01g057720	Chr01	63485586	63485966	Helitron helicase-like protein (AHRD V1 ***- D0N6B6_PHYIN)	0	0	0	0	0	0	0	0	0	0	0	0	0	0	0	0	0	0	0	0	0	0	0	0	0	0	0	0	0	0	0	0	0	0	0	0	0	0	0	0	0	0	0	0
Solanum_lycopersicum	Solyc01g057730	Chr01	63504164	63504230	Unknown Protein (AHRD V1)	0	0	0	0	0	0	0	0	0	0	0	0	0	0	0	0	0	0	0	0	0	0	0	0	0	0	0	0	0	0	0	0	0	0	0	0	0	0	0	0	0	0	0	0
Solanum_lycopersicum	Solyc01g057740	Chr01	63550566	63550700	RNase H family protein (AHRD V1 ***- Q0KIQ6_SOLDE)	0	0	0	0	0	0	0	0	0	0	0	0	0	0	0	0	0	0	0	0	0	0	0	0	0	0	0	0	0	0	0	0	0	0	0	0	0	0	0	0	0	0	0	0
Solanum_lycopersicum	Solyc01g057750	Chr01	63587242	63589104	DNAJ heat shock N-terminal domain-containing protein (AHRD V1 ***- D7LYH1_ARALY); contains Interpro domain(s) IPR015609 Molecular chaperone, heat shock protein, Hsp40, DnaJ	0	0	0	0	0	0	0	0	0	0	0	0	0	0	0	0	0	0	0	0	0	0	0	0	0	0	0	0	0	0	0	0	0	0	0	0	0	0	0	0	0	0	0	0
Solanum_lycopersicum	Solyc01g057760	Chr01	63614060	63614194	ATP dependent RNA helicase (AHRD V1 *-*- B3LNW9_YEAS1); contains Interpro domain(s) IPR011545 DNA/RNA helicase, DEAD/DEAH box type, N-terminal	0	0	0	0	0	0	0	0	0	0	0	0	0	0	0	0	0	0	0	0	0	0	0	0	0	0	0	0	0	0	0	0	0	0	0	0	0	0	0	0	0	0	0	0
Solanum_lycopersicum	Solyc01g057770	Chr01	63676166	63676269	AE family transporter anion exchange (AHRD V1 *--* A4RY02_OSTLU); contains Interpro domain(s) IPR003020 Bicarbonate transporter, eukaryotic	0	0	0	0	0	0	0	0	0	0	0	0	0	0	0	0	0	0	0	0	0	0	0	0	0	0	0	0	0	0	0	0	0	0	0	0	0	0	0	0	0	0	0	0
Solanum_lycopersicum	Solyc01g057780	Chr01	63868317	63868723	Zinc finger protein VAR3, chloroplastic (AHRD V1 **-- VAR3_ARATH); contains Interpro domain(s) IPR001876 Zinc finger, RanBP2-type	0	0	0	0	0	0	0	0	0	0	0	0	0	0	0	0	0	0	0	0	0	0	0	0	0	0	0	0	0	0	0	0	0	0	0	0	0	0	0	0	0	0	0	0
Solanum_lycopersicum	Solyc01g057790	Chr01	63899079	63899158	Unknown Protein (AHRD V1)	0	0	0	0	0	0	0	0	0	0	0	0	0	0	0	0	0	0	0	0	0	0	0	0	0	0	0	0	0	0	0	0	0	0	0	0	0	0	0	0	0	0	0	0
Solanum_lycopersicum	Solyc01g057800	Chr01	63903707	63903898	Unknown Protein (AHRD V1)	0	0	0	0	0	0	0	0	0	0	0	0	0	0	0	0	0	0	0	0	0	0	0	0	0	0	0	0	0	0	0	0	0	0	0	0	0	0	0	0	0	0	0	0
Solanum_lycopersicum	Solyc01g057810	Chr01	63910501	63910746	Unknown Protein (AHRD V1)	0	0	0	0	0	0	0	0	0	0	0	0	0	0	0	0	0	0	0	0	0	0	0	0	0	0	0	0	0	0	0	0	0	0	0	0	0	0	0	0	0	0	0	0
Solanum_lycopersicum	Solyc01g057820	Chr01	63981602	63981781	Ribosomal protein-like (AHRD V1 ***- Q6K1V9_ORYSJ); contains Interpro domain(s) IPR006912 Protein of unknown function DUF635	0	0	0	0	0	0	0	0	0	0	0	0	0	0	0	0	0	0	0	0	0	0	0	0	0	0	0	0	0	0	0	0	0	0	0	0	0	0	0	0	0	0	0	0
Solanum_lycopersicum	Solyc01g057830	Chr01	64034583	64034879	30S ribosomal protein S1 (AHRD V1 **-- B4FUZ5_MAIZE); contains Interpro domain(s) IPR003029 Ribosomal protein S1, RNA binding domain	0	0	0	0	0	0	0	0	0	0	0	0	0	0	0	0	0	0	0	0	0	0	0	0	0	0	0	0	0	0	0	0	0	0	0	0	0	0	0	0	0	0	0	0
Solanum_lycopersicum	Solyc01g057840	Chr01	64055428	64055582	Serologically defined colon cancer antigen 1 (Fragment) (AHRD V1 **-- C7TZM6_SCHJA); contains Interpro domain(s) IPR008532 Protein of unknown function DUF814	0	0	0	0	0	0	0	0	0	0	0	0	0	0	0	0	0	0	0	0	0	0	0	0	0	0	0	0	0	0	0	0	0	0	0	0	0	0	0	0	0	0	0	0
Solanum_lycopersicum	Solyc01g057850	Chr01	64083314	64083418	Serologically defined colon cancer antigen 1 (Fragment) (AHRD V1 *--- C7TZM6_SCHJA); contains Interpro domain(s) IPR008532 Protein of unknown function DUF814	0	0	0	0	0	0	0	0	0	0	0	0	0	0	0	0	0	0	0	0	0	0	0	0	0	0	0	0	0	0	0	0	0	0	0	0	0	0	0	0	0	0	0	0
Solanum_lycopersicum	Solyc01g057860	Chr01	64088873	64089070	Unknown Protein (AHRD V1)	0	0	0	0	0	0	0	0	0	0	0	0	0	0	0	0	0	0	0	0	0	0	0	0	0	0	0	0	0	0	0	0	0	0	0	0	0	0	0	0	0	0	0	0
Solanum_lycopersicum	Solyc01g057870	Chr01	64113564	64113797	Unknown Protein (AHRD V1)	0	0	0	0	0	0	0	0	0	0	0	0	0	0	0	0	0	0	0	0	0	0	0	0	0	0	0	0	0	0	0	0	0	0	0	0	0	0	0	0	0	0	0	0
Solanum_lycopersicum	Solyc01g057880	Chr01	64116340	64116344	Ulp1 protease family C-terminal catalytic domain containing protein (AHRD V1 *-*- Q60D46_SOLDE); contains Interpro domain(s) IPR003653 Peptidase C48, SUMO/Sentrin/Ubl1	0	0	0	0	0	0	0	0	0	0	0	0	0	0	0	0	0	0	0	0	0	0	0	0	0	0	0	0	0	0	0	0	0	0	0	0	0	0	0	0	0	0	0	0
Solanum_lycopersicum	Solyc01g057890	Chr01	64126445	64127033	Mutator-like transposase (AHRD V1 *-*- Q9LTL3_ARATH); contains Interpro domain(s) IPR018289 MULE transposase, conserved domain	0	0	0	0	0	0	0	0	0	0	0	0	0	0	0	0	0	0	0	0	0	0	0	0	0	0	0	0	0	0	0	0	0	0	0	0	0	0	0	0	0	0	0	0
Solanum_lycopersicum	Solyc01g057900	Chr01	64178168	64178326	Ubiquitin-protein ligase (AHRD V1 *-** Q17BV9_AEDAE); contains Interpro domain(s) IPR000569 HECT	0	0	0	0	0	0	0	0	0	0	0	0	0	0	0	0	0	0	0	0	0	0	0	0	0	0	0	0	0	0	0	0	0	0	0	0	0	0	0	0	0	0	0	0
Solanum_lycopersicum	Solyc01g057910	Chr01	64321761	64321932	MYB transcription factor (AHRD V1 **** Q39550_CRAPL); contains Interpro domain(s) IPR015495 Myb transcription factor	0	0	0	0	0	0	0	0	0	0	0	0	0	0	0	0	0	0	0	0	0	0	0	0	0	0	0	0	0	0	0	0	0	0	0	0	0	0	0	0	0	0	0	0
Solanum_lycopersicum	Solyc01g057920	Chr01	64503383	64503577	Unknown Protein (AHRD V1)	0	0	0	0	0	0	0	0	0	0	0	0	0	0	0	0	0	0	0	0	0	0	0	0	0	0	0	0	0	0	0	0	0	0	0	0	0	0	0	0	0	0	0	0
Solanum_lycopersicum	Solyc01g057930	Chr01	64630065	64630195	Transposase family protein (AHRD V1 *--- Q6AV71_ORYSJ); contains Interpro domain(s) IPR015706 RNA-directed DNA polymerase (reverse transcriptase), related	0	0	0	0	0	0	0	0	0	0	0	0	0	0	0	0	0	0	0	0	0	0	0	0	0	0	0	0	0	0	0	0	0	0	0	0	0	0	0	0	0	0	0	0
Solanum_lycopersicum	Solyc01g057940	Chr01	64631621	64631815	Unknown Protein (AHRD V1); contains Interpro domain(s) IPR015706 RNA-directed DNA polymerase (reverse transcriptase), related	0	0	0	0	0	0	0	0	0	0	0	0	0	0	0	0	0	0	0	0	0	0	0	0	0	0	0	0	0	0	0	0	0	0	0	0	0	0	0	0	0	0	0	0
Solanum_lycopersicum	Solyc01g057960	Chr01	64633642	64633779	Class III homeodomain-leucine zipper (AHRD V1 *-*- Q1WD30_GINBI); contains Interpro domain(s) IPR013978 MEKHLA	0	0	0	0	0	0	0	0	0	0	0	0	0	0	0	0	0	0	0	0	0	0	0	0	0	0	0	0	0	0	0	0	0	0	0	0	0	0	0	0	0	0	0	0
Solanum_lycopersicum	Solyc01g057970	Chr01	64650372	64650536	Unknown Protein (AHRD V1)	0	0	0	0	0	0	0	0	0	0	0	0	0	0	0	0	0	0	0	0	0	0	0	0	0	0	0	0	0	0	0	0	0	0	0	0	0	0	0	0	0	0	0	0
Solanum_lycopersicum	Solyc01g057980	Chr01	64659249	64659319	Unknown Protein (AHRD V1)	0	0	0	0	0	0	0	0	0	0	0	0	0	0	0	0	0	0	0	0	0	0	0	0	0	0	0	0	0	0	0	0	0	0	0	0	0	0	0	0	0	0	0	0
Solanum_lycopersicum	Solyc01g057990	Chr01	64661233	64661397	Unknown Protein (AHRD V1)	0	0	0	0	0	0	0	0	0	0	0	0	0	0	0	0	0	0	0	0	0	0	0	0	0	0	0	0	0	0	0	0	0	0	0	0	0	0	0	0	0	0	0	0
Solanum_lycopersicum	Solyc01g058000	Chr01	64675885	64675951	HR7 protein (AHRD V1 ***- Q9SXP0_HYONI); contains Interpro domain(s) IPR009632 Putative metallocarboxypeptidase inhibitor	0	0	0	0	0	0	0	0	0	0	0	0	0	0	0	0	0	0	0	0	0	0	0	0	0	0	0	0	0	0	0	0	0	0	0	0	0	0	0	0	0	0	0	0
Solanum_lycopersicum	Solyc01g058010	Chr01	64953556	64954317	Neutral invertase (AHRD V1 ***- A7LH71_VITVI); contains Interpro domain(s) IPR006937 Plant neutral invertase	0	0	0	0	0	0	0	0	0	0	0	0	0	0	0	0	0	0	0	0	0	0	0	0	0	0	0	0	0	0	0	0	0	0	0	0	0	0	0	0	0	0	0	0
Solanum_lycopersicum	Solyc01g058020	Chr01	64958167	64958213	Neutral invertase (AHRD V1 ***- A7LH71_VITVI); contains Interpro domain(s) IPR006937 Plant neutral invertase	0	0	0	0	0	0	0	0	0	0	0	0	0	0	0	0	0	0	0	0	0	0	0	0	0	0	0	0	0	0	0	0	0	0	0	0	0	0	0	0	0	0	0	0
Solanum_lycopersicum	Solyc01g058030	Chr01	64960326	64960712	Gibberellin 2-oxidase (AHRD V1 **** A4GVL5_SOLLC); contains Interpro domain(s) IPR005123 Oxoglutarate and iron-dependent oxygenase	0	0	0	0	0	0	0	0	0	0	0	0	0	0	0	0	0	0	0	0	0	0	0	0	0	0	0	0	0	0	0	0	0	0	0	0	0	0	0	0	0	0	0	0
Solanum_lycopersicum	Solyc01g058040	Chr01	64965060	64965428	Gibberellin 2-oxidase (AHRD V1 ***- A4GVL5_SOLLC)	0	0	0	0	0	0	0	0	0	0	0	0	0	0	0	0	0	0	0	0	0	0	0	0	0	0	0	0	0	0	0	0	0	0	0	0	0	0	0	0	0	0	0	0
Solanum_lycopersicum	Solyc01g058050	Chr01	64988460	64988636	Unknown Protein (AHRD V1)	0	0	0	0	0	0	0	0	0	0	0	0	0	0	0	0	0	0	0	0	0	0	0	0	0	0	0	0	0	0	0	0	0	0	0	0	0	0	0	0	0	0	0	0
Solanum_lycopersicum	Solyc01g058060	Chr01	65000705	65000917	Unknown Protein (AHRD V1)	0	0	0	0	0	0	0	0	0	0	0	0	0	0	0	0	0	0	0	0	0	0	0	0	0	0	0	0	0	0	0	0	0	0	0	0	0	0	0	0	0	0	0	0
Solanum_lycopersicum	Solyc01g058070	Chr01	65002192	65002449	Unknown Protein (AHRD V1)	0	0	0	0	0	0	0	0	0	0	0	0	0	0	0	0	0	0	0	0	0	0	0	0	0	0	0	0	0	0	0	0	0	0	0	0	0	0	0	0	0	0	0	0
Solanum_lycopersicum	Solyc01g058080	Chr01	65009089	65009301	Unknown Protein (AHRD V1)	0	0	0	0	0	0	0	0	0	0	0	0	0	0	0	0	0	0	0	0	0	0	0	0	0	0	0	0	0	0	0	0	0	0	0	0	0	0	0	0	0	0	0	0
Solanum_lycopersicum	Solyc01g058090	Chr01	65050170	65050655	Unknown Protein (AHRD V1)	0	0	0	0	0	0	0	0	0	0	0	0	0	0	0	0	0	0	0	0	0	0	0	0	0	0	0	0	0	0	0	0	0	0	0	0	0	0	0	0	0	0	0	0
Solanum_lycopersicum	Solyc01g058100	Chr01	65142483	65142527	Unknown Protein (AHRD V1)	0	0	0	0	0	0	0	0	0	0	0	0	0	0	0	0	0	0	0	0	0	0	0	0	0	0	0	0	0	0	0	0	0	0	0	0	0	0	0	0	0	0	0	0
Solanum_lycopersicum	Solyc01g058120	Chr01	65192974	65193193	Unknown Protein (AHRD V1)	0	0	0	0	0	0	0	0	0	0	0	0	0	0	0	0	0	0	0	0	0	0	0	0	0	0	0	0	0	0	0	0	0	0	0	0	0	0	0	0	0	0	0	0
Solanum_lycopersicum	Solyc01g058130	Chr01	65259392	65259883	Unknown Protein (AHRD V1); contains Interpro domain(s) IPR007087 Zinc finger, C2H2-type	1	0	0	1	0	0	0	0	0	0	0	0	0	0	0	0	0	0	0	0	0	0	0	0	0	0	0	0	0	0	0	0	0	0	0	0	0	0	0	0	0	0	0	0
Solanum_lycopersicum	Solyc01g058140	Chr01	65425351	65425528	Beta-glucosidase A (AHRD V1 *-** B5YCI2_DICT6); contains Interpro domain(s) IPR018120 Glycoside hydrolase, family 1, active site IPR001360 Glycoside hydrolase, family 1	0	0	0	0	0	0	0	0	0	0	0	0	0	0	0	0	0	0	0	0	0	0	0	0	0	0	0	0	0	0	0	0	0	0	0	0	0	0	0	0	0	0	0	0
Solanum_lycopersicum	Solyc01g058150	Chr01	65450469	65450517	Ulp1 protease family C-terminal catalytic domain containing protein (AHRD V1 *-*- Q60D46_SOLDE)	0	0	0	0	0	0	0	0	0	0	0	0	0	0	0	0	0	0	0	0	0	0	0	0	0	0	0	0	0	0	0	0	0	0	0	0	0	0	0	0	0	0	0	0
Solanum_lycopersicum	Solyc01g058160	Chr01	65491749	65492207	Agenet domain-containing protein (AHRD V1 ***- D7L5I9_ARALY); contains Interpro domain(s) IPR008395 Agenet	0	0	0	0	0	0	0	0	0	0	0	0	0	0	0	0	0	0	0	0	0	0	0	0	0	0	0	0	0	0	0	0	0	0	0	0	0	0	0	0	0	0	0	0
Solanum_lycopersicum	Solyc01g058170	Chr01	65494209	65494391	Agenet domain-containing protein (AHRD V1 ***- D7L5I9_ARALY); contains Interpro domain(s) IPR008395 Agenet	0	0	0	0	0	0	0	0	0	0	0	0	0	0	0	0	0	0	0	0	0	0	0	0	0	0	0	0	0	0	0	0	0	0	0	0	0	0	0	0	0	0	0	0
Solanum_lycopersicum	Solyc01g058190	Chr01	65537715	65537978	30S ribosomal protein S6 (AHRD V1 *-*- B4WXW0_9GAMM); contains Interpro domain(s) IPR000529 Ribosomal protein S6	0	0	0	0	0	0	0	0	0	0	0	0	0	0	0	0	0	0	0	0	0	0	0	0	0	0	0	0	0	0	0	0	0	0	0	0	0	0	0	0	0	0	0	0
Solanum_lycopersicum	Solyc01g058200	Chr01	65540486	65540502	Unknown Protein (AHRD V1)	0	0	0	0	0	0	0	0	0	0	0	0	0	0	0	0	0	0	0	0	0	0	0	0	0	0	0	0	0	0	0	0	0	0	0	0	0	0	0	0	0	0	0	0
Solanum_lycopersicum	Solyc01g058210	Chr01	65559217	65559363	Gelsolin (AHRD V1 **-- Q9DGQ5_DANRE); contains Interpro domain(s) IPR007122 Gelsolin	0	0	0	0	0	0	0	0	0	0	0	0	0	0	0	0	0	0	0	0	0	0	0	0	0	0	0	0	0	0	0	0	0	0	0	0	0	0	0	0	0	0	0	0
Solanum_lycopersicum	Solyc01g058220	Chr01	65598484	65598626	At2g42220/T24P15.13 (Fragment) (AHRD V1 *-*- Q94AY4_ARATH); contains Interpro domain(s) IPR001763 Rhodanese-like	0	0	0	0	0	0	0	0	0	0	0	0	0	0	0	0	0	0	0	0	0	0	0	0	0	0	0	0	0	0	0	0	0	0	0	0	0	0	0	0	0	0	0	0
Solanum_lycopersicum	Solyc01g058230	Chr01	65703301	65703513	Unknown Protein (AHRD V1)	0	0	0	0	0	0	0	0	0	0	0	0	0	0	0	0	0	0	0	0	0	0	0	0	0	0	0	0	0	0	0	0	0	0	0	0	0	0	0	0	0	0	0	0
Solanum_lycopersicum	Solyc01g058240	Chr01	65705669	65705845	Unknown Protein (AHRD V1)	0	0	0	0	0	0	0	0	0	0	0	0	0	0	0	0	0	0	0	0	0	0	0	0	0	0	0	0	0	0	0	0	0	0	0	0	0	0	0	0	0	0	0	0
Solanum_lycopersicum	Solyc01g058250	Chr01	65853391	65853872	Gibberellin 3-beta-hydroxylase (Fragment) (AHRD V1 **** D9ZZX2_9FABA); contains Interpro domain(s) IPR005123 Oxoglutarate and iron-dependent oxygenase	0	0	0	0	0	0	0	0	0	0	0	0	0	0	0	0	0	0	0	0	0	0	0	0	0	0	0	0	0	0	0	0	0	0	0	0	0	0	0	0	0	0	0	0
Solanum_lycopersicum	Solyc01g058260	Chr01	65873976	65874176	Poly(A) polymerase (AHRD V1 ***- Q56XM9_ARATH); contains Interpro domain(s) IPR007012 Poly(A) polymerase, central region	0	0	0	0	0	0	0	0	0	0	0	0	0	0	0	0	0	0	0	0	0	0	0	0	0	0	0	0	0	0	0	0	0	0	0	0	0	0	0	0	0	0	0	0
Solanum_lycopersicum	Solyc01g058270	Chr01	65880190	65880222	CAS1 domain containing 1 (AHRD V1 **-- B0W8N6_CULQU); contains Interpro domain(s) IPR012419 Cas1p-like	0	0	0	0	0	0	0	0	0	0	0	0	0	0	0	0	0	0	0	0	0	0	0	0	0	0	0	0	0	0	0	0	0	0	0	0	0	0	0	0	0	0	0	0
Solanum_lycopersicum	Solyc01g058290	Chr01	65977651	65977748	Unknown Protein (AHRD V1)	0	0	0	0	0	0	0	0	0	0	0	0	0	0	0	0	0	0	0	0	0	0	0	0	0	0	0	0	0	0	0	0	0	0	0	0	0	0	0	0	0	0	0	0
Solanum_lycopersicum	Solyc01g058300	Chr01	66007330	66007578	Unknown Protein (AHRD V1)	0	0	0	0	0	0	0	0	0	0	0	0	0	0	0	0	0	0	0	0	0	0	0	0	0	0	0	0	0	0	0	0	0	0	0	0	0	0	0	0	0	0	0	0
Solanum_lycopersicum	Solyc01g058310	Chr01	66017421	66017624	Unknown Protein (AHRD V1)	0	0	0	0	0	0	0	0	0	0	0	0	0	0	0	0	0	0	0	0	0	0	0	0	0	0	0	0	0	0	0	0	0	0	0	0	0	0	0	0	0	0	0	0
Solanum_lycopersicum	Solyc01g058320	Chr01	66033908	66033973	T6A9.7 protein (AHRD V1 *-*- Q9FZ23_ARATH)	0	0	0	0	0	0	0	0	0	0	0	0	0	0	0	0	0	0	0	0	0	0	0	0	0	0	0	0	0	0	0	0	0	0	0	0	0	0	0	0	0	0	0	0
Solanum_lycopersicum	Solyc01g058330	Chr01	66063445	66063678	Unknown Protein (AHRD V1)	0	0	0	0	0	0	0	0	0	0	0	0	0	0	0	0	0	0	0	0	0	0	0	0	0	0	0	0	0	0	0	0	0	0	0	0	0	0	0	0	0	0	0	0
Solanum_lycopersicum	Solyc01g058340	Chr01	66199183	66199230	Unknown Protein (AHRD V1)	0	0	0	0	0	0	0	0	0	0	0	0	0	0	0	0	0	0	0	0	0	0	0	0	0	0	0	0	0	0	0	0	0	0	0	0	0	0	0	0	0	0	0	0
Solanum_lycopersicum	Solyc01g058350	Chr01	66288198	66288252	Unknown Protein (AHRD V1)	0	0	0	0	0	0	0	0	0	0	0	0	0	0	0	0	0	0	0	0	0	0	0	0	0	0	0	0	0	0	0	0	0	0	0	0	0	0	0	0	0	0	0	0
Solanum_lycopersicum	Solyc01g058360	Chr01	66331714	66331770	Major facilitator superfamily transporter (AHRD V1 **-- A8NUY3_COPC7); contains Interpro domain(s) IPR016196 Major facilitator superfamily, general substrate transporter	0	0	0	0	0	0	0	0	0	0	0	0	0	0	0	0	0	0	0	0	0	0	0	0	0	0	0	0	0	0	0	0	0	0	0	0	0	0	0	0	0	0	0	0
Solanum_lycopersicum	Solyc01g058370	Chr01	66338952	66339259	Helitron helicase-like protein (AHRD V1 ***- D0NDZ2_PHYIN); contains Interpro domain(s) IPR010285 Protein of unknown function DUF889, eukaryote	0	0	0	0	0	0	0	0	0	0	0	0	0	0	0	0	0	0	0	0	0	0	0	0	0	0	0	0	0	0	0	0	0	0	0	0	0	0	0	0	0	0	0	0
Solanum_lycopersicum	Solyc01g058380	Chr01	66343646	66343764	Coatomer subunit gamma (AHRD V1 ***- B6SV32_MAIZE); contains Interpro domain(s) IPR002553 Clathrin/coatomer adaptor, adaptin-like, N-terminal	0	0	0	0	0	0	0	0	0	0	0	0	0	0	0	0	0	0	0	0	0	0	0	0	0	0	0	0	0	0	0	0	0	0	0	0	0	0	0	0	0	0	0	0
Solanum_lycopersicum	Solyc01g058390	Chr01	66357933	66358095	Galactokinase (AHRD V1 **** B6V3B9_CUCME); contains Interpro domain(s) IPR000705 Galactokinase	0	0	0	0	0	0	0	0	0	0	0	0	0	0	0	0	0	0	0	0	0	0	0	0	0	0	0	0	0	0	0	0	0	0	0	0	0	0	0	0	0	0	0	0
Solanum_lycopersicum	Solyc01g058400	Chr01	66362394	66362429	Unknown Protein (AHRD V1)	0	0	0	0	0	0	0	0	0	0	0	0	0	0	0	0	0	0	0	0	0	0	0	0	0	0	0	0	0	0	0	0	0	0	0	0	0	0	0	0	0	0	0	0
Solanum_lycopersicum	Solyc01g058410	Chr01	66434408	66434512	Unknown Protein (AHRD V1)	0	0	0	0	0	0	0	0	0	0	0	0	0	0	0	0	0	0	0	0	0	0	0	0	0	0	0	0	0	0	0	0	0	0	0	0	0	0	0	0	0	0	0	0
Solanum_lycopersicum	Solyc01g058420	Chr01	66434567	66434691	Ribosomal protein S3 (Fragment) (AHRD V1 *-*- D3GFB9_9ROSI)	0	0	0	0	0	0	0	0	0	0	0	0	0	0	0	0	0	0	0	0	0	0	0	0	0	0	0	0	0	0	0	0	0	0	0	0	0	0	0	0	0	0	0	0
Solanum_lycopersicum	Solyc01g058430	Chr01	66457555	66457578	Mutator-like transposase (AHRD V1 *-*- Q9SKM2_ARATH); contains Interpro domain(s) IPR004332 Transposase, MuDR, plant	0	0	0	0	0	0	0	0	0	0	0	0	0	0	0	0	0	0	0	0	0	0	0	0	0	0	0	0	0	0	0	0	0	0	0	0	0	0	0	0	0	0	0	0
Solanum_lycopersicum	Solyc01g058440	Chr01	66472261	66472383	Unknown Protein (AHRD V1)	0	0	0	0	0	0	0	0	0	0	0	0	0	0	0	0	0	0	0	0	0	0	0	0	0	0	0	0	0	0	0	0	0	0	0	0	0	0	0	0	0	0	0	0
Solanum_lycopersicum	Solyc01g058450	Chr01	66483558	66483870	RNA binding protein (AHRD V1 *--* B6UFA0_MAIZE); contains Interpro domain(s) IPR015903 Ribonucleoprotein, BRUNO-like	0	0	0	0	0	0	0	0	0	0	0	0	0	0	0	0	0	0	0	0	0	0	0	0	0	0	0	0	0	0	0	0	0	0	0	0	0	0	0	0	0	0	0	0
Solanum_lycopersicum	Solyc01g058460	Chr01	66624372	66624421	Unknown Protein (AHRD V1)	0	0	0	0	0	0	0	0	0	0	0	0	0	0	0	0	0	0	0	0	0	0	0	0	0	0	0	0	0	0	0	0	0	0	0	0	0	0	0	0	0	0	0	0
Solanum_lycopersicum	Solyc01g058470	Chr01	66698409	66698603	Unknown Protein (AHRD V1)	0	0	0	0	0	0	0	0	0	0	0	0	0	0	0	0	0	0	0	0	0	0	0	0	0	0	0	0	0	0	0	0	0	0	0	0	0	0	0	0	0	0	0	0
Solanum_lycopersicum	Solyc01g058480	Chr01	66717946	66718341	Receptor protein kinase-like protein (AHRD V1 ***- Q8VZH5_CAPAN)	0	0	0	0	0	0	0	0	0	0	0	0	0	0	0	0	0	0	0	0	0	0	0	0	0	0	0	0	0	0	0	0	0	0	0	0	0	0	0	0	0	0	0	0
Solanum_lycopersicum	Solyc01g058490	Chr01	66781409	66781582	Unknown Protein (AHRD V1)	0	0	0	0	0	0	0	0	0	0	0	0	0	0	0	0	0	0	0	0	0	0	0	0	0	0	0	0	0	0	0	0	0	0	0	0	0	0	0	0	0	0	0	0
Solanum_lycopersicum	Solyc01g058500	Chr01	66783105	66783150	Unknown Protein (AHRD V1)	0	0	0	0	0	0	0	0	0	0	0	0	0	0	0	0	0	0	0	0	0	0	0	0	0	0	0	0	0	0	0	0	0	0	0	0	0	0	0	0	0	0	0	0
Solanum_lycopersicum	Solyc01g058510	Chr01	66786057	66786320	Unknown Protein (AHRD V1)	0	0	0	0	0	0	0	0	0	0	0	0	0	0	0	0	0	0	0	0	0	0	0	0	0	0	0	0	0	0	0	0	0	0	0	0	0	0	0	0	0	0	0	0
Solanum_lycopersicum	Solyc01g058520	Chr01	66807466	66807696	Peroxidase 40 (AHRD V1 ***- D7M9X0_ARALY); contains Interpro domain(s) IPR002016 Haem peroxidase, plant/fungal/bacterial	0	0	0	0	0	0	0	0	0	0	0	0	0	0	0	0	0	0	0	0	0	0	0	0	0	0	0	0	0	0	0	0	0	0	0	0	0	0	0	0	0	0	0	0
Solanum_lycopersicum	Solyc01g058540	Chr01	66818366	66818754	WRKY transcription factor 31 (AHRD V1 *-*- C9DI20_9ROSI); contains Interpro domain(s) IPR003657 DNA-binding WRKY	0	0	0	0	0	0	0	0	0	0	0	0	0	0	0	0	0	0	0	0	0	0	0	0	0	0	0	0	0	0	0	0	0	0	0	0	0	0	0	0	0	0	0	0
Solanum_lycopersicum	Solyc01g058550	Chr01	66946204	66946509	Unknown Protein (AHRD V1)	0	0	0	0	0	0	0	0	0	0	0	0	0	0	0	0	0	0	0	0	0	0	0	0	0	0	0	0	0	0	0	0	0	0	0	0	0	0	0	0	0	0	0	0
Solanum_lycopersicum	Solyc01g058560	Chr01	67032196	67032381	Unknown Protein (AHRD V1)	0	0	0	0	0	0	0	0	0	0	0	0	0	0	0	0	0	0	0	0	0	0	0	0	0	0	0	0	0	0	0	0	0	0	0	0	0	0	0	0	0	0	0	0
Solanum_lycopersicum	Solyc01g058570	Chr01	67049920	67050334	Ulp1 protease family C-terminal catalytic domain containing protein (AHRD V1 *-*- Q60D46_SOLDE)	0	0	0	0	0	0	0	0	0	0	0	0	0	0	0	0	0	0	0	0	0	0	0	0	0	0	0	0	0	0	0	0	0	0	0	0	0	0	0	0	0	0	0	0
Solanum_lycopersicum	Solyc01g058580	Chr01	67057602	67057850	Retrovirus-related Pol polyprotein from transposon 297 (AHRD V1 ***- POL2_DROME)	0	0	0	0	0	0	0	0	0	0	0	0	0	0	0	0	0	0	0	0	0	0	0	0	0	0	0	0	0	0	0	0	0	0	0	0	0	0	0	0	0	0	0	0
Solanum_lycopersicum	Solyc01g058590	Chr01	67085646	67085900	Ubiquitin-like domain containing CTD phosphatase 1 (AHRD V1 ***- B6TA38_MAIZE); contains Interpro domain(s) IPR000626 Ubiquitin	0	0	0	0	0	0	0	0	0	0	0	0	0	0	0	0	0	0	0	0	0	0	0	0	0	0	0	0	0	0	0	0	0	0	0	0	0	0	0	0	0	0	0	0
Solanum_lycopersicum	Solyc01g058600	Chr01	67140334	67140460	Unknown Protein (AHRD V1)	0	0	0	0	0	0	0	0	0	0	0	0	0	0	0	0	0	0	0	0	0	0	0	0	0	0	0	0	0	0	0	0	0	0	0	0	0	0	0	0	0	0	0	0
Solanum_lycopersicum	Solyc01g058610	Chr01	67186003	67186192	MuDR family transposase containing protein (AHRD V1 *-*- Q60D51_SOLDE)	0	0	0	0	0	0	0	0	0	0	0	0	0	0	0	0	0	0	0	0	0	0	0	0	0	0	0	0	0	0	0	0	0	0	0	0	0	0	0	0	0	0	0	0
Solanum_lycopersicum	Solyc01g058620	Chr01	67191928	67192139	Unknown Protein (AHRD V1)	0	0	0	0	0	0	0	0	0	0	0	0	0	0	0	0	0	0	0	0	0	0	0	0	0	0	0	0	0	0	0	0	0	0	0	0	0	0	0	0	0	0	0	0
Solanum_lycopersicum	Solyc01g058630	Chr01	67243260	67243337	Unknown Protein (AHRD V1)	1	0	0	1	0	0	0	0	0	0	0	0	0	0	0	0	0	0	0	0	0	0	0	0	0	0	0	0	0	0	0	0	0	0	0	0	0	0	0	0	0	0	0	0
Solanum_lycopersicum	Solyc01g058640	Chr01	67283630	67283707	Unknown Protein (AHRD V1)	0	0	0	0	0	0	0	0	0	0	0	0	0	0	0	0	0	0	0	0	0	0	0	0	0	0	0	0	0	0	0	0	0	0	0	0	0	0	0	0	0	0	0	0
Solanum_lycopersicum	Solyc01g058650	Chr01	67340631	67340663	Prefoldin subunit 3 (AHRD V1 *-*- B6TIR1_MAIZE)	0	0	0	0	0	0	0	0	0	0	0	0	0	0	0	0	0	0	0	0	0	0	0	0	0	0	0	0	0	0	0	0	0	0	0	0	0	0	0	0	0	0	0	0
Solanum_lycopersicum	Solyc01g058660	Chr01	67348556	67348605	Unknown Protein (AHRD V1)	0	0	0	0	0	0	0	0	0	0	0	0	0	0	0	0	0	0	0	0	0	0	0	0	0	0	0	0	0	0	0	0	0	0	0	0	0	0	0	0	0	0	0	0
Solanum_lycopersicum	Solyc01g058680	Chr01	67568833	67568925	Unknown Protein (AHRD V1)	0	0	0	0	0	0	0	0	0	0	0	0	0	0	0	0	0	0	0	0	0	0	0	0	0	0	0	0	0	0	0	0	0	0	0	0	0	0	0	0	0	0	0	0
Solanum_lycopersicum	Solyc01g058690	Chr01	67641166	67641222	Zinc finger CCCH domain-containing protein 41 (AHRD V1 *-*- C3H41_ARATH)	0	0	0	0	0	0	0	0	0	0	0	0	0	0	0	0	0	0	0	0	0	0	0	0	0	0	0	0	0	0	0	0	0	0	0	0	0	0	0	0	0	0	0	0
Solanum_lycopersicum	Solyc01g058700	Chr01	67659262	67659389	Unknown Protein (AHRD V1)	0	0	0	0	0	0	0	0	0	0	0	0	0	0	0	0	0	0	0	0	0	0	0	0	0	0	0	0	0	0	0	0	0	0	0	0	0	0	0	0	0	0	0	0
Solanum_lycopersicum	Solyc01g058710	Chr01	67869277	67869329	Unknown Protein (AHRD V1)	0	0	0	0	0	0	0	0	0	0	0	0	0	0	0	0	0	0	0	0	0	0	0	0	0	0	0	0	0	0	0	0	0	0	0	0	0	0	0	0	0	0	0	0
Solanum_lycopersicum	Solyc01g058720	Chr01	67921462	67921888	NaCl-inducible Ca2+-binding protein (AHRD V1 **-* O22368_ARATH); contains Interpro domain(s) IPR011992 EF-Hand type	0	0	0	0	0	0	0	0	0	0	0	0	0	0	0	0	0	0	0	0	0	0	0	0	0	0	0	0	0	0	0	0	0	0	0	0	0	0	0	0	0	0	0	0
Solanum_lycopersicum	Solyc01g058730	Chr01	67951349	67951537	Os03g0310500 protein (Fragment) (AHRD V1 *-*- Q0DSF8_ORYSJ)	2	0	0	2	0	0	0	0	0	0	0	0	0	0	0	0	0	0	0	0	0	0	0	0	0	0	0	0	0	0	0	0	0	0	0	0	0	0	0	0	0	0	0	0
Solanum_lycopersicum	Solyc01g058740	Chr01	68171347	68171401	Unknown Protein (AHRD V1)	0	0	0	0	0	0	0	0	0	0	0	0	0	0	0	0	0	0	0	0	0	0	0	0	0	0	0	0	0	0	0	0	0	0	0	0	0	0	0	0	0	0	0	0
Solanum_lycopersicum	Solyc01g059740	Chr01	68201148	68201286	Unknown Protein (AHRD V1)	0	0	0	0	0	0	0	0	0	0	0	0	0	0	0	0	0	0	0	0	0	0	0	0	0	0	0	0	0	0	0	0	0	0	0	0	0	0	0	0	0	0	0	0
Solanum_lycopersicum	Solyc01g059750	Chr01	68240061	68240091	Unknown Protein (AHRD V1)	0	0	0	0	0	0	0	0	0	0	0	0	0	0	0	0	0	0	0	0	0	0	0	0	0	0	0	0	0	0	0	0	0	0	0	0	0	0	0	0	0	0	0	0
Solanum_lycopersicum	Solyc01g059760	Chr01	68272154	68272181	Ulp1 protease family C-terminal catalytic domain containing protein (AHRD V1 *-*- Q60D46_SOLDE); contains Interpro domain(s) IPR003653 Peptidase C48, SUMO/Sentrin/Ubl1	0	0	0	0	0	0	0	0	0	0	0	0	0	0	0	0	0	0	0	0	0	0	0	0	0	0	0	0	0	0	0	0	0	0	0	0	0	0	0	0	0	0	0	0
Solanum_lycopersicum	Solyc01g059780	Chr01	68340440	68340694	Unknown Protein (AHRD V1)	0	0	0	0	0	0	0	0	0	0	0	0	0	0	0	0	0	0	0	0	0	0	0	0	0	0	0	0	0	0	0	0	0	0	0	0	0	0	0	0	0	0	0	0
Solanum_lycopersicum	Solyc01g059790	Chr01	68397862	68397870	Unknown Protein (AHRD V1)	0	0	0	0	0	0	0	0	0	0	0	0	0	0	0	0	0	0	0	0	0	0	0	0	0	0	0	0	0	0	0	0	0	0	0	0	0	0	0	0	0	0	0	0
Solanum_lycopersicum	Solyc01g059800	Chr01	68407304	68407462	Unknown Protein (AHRD V1)	0	0	0	0	0	0	0	0	0	0	0	0	0	0	0	0	0	0	0	0	0	0	0	0	0	0	0	0	0	0	0	0	0	0	0	0	0	0	0	0	0	0	0	0
Solanum_lycopersicum	Solyc01g059810	Chr01	68461546	68461881	Unknown Protein (AHRD V1)	0	0	0	0	0	0	0	0	0	0	0	0	0	0	0	0	0	0	0	0	0	0	0	0	0	0	0	0	0	0	0	0	0	0	0	0	0	0	0	0	0	0	0	0
Solanum_lycopersicum	Solyc01g059820	Chr01	68552283	68552420	Unknown Protein (AHRD V1)	0	0	0	0	0	0	0	0	0	0	0	0	0	0	0	0	0	0	0	0	0	0	0	0	0	0	0	0	0	0	0	0	0	0	0	0	0	0	0	0	0	0	0	0
Solanum_lycopersicum	Solyc01g059830	Chr01	68577520	68577929	Enoyl-CoA hydratase (AHRD V1 ***- C1K4P1_ELAOL); contains Interpro domain(s) IPR001753 Crotonase, core	0	0	0	0	0	0	0	0	0	0	0	0	0	0	0	0	0	0	0	0	0	0	0	0	0	0	0	0	0	0	0	0	0	0	0	0	0	0	0	0	0	0	0	0
Solanum_lycopersicum	Solyc01g059840	Chr01	68607130	68607364	GDSL esterase/lipase At4g16230 (AHRD V1 **** GDL64_ARATH); contains Interpro domain(s) IPR001087 Lipase, GDSL	0	0	0	0	0	0	0	0	0	0	0	0	0	0	0	0	0	0	0	0	0	0	0	0	0	0	0	0	0	0	0	0	0	0	0	0	0	0	0	0	0	0	0	0
Solanum_lycopersicum	Solyc01g059850	Chr01	68759889	68759963	Unknown Protein (AHRD V1); contains Interpro domain(s) IPR001096 Peptidase C13, legumain	0	0	0	0	0	0	0	0	0	0	0	0	0	0	0	0	0	0	0	0	0	0	0	0	0	0	0	0	0	0	0	0	0	0	0	0	0	0	0	0	0	0	0	0
Solanum_lycopersicum	Solyc01g059860	Chr01	68832296	68832687	Kinase family protein (AHRD V1 ***- D7L5X4_ARALY); contains Interpro domain(s) IPR002290 Serine/threonine protein kinase	0	0	0	0	0	0	0	0	0	0	0	0	0	0	0	0	0	0	0	0	0	0	0	0	0	0	0	0	0	0	0	0	0	0	0	0	0	0	0	0	0	0	0	0
Solanum_lycopersicum	Solyc01g059890	Chr01	69071842	69072096	Unknown Protein (AHRD V1)	0	0	0	0	0	0	0	0	0	0	0	0	0	0	0	0	0	0	0	0	0	0	0	0	0	0	0	0	0	0	0	0	0	0	0	0	0	0	0	0	0	0	0	0
Solanum_lycopersicum	Solyc01g059900	Chr01	69140437	69140961	Dirigent-like protein (AHRD V1 ***- A6YR04_PICSI); contains Interpro domain(s) IPR004265 Plant disease resistance response protein	0	0	0	0	0	0	0	0	0	0	0	0	0	0	0	0	0	0	0	0	0	0	0	0	0	0	0	0	0	0	0	0	0	0	0	0	0	0	0	0	0	0	0	0
Solanum_lycopersicum	Solyc01g059910	Chr01	69227053	69229371	Pto-like, Serine/threonine kinase protein, resistance protein	0	0	0	0	0	0	0	0	0	0	0	0	0	0	0	0	0	0	0	0	0	0	0	0	0	0	0	0	0	0	0	0	0	0	0	0	0	0	0	0	0	0	0	0
Solanum_lycopersicum	Solyc01g059920	Chr01	69245624	69245890	Genomic DNA chromosome 3 TAC clone K14A17 (AHRD V1 ***- Q9LSP4_ARATH); contains Interpro domain(s) IPR016027 Nucleic acid-binding, OB-fold-like	0	0	0	0	0	0	0	0	0	0	0	0	0	0	0	0	0	0	0	0	0	0	0	0	0	0	0	0	0	0	0	0	0	0	0	0	0	0	0	0	0	0	0	0
Solanum_lycopersicum	Solyc01g059930	Chr01	69260840	69261020	Universal stress protein (AHRD V1 ***- D6BRD7_9ROSI); contains Interpro domain(s) IPR006016 UspA	0	0	0	0	0	0	0	0	0	0	0	0	0	0	0	0	0	0	0	0	0	0	0	0	0	0	0	0	0	0	0	0	0	0	0	0	0	0	0	0	0	0	0	0
Solanum_lycopersicum	Solyc01g059940	Chr01	69264371	69265123	Pectinesterase inhibitor (AHRD V1 *-*- A2Q2X5_MEDTR); contains Interpro domain(s) IPR006501 Pectinesterase inhibitor	0	0	0	0	0	0	0	0	0	0	0	0	0	0	0	0	0	0	0	0	0	0	0	0	0	0	0	0	0	0	0	0	0	0	0	0	0	0	0	0	0	0	0	0
Solanum_lycopersicum	Solyc01g059950	Chr01	69269146	69269730	GAI-like protein 1 (Fragment) (AHRD V1 *--- A1YWX1_9ROSI); contains Interpro domain(s) IPR005202 GRAS transcription factor	0	0	0	0	0	0	0	0	0	0	0	0	0	0	0	0	0	0	0	0	0	0	0	0	0	0	0	0	0	0	0	0	0	0	0	0	0	0	0	0	0	0	0	0
Solanum_lycopersicum	Solyc01g059960	Chr01	69280067	69280213	GAI-like protein 1 (Fragment) (AHRD V1 **-- A1YWM9_9ROSI); contains Interpro domain(s) IPR005202 GRAS transcription factor	0	0	0	0	0	0	0	0	0	0	0	0	0	0	0	0	0	0	0	0	0	0	0	0	0	0	0	0	0	0	0	0	0	0	0	0	0	0	0	0	0	0	0	0
Solanum_lycopersicum	Solyc01g059970	Chr01	69296911	69297114	Mutator-like transposase (AHRD V1 **-- Q94HK4_ORYSA); contains Interpro domain(s) IPR006564 Zinc finger, PMZ-type	0	0	0	0	0	0	0	0	0	0	0	0	0	0	0	0	0	0	0	0	0	0	0	0	0	0	0	0	0	0	0	0	0	0	0	0	0	0	0	0	0	0	0	0
Solanum_lycopersicum	Solyc01g059980	Chr01	69301450	69301519	Beta-glucanase (AHRD V1 ***- Q53X08_NICPL); contains Interpro domain(s) IPR000490 Glycoside hydrolase, family 17	0	0	0	0	0	0	0	0	0	0	0	0	0	0	0	0	0	0	0	0	0	0	0	0	0	0	0	0	0	0	0	0	0	0	0	0	0	0	0	0	0	0	0	0
Solanum_lycopersicum	Solyc01g059990	Chr01	69310223	69310318	Serine/threonine-protein phosphatase 7 long form homolog (AHRD V1 *--- PPP7L_ARATH); contains Interpro domain(s) IPR019557 Aminotransferase-like, plant mobile domain	0	0	0	0	0	0	0	0	0	0	0	0	0	0	0	0	0	0	0	0	0	0	0	0	0	0	0	0	0	0	0	0	0	0	0	0	0	0	0	0	0	0	0	0
Solanum_lycopersicum	Solyc01g060000	Chr01	69317425	69317451	Mutator-like transposase (AHRD V1 ***- Q9FW81_ORYSJ); contains Interpro domain(s) IPR018289 MULE transposase, conserved domain	0	0	0	0	0	0	0	0	0	0	0	0	0	0	0	0	0	0	0	0	0	0	0	0	0	0	0	0	0	0	0	0	0	0	0	0	0	0	0	0	0	0	0	0
Solanum_lycopersicum	Solyc01g060010	Chr01	69319597	69319953	Beta-glucanase (AHRD V1 ***- Q53X08_NICPL); contains Interpro domain(s) IPR000490 Glycoside hydrolase, family 17	0	0	0	0	0	0	0	0	0	0	0	0	0	0	0	0	0	0	0	0	0	0	0	0	0	0	0	0	0	0	0	0	0	0	0	0	0	0	0	0	0	0	0	0
Solanum_lycopersicum	Solyc01g060020	Chr01	69325691	69325760	Beta-glucanase (AHRD V1 ***- Q53X08_NICPL); contains Interpro domain(s) IPR000490 Glycoside hydrolase, family 17	0	0	0	0	0	0	0	0	0	0	0	0	0	0	0	0	0	0	0	0	0	0	0	0	0	0	0	0	0	0	0	0	0	0	0	0	0	0	0	0	0	0	0	0
Solanum_lycopersicum	Solyc01g060030	Chr01	69359300	69360097	Zinc finger CCHC domain-containing protein 10 (AHRD V1 *-*- B6TKA1_MAIZE)	0	0	0	0	0	0	0	0	0	0	0	0	0	0	0	0	0	0	0	0	0	0	0	0	0	0	0	0	0	0	0	0	0	0	0	0	0	0	0	0	0	0	0	0
Solanum_lycopersicum	Solyc01g060050	Chr01	69375871	69376142	WD-40 repeat protein-like (AHRD V1 **-- Q9FGX4_ARATH); contains Interpro domain(s) IPR020472 G-protein beta WD-40 repeat, region	1	0	0	0	1	0	0	0	0	0	0	0	0	0	0	0	0	0	0	0	0	0	0	0	0	0	0	0	0	0	0	0	0	0	0	0	0	0	0	0	0	0	0	0
Solanum_lycopersicum	Solyc01g060070	Chr01	69443801	69443917	Pore protein homolog (AHRD V1 **-- Q3EA11_ARATH); contains Interpro domain(s) IPR003397 Mitochondrial inner membrane translocase complex, subunit Tim17/22	0	0	0	0	0	0	0	0	0	0	0	0	0	0	0	0	0	0	0	0	0	0	0	0	0	0	0	0	0	0	0	0	0	0	0	0	0	0	0	0	0	0	0	0
Solanum_lycopersicum	Solyc01g060080	Chr01	69476292	69476370	Serine/threonine-protein phosphatase 4 regulatory subunit 3 (AHRD V1 **-- PP4R3_DANRE); contains Interpro domain(s) IPR006887 Protein of unknown function DUF625	0	0	0	0	0	0	0	0	0	0	0	0	0	0	0	0	0	0	0	0	0	0	0	0	0	0	0	0	0	0	0	0	0	0	0	0	0	0	0	0	0	0	0	0
Solanum_lycopersicum	Solyc01g060090	Chr01	69487683	69487838	Serine/threonine-protein phosphatase 4 regulatory subunit 3 (AHRD V1 **-- PP4R3_DANRE)	0	0	0	0	0	0	0	0	0	0	0	0	0	0	0	0	0	0	0	0	0	0	0	0	0	0	0	0	0	0	0	0	0	0	0	0	0	0	0	0	0	0	0	0
Solanum_lycopersicum	Solyc01g060100	Chr01	69504046	69504061	Unknown Protein (AHRD V1)	0	0	0	0	0	0	0	0	0	0	0	0	0	0	0	0	0	0	0	0	0	0	0	0	0	0	0	0	0	0	0	0	0	0	0	0	0	0	0	0	0	0	0	0
Solanum_lycopersicum	Solyc01g060110	Chr01	69579695	69579803	Mutator-like transposase (AHRD V1 *-*- Q9FH43_ARATH); contains Interpro domain(s) IPR018289 MULE transposase, conserved domain	0	0	0	0	0	0	0	0	0	0	0	0	0	0	0	0	0	0	0	0	0	0	0	0	0	0	0	0	0	0	0	0	0	0	0	0	0	0	0	0	0	0	0	0
Solanum_lycopersicum	Solyc01g060120	Chr01	69589666	69589686	Ulp1 protease family C-terminal catalytic domain containing protein (AHRD V1 *-*- Q60D46_SOLDE)	0	0	0	0	0	0	0	0	0	0	0	0	0	0	0	0	0	0	0	0	0	0	0	0	0	0	0	0	0	0	0	0	0	0	0	0	0	0	0	0	0	0	0	0
Solanum_lycopersicum	Solyc01g060130	Chr01	69592321	69592449	ADP-ribosylation factor-like protein 3 (AHRD V1 **-- ARL3_CAEEL); contains Interpro domain(s) IPR006687 GTP-binding protein SAR1	0	0	0	0	0	0	0	0	0	0	0	0	0	0	0	0	0	0	0	0	0	0	0	0	0	0	0	0	0	0	0	0	0	0	0	0	0	0	0	0	0	0	0	0
Solanum_lycopersicum	Solyc01g060140	Chr01	69599558	69599980	Calmodulin-binding transcription activator 5 (AHRD V1 **** D7MA72_ARALY); contains Interpro domain(s) IPR002110 Ankyrin	0	0	0	0	0	0	0	0	0	0	0	0	0	0	0	0	0	0	0	0	0	0	0	0	0	0	0	0	0	0	0	0	0	0	0	0	0	0	0	0	0	0	0	0
Solanum_lycopersicum	Solyc01g060160	Chr01	69614045	69615058	Unknown Protein (AHRD V1)	0	0	0	0	0	0	0	0	0	0	0	0	0	0	0	0	0	0	0	0	0	0	0	0	0	0	0	0	0	0	0	0	0	0	0	0	0	0	0	0	0	0	0	0
Solanum_lycopersicum	Solyc01g060170	Chr01	69628673	69628736	Calmodulin-binding transcription activator 5 (AHRD V1 ***- D7MA72_ARALY); contains Interpro domain(s) IPR005559 CG-1	0	0	0	0	0	0	0	0	0	0	0	0	0	0	0	0	0	0	0	0	0	0	0	0	0	0	0	0	0	0	0	0	0	0	0	0	0	0	0	0	0	0	0	0
Solanum_lycopersicum	Solyc01g060180	Chr01	69664343	69664558	AMP-dependent synthetase and ligase (AHRD V1 ***- A1U2F4_MARAV); contains Interpro domain(s) IPR000873 AMP-dependent synthetase and ligase	0	0	0	0	0	0	0	0	0	0	0	0	0	0	0	0	0	0	0	0	0	0	0	0	0	0	0	0	0	0	0	0	0	0	0	0	0	0	0	0	0	0	0	0
Solanum_lycopersicum	Solyc01g060190	Chr01	69673793	69674335	Mutator-like transposase (AHRD V1 *-*- Q94HK4_ORYSA); contains Interpro domain(s) IPR006564 Zinc finger, PMZ-type	0	0	0	0	0	0	0	0	0	0	0	0	0	0	0	0	0	0	0	0	0	0	0	0	0	0	0	0	0	0	0	0	0	0	0	0	0	0	0	0	0	0	0	0
Solanum_lycopersicum	Solyc01g060200	Chr01	69704739	69704778	3&apos-5&apos exonuclease domain-containing protein-like (AHRD V1 ***- Q2V9B5_SOLTU); contains Interpro domain(s) IPR002562 3'-5' exonuclease	0	0	0	0	0	0	0	0	0	0	0	0	0	0	0	0	0	0	0	0	0	0	0	0	0	0	0	0	0	0	0	0	0	0	0	0	0	0	0	0	0	0	0	0
Solanum_lycopersicum	Solyc01g060210	Chr01	69716555	69716954	X1 (Fragment) (AHRD V1 ***- Q3T7E6_ZEAMM); contains Interpro domain(s) IPR005380 Region of unknown function XS	2	0	0	2	0	0	0	0	0	0	0	0	0	0	0	0	0	0	0	0	0	0	0	0	0	0	0	0	0	0	0	0	0	0	0	0	0	0	0	0	0	0	0	0
Solanum_lycopersicum	Solyc01g060220	Chr01	69720764	69721048	Unknown Protein (AHRD V1)	0	0	0	0	0	0	0	0	0	0	0	0	0	0	0	0	0	0	0	0	0	0	0	0	0	0	0	0	0	0	0	0	0	0	0	0	0	0	0	0	0	0	0	0
Solanum_lycopersicum	Solyc01g060230	Chr01	69741437	69742226	Unknown Protein (AHRD V1)	0	0	0	0	0	0	0	0	0	0	0	0	0	0	0	0	0	0	0	0	0	0	0	0	0	0	0	0	0	0	0	0	0	0	0	0	0	0	0	0	0	0	0	0
Solanum_lycopersicum	Solyc01g060240	Chr01	69831440	69831442	Unknown Protein (AHRD V1); contains Interpro domain(s) IPR012482 Lg106-like	0	0	0	0	0	0	0	0	0	0	0	0	0	0	0	0	0	0	0	0	0	0	0	0	0	0	0	0	0	0	0	0	0	0	0	0	0	0	0	0	0	0	0	0
Solanum_lycopersicum	Solyc01g060250	Chr01	69884677	69884892	Unknown Protein (AHRD V1)	0	0	0	0	0	0	0	0	0	0	0	0	0	0	0	0	0	0	0	0	0	0	0	0	0	0	0	0	0	0	0	0	0	0	0	0	0	0	0	0	0	0	0	0
Solanum_lycopersicum	Solyc01g060260	Chr01	69893171	69893231	Unknown Protein (AHRD V1)	0	0	0	0	0	0	0	0	0	0	0	0	0	0	0	0	0	0	0	0	0	0	0	0	0	0	0	0	0	0	0	0	0	0	0	0	0	0	0	0	0	0	0	0
Solanum_lycopersicum	Solyc01g060270	Chr01	69894965	69895458	Os06g0207500 protein (Fragment) (AHRD V1 ***- Q0DDQ9_ORYSJ); contains Interpro domain(s) IPR004253 Protein of unknown function DUF231, plant	0	0	0	0	0	0	0	0	0	0	0	0	0	0	0	0	0	0	0	0	0	0	0	0	0	0	0	0	0	0	0	0	0	0	0	0	0	0	0	0	0	0	0	0
Solanum_lycopersicum	Solyc01g060280	Chr01	69899824	69899934	STAM binding protein (AHRD V1 *--* B2W8T5_PYRTR); contains Interpro domain(s) IPR000555 Mov34/MPN/PAD-1	0	0	0	0	0	0	0	0	0	0	0	0	0	0	0	0	0	0	0	0	0	0	0	0	0	0	0	0	0	0	0	0	0	0	0	0	0	0	0	0	0	0	0	0
Solanum_lycopersicum	Solyc01g060290	Chr01	69940619	69940822	Unknown Protein (AHRD V1)	0	0	0	0	0	0	0	0	0	0	0	0	0	0	0	0	0	0	0	0	0	0	0	0	0	0	0	0	0	0	0	0	0	0	0	0	0	0	0	0	0	0	0	0
Solanum_lycopersicum	Solyc01g060300	Chr01	69977901	69978170	MADS-box transcription factor (AHRD V1 *-*- Q9SEE0_PICAB); contains Interpro domain(s) IPR002100 Transcription factor, MADS-box	0	0	0	0	0	0	0	0	0	0	0	0	0	0	0	0	0	0	0	0	0	0	0	0	0	0	0	0	0	0	0	0	0	0	0	0	0	0	0	0	0	0	0	0
Solanum_lycopersicum	Solyc01g060310	Chr01	70062006	70062275	MADS-box transcription factor (AHRD V1 *-*- Q9SEE0_PICAB); contains Interpro domain(s) IPR002100 Transcription factor, MADS-box	0	0	0	0	0	0	0	0	0	0	0	0	0	0	0	0	0	0	0	0	0	0	0	0	0	0	0	0	0	0	0	0	0	0	0	0	0	0	0	0	0	0	0	0
Solanum_lycopersicum	Solyc01g060320	Chr01	70065485	70065688	Unknown Protein (AHRD V1)	0	0	0	0	0	0	0	0	0	0	0	0	0	0	0	0	0	0	0	0	0	0	0	0	0	0	0	0	0	0	0	0	0	0	0	0	0	0	0	0	0	0	0	0
Solanum_lycopersicum	Solyc01g060330	Chr01	70096431	70096460	Ulp1 protease family C-terminal catalytic domain containing protein (AHRD V1 ***- Q60D46_SOLDE)	0	0	0	0	0	0	0	0	0	0	0	0	0	0	0	0	0	0	0	0	0	0	0	0	0	0	0	0	0	0	0	0	0	0	0	0	0	0	0	0	0	0	0	0
Solanum_lycopersicum	Solyc01g060340	Chr01	70196320	70196628	Endo-1 4-beta-glucanase (AHRD V1 **-- Q6X680_GOSHI)	0	0	0	0	0	0	0	0	0	0	0	0	0	0	0	0	0	0	0	0	0	0	0	0	0	0	0	0	0	0	0	0	0	0	0	0	0	0	0	0	0	0	0	0
Solanum_lycopersicum	Solyc01g060350	Chr01	70241748	70242035	Unknown Protein (AHRD V1)	0	0	0	0	0	0	0	0	0	0	0	0	0	0	0	0	0	0	0	0	0	0	0	0	0	0	0	0	0	0	0	0	0	0	0	0	0	0	0	0	0	0	0	0
Solanum_lycopersicum	Solyc01g060360	Chr01	70248338	70248496	Unknown Protein (AHRD V1)	0	0	0	0	0	0	0	0	0	0	0	0	0	0	0	0	0	0	0	0	0	0	0	0	0	0	0	0	0	0	0	0	0	0	0	0	0	0	0	0	0	0	0	0
Solanum_lycopersicum	Solyc01g060370	Chr01	70713831	70714124	B3 domain-containing protein Os04g0386900 (AHRD V1 ***- Y4869_ORYSJ); contains Interpro domain(s) IPR003340 Transcriptional factor B3	0	0	0	0	0	0	0	0	0	0	0	0	0	0	0	0	0	0	0	0	0	0	0	0	0	0	0	0	0	0	0	0	0	0	0	0	0	0	0	0	0	0	0	0
Solanum_lycopersicum	Solyc01g060380	Chr01	70788378	70788470	cDNA clone J065202E18 full insert sequence (AHRD V1 **-- B7F902_ORYSJ); contains Interpro domain(s) IPR002198 Short-chain dehydrogenase/reductase SDR	0	0	0	0	0	0	0	0	0	0	0	0	0	0	0	0	0	0	0	0	0	0	0	0	0	0	0	0	0	0	0	0	0	0	0	0	0	0	0	0	0	0	0	0
Solanum_lycopersicum	Solyc01g060390	Chr01	70788552	70788932	Unknown Protein (AHRD V1)	0	0	0	0	0	0	0	0	0	0	0	0	0	0	0	0	0	0	0	0	0	0	0	0	0	0	0	0	0	0	0	0	0	0	0	0	0	0	0	0	0	0	0	0
Solanum_lycopersicum	Solyc01g060400	Chr01	70789491	70789569	Heat shock protein (AHRD V1 **-- Q8IB24_PLAF7); contains Interpro domain(s) IPR013126 Heat shock protein 70	0	0	0	0	0	0	0	0	0	0	0	0	0	0	0	0	0	0	0	0	0	0	0	0	0	0	0	0	0	0	0	0	0	0	0	0	0	0	0	0	0	0	0	0
Solanum_lycopersicum	Solyc01g060410	Chr01	70809052	70809169	Unknown Protein (AHRD V1)	0	0	0	0	0	0	0	0	0	0	0	0	0	0	0	0	0	0	0	0	0	0	0	0	0	0	0	0	0	0	0	0	0	0	0	0	0	0	0	0	0	0	0	0
Solanum_lycopersicum	Solyc01g060420	Chr01	70813192	70813656	Zinc finger protein 6 (AHRD V1 *-*- B6T066_MAIZE); contains Interpro domain(s) IPR007087 Zinc finger, C2H2-type	0	0	0	0	0	0	0	0	0	0	0	0	0	0	0	0	0	0	0	0	0	0	0	0	0	0	0	0	0	0	0	0	0	0	0	0	0	0	0	0	0	0	0	0
Solanum_lycopersicum	Solyc01g060430	Chr01	70931804	70932097	Unknown Protein (AHRD V1); contains Interpro domain(s) IPR008417 B-cell receptor-associated 31-like	0	0	0	0	0	0	0	0	0	0	0	0	0	0	0	0	0	0	0	0	0	0	0	0	0	0	0	0	0	0	0	0	0	0	0	0	0	0	0	0	0	0	0	0
Solanum_lycopersicum	Solyc01g060440	Chr01	70938211	70938247	Unknown Protein (AHRD V1)	0	0	0	0	0	0	0	0	0	0	0	0	0	0	0	0	0	0	0	0	0	0	0	0	0	0	0	0	0	0	0	0	0	0	0	0	0	0	0	0	0	0	0	0
Solanum_lycopersicum	Solyc01g060450	Chr01	70941160	70941306	Unknown Protein (AHRD V1); contains Interpro domain(s) IPR009606 Protein of unknown function DUF1218	0	0	0	0	0	0	0	0	0	0	0	0	0	0	0	0	0	0	0	0	0	0	0	0	0	0	0	0	0	0	0	0	0	0	0	0	0	0	0	0	0	0	0	0
Solanum_lycopersicum	Solyc01g060460	Chr01	70947713	70947850	DNA repair protein (AHRD V1 **-- Q2ULH2_ASPOR); contains Interpro domain(s) IPR014001 DEAD-like helicase, N-terminal	0	0	0	0	0	0	0	0	0	0	0	0	0	0	0	0	0	0	0	0	0	0	0	0	0	0	0	0	0	0	0	0	0	0	0	0	0	0	0	0	0	0	0	0
Solanum_lycopersicum	Solyc01g060470	Chr01	70967353	70967571	Importin alpha-1b subunit (AHRD V1 ***- B6T451_MAIZE); contains Interpro domain(s) IPR011989 Armadillo-like helical	0	0	0	0	0	0	0	0	0	0	0	0	0	0	0	0	0	0	0	0	0	0	0	0	0	0	0	0	0	0	0	0	0	0	0	0	0	0	0	0	0	0	0	0
Solanum_lycopersicum	Solyc01g060480	Chr01	71162931	71163022	TNP2 (AHRD V1 **-- C7FDI5_SOYBN)	0	0	0	0	0	0	0	0	0	0	0	0	0	0	0	0	0	0	0	0	0	0	0	0	0	0	0	0	0	0	0	0	0	0	0	0	0	0	0	0	0	0	0	0
Solanum_lycopersicum	Solyc01g060490	Chr01	71190764	71190781	GATA transcription factor 22 (AHRD V1 *-*- B6U513_MAIZE); contains Interpro domain(s) IPR000679 Zinc finger, GATA-type	0	0	0	0	0	0	0	0	0	0	0	0	0	0	0	0	0	0	0	0	0	0	0	0	0	0	0	0	0	0	0	0	0	0	0	0	0	0	0	0	0	0	0	0
Solanum_lycopersicum	Solyc01g065490	Chr01	71737962	71738189	Aldo/keto reductase (AHRD V1 **-- A2Q5A8_MEDTR); contains Interpro domain(s) IPR001395 Aldo/keto reductase	0	0	0	0	0	0	0	0	0	0	0	0	0	0	0	0	0	0	0	0	0	0	0	0	0	0	0	0	0	0	0	0	0	0	0	0	0	0	0	0	0	0	0	0
Solanum_lycopersicum	Solyc01g065500	Chr01	71746082	71749060	Phosphoribosylanthranilate transferase (Fragment) (AHRD V1 *--- Q43085_PEA); contains Interpro domain(s) IPR013583 Phosphoribosyltransferase C-terminal, plant	0	0	0	0	0	0	0	0	0	0	0	0	0	0	0	0	0	0	0	0	0	0	0	0	0	0	0	0	0	0	0	0	0	0	0	0	0	0	0	0	0	0	0	0
Solanum_lycopersicum	Solyc01g065510	Chr01	71780367	71780891	Unknown Protein (AHRD V1)	0	0	0	0	0	0	0	0	0	0	0	0	0	0	0	0	0	0	0	0	0	0	0	0	0	0	0	0	0	0	0	0	0	0	0	0	0	0	0	0	0	0	0	0
Solanum_lycopersicum	Solyc01g065520	Chr01	71790976	71791329	Unknown Protein (AHRD V1)	0	0	0	0	0	0	0	0	0	0	0	0	0	0	0	0	0	0	0	0	0	0	0	0	0	0	0	0	0	0	0	0	0	0	0	0	0	0	0	0	0	0	0	0
Solanum_lycopersicum	Solyc01g065530	Chr01	71809391	71809916	COBRA-like protein (AHRD V1 ***- Q655F2_ORYSJ); contains Interpro domain(s) IPR006918 Glycosyl-phosphatidyl inositol-anchored, plant	0	0	0	0	0	0	0	0	0	0	0	0	0	0	0	0	0	0	0	0	0	0	0	0	0	0	0	0	0	0	0	0	0	0	0	0	0	0	0	0	0	0	0	0
Solanum_lycopersicum	Solyc01g065540	Chr01	71816843	71817005	Response regulator 8 (AHRD V1 *-*- Q9AV93_MAIZE); contains Interpro domain(s) IPR017053 Response regulator, plant B-type	0	0	0	0	0	0	0	0	0	0	0	0	0	0	0	0	0	0	0	0	0	0	0	0	0	0	0	0	0	0	0	0	0	0	0	0	0	0	0	0	0	0	0	0
Solanum_lycopersicum	Solyc01g065550	Chr01	71890928	71890991	Protein DEHYDRATION-INDUCED 19 homolog 4 (AHRD V1 ***- DI194_ARATH); contains Interpro domain(s) IPR008598 Drought induced 19	0	0	0	0	0	0	0	0	0	0	0	0	0	0	0	0	0	0	0	0	0	0	0	0	0	0	0	0	0	0	0	0	0	0	0	0	0	0	0	0	0	0	0	0
Solanum_lycopersicum	Solyc01g065560	Chr01	71899589	71899822	Os08g0100600 protein (Fragment) (AHRD V1 *-*- Q0J8P7_ORYSJ); contains Interpro domain(s) IPR008507 Protein of unknown function DUF789	0	0	0	0	0	0	0	0	0	0	0	0	0	0	0	0	0	0	0	0	0	0	0	0	0	0	0	0	0	0	0	0	0	0	0	0	0	0	0	0	0	0	0	0
Solanum_lycopersicum	Solyc01g065570	Chr01	71933192	71933323	Chaperone protein dnaJ 49 (AHRD V1 *-*- B6TUY9_MAIZE); contains Interpro domain(s) IPR001623 Heat shock protein DnaJ, N-terminal	0	0	0	0	0	0	0	0	0	0	0	0	0	0	0	0	0	0	0	0	0	0	0	0	0	0	0	0	0	0	0	0	0	0	0	0	0	0	0	0	0	0	0	0
Solanum_lycopersicum	Solyc01g065580	Chr01	71939321	71939524	Pumilio domain-containing protein KIAA0020 (AHRD V1 ***- B5X3V8_SALSA); contains Interpro domain(s) IPR011989 Armadillo-like helical	0	0	0	0	0	0	0	0	0	0	0	0	0	0	0	0	0	0	0	0	0	0	0	0	0	0	0	0	0	0	0	0	0	0	0	0	0	0	0	0	0	0	0	0
Solanum_lycopersicum	Solyc01g065590	Chr01	71960350	71960569	Lipoprotein (AHRD V1 **-- C7TFZ9_LACRL)	0	0	0	0	0	0	0	0	0	0	0	0	0	0	0	0	0	0	0	0	0	0	0	0	0	0	0	0	0	0	0	0	0	0	0	0	0	0	0	0	0	0	0	0
Solanum_lycopersicum	Solyc01g065600	Chr01	71964657	71964750	NAD(P)H-quinone oxidoreductase chain 4, chloroplastic (AHRD V1 ***- NU4C_SOLLC); contains Interpro domain(s) IPR001750 NADH:ubiquinone/plastoquinone oxidoreductase	0	0	0	0	0	0	0	0	0	0	0	0	0	0	0	0	0	0	0	0	0	0	0	0	0	0	0	0	0	0	0	0	0	0	0	0	0	0	0	0	0	0	0	0
Solanum_lycopersicum	Solyc01g065610	Chr01	71987427	71987753	NAD(P)H-quinone oxidoreductase chain 4, chloroplastic (AHRD V1 ***- NU4C_SOLTU); contains Interpro domain(s) IPR001750 NADH:ubiquinone/plastoquinone oxidoreductase	0	0	0	0	0	0	0	0	0	0	0	0	0	0	0	0	0	0	0	0	0	0	0	0	0	0	0	0	0	0	0	0	0	0	0	0	0	0	0	0	0	0	0	0
Solanum_lycopersicum	Solyc01g065620	Chr01	72022718	72023083	NAD(P)H-quinone oxidoreductase chain 4, chloroplastic (AHRD V1 ***- NU4C_SOLLC)	0	0	0	0	0	0	0	0	0	0	0	0	0	0	0	0	0	0	0	0	0	0	0	0	0	0	0	0	0	0	0	0	0	0	0	0	0	0	0	0	0	0	0	0
Solanum_lycopersicum	Solyc01g065630	Chr01	72135805	72135993	NAD(P)H-quinone oxidoreductase chain 4, chloroplastic (AHRD V1 ***- NU4C_TOBAC)	0	0	0	0	0	0	0	0	0	0	0	0	0	0	0	0	0	0	0	0	0	0	0	0	0	0	0	0	0	0	0	0	0	0	0	0	0	0	0	0	0	0	0	0
Solanum_lycopersicum	Solyc01g065640	Chr01	72136103	72136330	NAD(P)H-quinone oxidoreductase chain 4, chloroplastic (AHRD V1 ***- NU4C_ATRBE)	0	0	0	0	0	0	0	0	0	0	0	0	0	0	0	0	0	0	0	0	0	0	0	0	0	0	0	0	0	0	0	0	0	0	0	0	0	0	0	0	0	0	0	0
Solanum_lycopersicum	Solyc01g065650	Chr01	72238475	72238708	WD-repeat protein-like (AHRD V1 ***- Q9FKS9_ARATH)	0	0	0	0	0	0	0	0	0	0	0	0	0	0	0	0	0	0	0	0	0	0	0	0	0	0	0	0	0	0	0	0	0	0	0	0	0	0	0	0	0	0	0	0
Solanum_lycopersicum	Solyc01g065660	Chr01	72238810	72239106	Unknown Protein (AHRD V1)	0	0	0	0	0	0	0	0	0	0	0	0	0	0	0	0	0	0	0	0	0	0	0	0	0	0	0	0	0	0	0	0	0	0	0	0	0	0	0	0	0	0	0	0
Solanum_lycopersicum	Solyc01g065670	Chr01	72240704	72240907	WD-repeat protein-like (AHRD V1 ***- Q9FKS9_ARATH)	0	0	0	0	0	0	0	0	0	0	0	0	0	0	0	0	0	0	0	0	0	0	0	0	0	0	0	0	0	0	0	0	0	0	0	0	0	0	0	0	0	0	0	0
Solanum_lycopersicum	Solyc01g065680	Chr01	72244484	72244633	Unknown Protein (AHRD V1)	0	0	0	0	0	0	0	0	0	0	0	0	0	0	0	0	0	0	0	0	0	0	0	0	0	0	0	0	0	0	0	0	0	0	0	0	0	0	0	0	0	0	0	0
Solanum_lycopersicum	Solyc01g065690	Chr01	72284418	72284435	Heavy-metal associated domain protein (AHRD V1 *--- C3SA91_BRADI); contains Interpro domain(s) IPR006121 Heavy metal transport/detoxification protein	0	0	0	0	0	0	0	0	0	0	0	0	0	0	0	0	0	0	0	0	0	0	0	0	0	0	0	0	0	0	0	0	0	0	0	0	0	0	0	0	0	0	0	0
Solanum_lycopersicum	Solyc01g065720	Chr01	72333056	72333274	Phospholipase D (AHRD V1 **** A3KH17_ARATH); contains Interpro domain(s) IPR016555 Phospholipase D, eukaryota	0	0	0	0	0	0	0	0	0	0	0	0	0	0	0	0	0	0	0	0	0	0	0	0	0	0	0	0	0	0	0	0	0	0	0	0	0	0	0	0	0	0	0	0
Solanum_lycopersicum	Solyc01g065740	Chr01	72350805	72351725	F-box family protein (AHRD V1 ***- B9GFH4_POPTR); contains Interpro domain(s) IPR001810 Cyclin-like F-box	0	0	0	0	0	0	0	0	0	0	0	0	0	0	0	0	0	0	0	0	0	0	0	0	0	0	0	0	0	0	0	0	0	0	0	0	0	0	0	0	0	0	0	0
Solanum_lycopersicum	Solyc01g065750	Chr01	72361715	72361903	Unknown Protein (AHRD V1)	0	0	0	0	0	0	0	0	0	0	0	0	0	0	0	0	0	0	0	0	0	0	0	0	0	0	0	0	0	0	0	0	0	0	0	0	0	0	0	0	0	0	0	0
Solanum_lycopersicum	Solyc01g065760	Chr01	72374282	72374461	NAD(P)H-quinone oxidoreductase subunit 2 chloroplastic (AHRD V1 ***- A6YA00_KALDA)	0	0	0	0	0	0	0	0	0	0	0	0	0	0	0	0	0	0	0	0	0	0	0	0	0	0	0	0	0	0	0	0	0	0	0	0	0	0	0	0	0	0	0	0
Solanum_lycopersicum	Solyc01g065770	Chr01	72405621	72405728	NADH-quinone oxidoreductase subunit D (AHRD V1 ***- C4YU74_9RICK); contains Interpro domain(s) IPR001135 NADH-quinone oxidoreductase, subunit D	0	0	0	0	0	0	0	0	0	0	0	0	0	0	0	0	0	0	0	0	0	0	0	0	0	0	0	0	0	0	0	0	0	0	0	0	0	0	0	0	0	0	0	0
Solanum_lycopersicum	Solyc01g065780	Chr01	72407115	72407312	NADH-quinone oxidoreductase subunit D (AHRD V1 --*- NUOD_EHRCR)	0	0	0	0	0	0	0	0	0	0	0	0	0	0	0	0	0	0	0	0	0	0	0	0	0	0	0	0	0	0	0	0	0	0	0	0	0	0	0	0	0	0	0	0
Solanum_lycopersicum	Solyc01g065790	Chr01	72407594	72407911	Unknown Protein (AHRD V1)	0	0	0	0	0	0	0	0	0	0	0	0	0	0	0	0	0	0	0	0	0	0	0	0	0	0	0	0	0	0	0	0	0	0	0	0	0	0	0	0	0	0	0	0
Solanum_lycopersicum	Solyc01g065800	Chr01	72408031	72408216	Unknown Protein (AHRD V1)	0	0	0	0	0	0	0	0	0	0	0	0	0	0	0	0	0	0	0	0	0	0	0	0	0	0	0	0	0	0	0	0	0	0	0	0	0	0	0	0	0	0	0	0
Solanum_lycopersicum	Solyc01g065810	Chr01	72409551	72409553	NADH-quinone oxidoreductase subunit D (AHRD V1 ***- C4YU74_9RICK); contains Interpro domain(s) IPR001135 NADH-quinone oxidoreductase, subunit D	0	0	0	0	0	0	0	0	0	0	0	0	0	0	0	0	0	0	0	0	0	0	0	0	0	0	0	0	0	0	0	0	0	0	0	0	0	0	0	0	0	0	0	0
Solanum_lycopersicum	Solyc01g065820	Chr01	72415677	72415697	Unknown Protein (AHRD V1); contains Interpro domain(s) IPR000167 Dehydrin	0	0	0	0	0	0	0	0	0	0	0	0	0	0	0	0	0	0	0	0	0	0	0	0	0	0	0	0	0	0	0	0	0	0	0	0	0	0	0	0	0	0	0	0
Solanum_lycopersicum	Solyc01g065830	Chr01	72418573	72418874	Unknown Protein (AHRD V1)	0	0	0	0	0	0	0	0	0	0	0	0	0	0	0	0	0	0	0	0	0	0	0	0	0	0	0	0	0	0	0	0	0	0	0	0	0	0	0	0	0	0	0	0
Solanum_lycopersicum	Solyc01g065840	Chr01	72432434	72433372	F-box/LRR-repeat protein At3g03360 (AHRD V1 *-*- FBL42_ARATH); contains Interpro domain(s) IPR001810 Cyclin-like F-box	0	0	0	0	0	0	0	0	0	0	0	0	0	0	0	0	0	0	0	0	0	0	0	0	0	0	0	0	0	0	0	0	0	0	0	0	0	0	0	0	0	0	0	0
Solanum_lycopersicum	Solyc01g065850	Chr01	72453064	72453082	Unknown Protein (AHRD V1)	0	0	0	0	0	0	0	0	0	0	0	0	0	0	0	0	0	0	0	0	0	0	0	0	0	0	0	0	0	0	0	0	0	0	0	0	0	0	0	0	0	0	0	0
Solanum_lycopersicum	Solyc01g065860	Chr01	72503498	72503620	Helitron helicase-like protein (AHRD V1 ***- D0NDZ2_PHYIN); contains Interpro domain(s) IPR010285 Protein of unknown function DUF889, eukaryote	0	0	0	0	0	0	0	0	0	0	0	0	0	0	0	0	0	0	0	0	0	0	0	0	0	0	0	0	0	0	0	0	0	0	0	0	0	0	0	0	0	0	0	0
Solanum_lycopersicum	Solyc01g065870	Chr01	72506258	72506446	Helitron helicase-like protein (AHRD V1 ***- D0MT84_PHYIN); contains Interpro domain(s) IPR010285 Protein of unknown function DUF889, eukaryote	0	0	0	0	0	0	0	0	0	0	0	0	0	0	0	0	0	0	0	0	0	0	0	0	0	0	0	0	0	0	0	0	0	0	0	0	0	0	0	0	0	0	0	0
Solanum_lycopersicum	Solyc01g065880	Chr01	72506507	72506842	Helitron helicase-like protein (AHRD V1 ***- D0P122_PHYIN)	0	0	0	0	0	0	0	0	0	0	0	0	0	0	0	0	0	0	0	0	0	0	0	0	0	0	0	0	0	0	0	0	0	0	0	0	0	0	0	0	0	0	0	0
Solanum_lycopersicum	Solyc01g065890	Chr01	72523626	72523718	Gt-2-related-like (AHRD V1 ***- Q67UM4_ORYSJ)	0	0	0	0	0	0	0	0	0	0	0	0	0	0	0	0	0	0	0	0	0	0	0	0	0	0	0	0	0	0	0	0	0	0	0	0	0	0	0	0	0	0	0	0
Solanum_lycopersicum	Solyc01g065900	Chr01	72527727	72527819	Gt-2-related-like (AHRD V1 *-*- Q67UM4_ORYSJ)	0	0	0	0	0	0	0	0	0	0	0	0	0	0	0	0	0	0	0	0	0	0	0	0	0	0	0	0	0	0	0	0	0	0	0	0	0	0	0	0	0	0	0	0
Solanum_lycopersicum	Solyc01g065910	Chr01	72578334	72579565	Periaxin-like protein (AHRD V1 *--- Q940G9_ARATH)	0	0	0	0	0	0	0	0	0	0	0	0	0	0	0	0	0	0	0	0	0	0	0	0	0	0	0	0	0	0	0	0	0	0	0	0	0	0	0	0	0	0	0	0
Solanum_lycopersicum	Solyc01g065920	Chr01	72633742	72634002	Unknown Protein (AHRD V1)	0	0	0	0	0	0	0	0	0	0	0	0	0	0	0	0	0	0	0	0	0	0	0	0	0	0	0	0	0	0	0	0	0	0	0	0	0	0	0	0	0	0	0	0
Solanum_lycopersicum	Solyc01g065930	Chr01	72668590	72668676	Unknown Protein (AHRD V1)	0	0	0	0	0	0	0	0	0	0	0	0	0	0	0	0	0	0	0	0	0	0	0	0	0	0	0	0	0	0	0	0	0	0	0	0	0	0	0	0	0	0	0	0
Solanum_lycopersicum	Solyc01g065940	Chr01	72679063	72679167	Unknown Protein (AHRD V1)	0	0	0	0	0	0	0	0	0	0	0	0	0	0	0	0	0	0	0	0	0	0	0	0	0	0	0	0	0	0	0	0	0	0	0	0	0	0	0	0	0	0	0	0
Solanum_lycopersicum	Solyc01g065950	Chr01	72700122	72700226	Unknown Protein (AHRD V1)	0	0	0	0	0	0	0	0	0	0	0	0	0	0	0	0	0	0	0	0	0	0	0	0	0	0	0	0	0	0	0	0	0	0	0	0	0	0	0	0	0	0	0	0
Solanum_lycopersicum	Solyc01g065960	Chr01	72715518	72715676	Unknown Protein (AHRD V1); contains Interpro domain(s) IPR004911 Gamma interferon inducible lysosomal thiol reductase GILT	0	0	0	0	0	0	0	0	0	0	0	0	0	0	0	0	0	0	0	0	0	0	0	0	0	0	0	0	0	0	0	0	0	0	0	0	0	0	0	0	0	0	0	0
Solanum_lycopersicum	Solyc01g065970	Chr01	72730906	72731154	Unknown Protein (AHRD V1)	0	0	0	0	0	0	0	0	0	0	0	0	0	0	0	0	0	0	0	0	0	0	0	0	0	0	0	0	0	0	0	0	0	0	0	0	0	0	0	0	0	0	0	0
Solanum_lycopersicum	Solyc01g065980	Chr01	72786729	72786939	Ethylene responsive transcription factor 2b (AHRD V1 *-** C0J9I6_9ROSA); contains Interpro domain(s) IPR001471 Pathogenesis-related transcriptional factor and ERF, DNA-binding	0	0	0	0	0	0	0	0	0	0	0	0	0	0	0	0	0	0	0	0	0	0	0	0	0	0	0	0	0	0	0	0	0	0	0	0	0	0	0	0	0	0	0	0
Solanum_lycopersicum	Solyc01g065990	Chr01	72816837	72817160	Unknown Protein (AHRD V1)	0	0	0	0	0	0	0	0	0	0	0	0	0	0	0	0	0	0	0	0	0	0	0	0	0	0	0	0	0	0	0	0	0	0	0	0	0	0	0	0	0	0	0	0
Solanum_lycopersicum	Solyc01g066000	Chr01	72860773	72860820	Unknown Protein (AHRD V1); contains Interpro domain(s) IPR012876 Protein of unknown function DUF1677, plant	0	0	0	0	0	0	0	0	0	0	0	0	0	0	0	0	0	0	0	0	0	0	0	0	0	0	0	0	0	0	0	0	0	0	0	0	0	0	0	0	0	0	0	0
Solanum_lycopersicum	Solyc01g066010	Chr01	72868433	72868549	Zinc finger CCCH domain-containing protein 53 (AHRD V1 *-*- C3H53_ORYSJ); contains Interpro domain(s) IPR000504 RNA recognition motif, RNP-1	0	0	0	0	0	0	0	0	0	0	0	0	0	0	0	0	0	0	0	0	0	0	0	0	0	0	0	0	0	0	0	0	0	0	0	0	0	0	0	0	0	0	0	0
Solanum_lycopersicum	Solyc01g066020	Chr01	72892995	72893503	Tir-nbs-lrr, resistance protein	1	0	0	0	0	1	0	0	0	0	0	0	0	0	0	0	0	0	0	0	0	0	0	0	0	0	0	0	0	0	0	0	0	0	0	0	0	0	0	0	0	0	0	0
Solanum_lycopersicum	Solyc01g066030	Chr01	72911626	72912135	Mutator-like transposase (AHRD V1 *--- Q94HK4_ORYSA); contains Interpro domain(s) IPR006564 Zinc finger, PMZ-type	0	0	0	0	0	0	0	0	0	0	0	0	0	0	0	0	0	0	0	0	0	0	0	0	0	0	0	0	0	0	0	0	0	0	0	0	0	0	0	0	0	0	0	0
Solanum_lycopersicum	Solyc01g066040	Chr01	72956862	72957203	Unknown Protein (AHRD V1)	0	0	0	0	0	0	0	0	0	0	0	0	0	0	0	0	0	0	0	0	0	0	0	0	0	0	0	0	0	0	0	0	0	0	0	0	0	0	0	0	0	0	0	0
Solanum_lycopersicum	Solyc01g066050	Chr01	72992979	72994406	Peptidyl-prolyl cis-trans isomerase FKBP5 (AHRD V1 *--- FKBP5_HUMAN); contains Interpro domain(s) IPR011990 Tetratricopeptide-like helical	0	0	0	0	0	0	0	0	0	0	0	0	0	0	0	0	0	0	0	0	0	0	0	0	0	0	0	0	0	0	0	0	0	0	0	0	0	0	0	0	0	0	0	0
Solanum_lycopersicum	Solyc01g066060	Chr01	73011845	73012206	DAG protein (AHRD V1 ***- B6UD77_MAIZE)	0	0	0	0	0	0	0	0	0	0	0	0	0	0	0	0	0	0	0	0	0	0	0	0	0	0	0	0	0	0	0	0	0	0	0	0	0	0	0	0	0	0	0	0
Solanum_lycopersicum	Solyc01g066070	Chr01	73048349	73048507	Polygalacturonase (AHRD V1 ***- Q2M4X6_LILLO); contains Interpro domain(s) IPR012334 Pectin lyase fold	0	0	0	0	0	0	0	0	0	0	0	0	0	0	0	0	0	0	0	0	0	0	0	0	0	0	0	0	0	0	0	0	0	0	0	0	0	0	0	0	0	0	0	0
Solanum_lycopersicum	Solyc01g066080	Chr01	73068186	73068278	O-glucosyltransferase 3 (AHRD V1 ***- A5HJ40_9ROSI); contains Interpro domain(s) IPR002213 UDP-glucuronosyl/UDP-glucosyltransferase	0	0	0	0	0	0	0	0	0	0	0	0	0	0	0	0	0	0	0	0	0	0	0	0	0	0	0	0	0	0	0	0	0	0	0	0	0	0	0	0	0	0	0	0
Solanum_lycopersicum	Solyc01g066090	Chr01	73081014	73081245	Glucosyltransferase (AHRD V1 *-*- A7M6I1_DIACA); contains Interpro domain(s) IPR002213 UDP-glucuronosyl/UDP-glucosyltransferase	0	0	0	0	0	0	0	0	0	0	0	0	0	0	0	0	0	0	0	0	0	0	0	0	0	0	0	0	0	0	0	0	0	0	0	0	0	0	0	0	0	0	0	0
Solanum_lycopersicum	Solyc01g066100	Chr01	73099921	73101354	UDP-glucosyltransferase family 1 protein (AHRD V1 **** C6KI44_CITSI); contains Interpro domain(s) IPR002213 UDP-glucuronosyl/UDP-glucosyltransferase	0	0	0	0	0	0	0	0	0	0	0	0	0	0	0	0	0	0	0	0	0	0	0	0	0	0	0	0	0	0	0	0	0	0	0	0	0	0	0	0	0	0	0	0
Solanum_lycopersicum	Solyc01g066110	Chr01	73118946	73119819	Glucosyltransferase (AHRD V1 **** Q8RU71_TOBAC); contains Interpro domain(s) IPR002213 UDP-glucuronosyl/UDP-glucosyltransferase	0	0	0	0	0	0	0	0	0	0	0	0	0	0	0	0	0	0	0	0	0	0	0	0	0	0	0	0	0	0	0	0	0	0	0	0	0	0	0	0	0	0	0	0
Solanum_lycopersicum	Solyc01g066120	Chr01	73159973	73160140	Glucosyltransferase (AHRD V1 ***- Q8RU71_TOBAC); contains Interpro domain(s) IPR002213 UDP-glucuronosyl/UDP-glucosyltransferase	0	0	0	0	0	0	0	0	0	0	0	0	0	0	0	0	0	0	0	0	0	0	0	0	0	0	0	0	0	0	0	0	0	0	0	0	0	0	0	0	0	0	0	0
Solanum_lycopersicum	Solyc01g066130	Chr01	73170098	73170265	Unknown Protein (AHRD V1)	0	0	0	0	0	0	0	0	0	0	0	0	0	0	0	0	0	0	0	0	0	0	0	0	0	0	0	0	0	0	0	0	0	0	0	0	0	0	0	0	0	0	0	0
Solanum_lycopersicum	Solyc01g066140	Chr01	73170938	73171189	UDP-glucosyltransferase family 1 protein (AHRD V1 **** C6KI44_CITSI); contains Interpro domain(s) IPR002213 UDP-glucuronosyl/UDP-glucosyltransferase	0	0	0	0	0	0	0	0	0	0	0	0	0	0	0	0	0	0	0	0	0	0	0	0	0	0	0	0	0	0	0	0	0	0	0	0	0	0	0	0	0	0	0	0
Solanum_lycopersicum	Solyc01g066150	Chr01	73175267	73175395	Glucosyltransferase (AHRD V1 ***- Q8RU71_TOBAC)	0	0	0	0	0	0	0	0	0	0	0	0	0	0	0	0	0	0	0	0	0	0	0	0	0	0	0	0	0	0	0	0	0	0	0	0	0	0	0	0	0	0	0	0
Solanum_lycopersicum	Solyc01g066160	Chr01	73226624	73226911	Unknown Protein (AHRD V1)	0	0	0	0	0	0	0	0	0	0	0	0	0	0	0	0	0	0	0	0	0	0	0	0	0	0	0	0	0	0	0	0	0	0	0	0	0	0	0	0	0	0	0	0
Solanum_lycopersicum	Solyc01g066170	Chr01	73231180	73231422	Ulp1 protease family C-terminal catalytic domain containing protein (AHRD V1 *-*- Q60D46_SOLDE)	0	0	0	0	0	0	0	0	0	0	0	0	0	0	0	0	0	0	0	0	0	0	0	0	0	0	0	0	0	0	0	0	0	0	0	0	0	0	0	0	0	0	0	0
Solanum_lycopersicum	Solyc01g066180	Chr01	73238394	73238580	Mutator-like transposase (AHRD V1 *-*- Q9ZUQ8_ARATH); contains Interpro domain(s) IPR018289 MULE transposase, conserved domain	0	0	0	0	0	0	0	0	0	0	0	0	0	0	0	0	0	0	0	0	0	0	0	0	0	0	0	0	0	0	0	0	0	0	0	0	0	0	0	0	0	0	0	0
Solanum_lycopersicum	Solyc01g066190	Chr01	73300474	73300788	Unknown Protein (AHRD V1)	0	0	0	0	0	0	0	0	0	0	0	0	0	0	0	0	0	0	0	0	0	0	0	0	0	0	0	0	0	0	0	0	0	0	0	0	0	0	0	0	0	0	0	0
Solanum_lycopersicum	Solyc01g066200	Chr01	73339585	73339854	Unknown Protein (AHRD V1)	0	0	0	0	0	0	0	0	0	0	0	0	0	0	0	0	0	0	0	0	0	0	0	0	0	0	0	0	0	0	0	0	0	0	0	0	0	0	0	0	0	0	0	0
Solanum_lycopersicum	Solyc01g066210	Chr01	73600391	73600438	Unknown Protein (AHRD V1)	0	0	0	0	0	0	0	0	0	0	0	0	0	0	0	0	0	0	0	0	0	0	0	0	0	0	0	0	0	0	0	0	0	0	0	0	0	0	0	0	0	0	0	0
Solanum_lycopersicum	Solyc01g066220	Chr01	73608538	73608642	Unknown Protein (AHRD V1)	0	0	0	0	0	0	0	0	0	0	0	0	0	0	0	0	0	0	0	0	0	0	0	0	0	0	0	0	0	0	0	0	0	0	0	0	0	0	0	0	0	0	0	0
Solanum_lycopersicum	Solyc01g066230	Chr01	73646897	73646998	Unknown Protein (AHRD V1)	0	0	0	0	0	0	0	0	0	0	0	0	0	0	0	0	0	0	0	0	0	0	0	0	0	0	0	0	0	0	0	0	0	0	0	0	0	0	0	0	0	0	0	0
Solanum_lycopersicum	Solyc01g066240	Chr01	73657543	73657641	Unknown Protein (AHRD V1)	0	0	0	0	0	0	0	0	0	0	0	0	0	0	0	0	0	0	0	0	0	0	0	0	0	0	0	0	0	0	0	0	0	0	0	0	0	0	0	0	0	0	0	0
Solanum_lycopersicum	Solyc01g066250	Chr01	73680587	73680646	Unknown Protein (AHRD V1)	0	0	0	0	0	0	0	0	0	0	0	0	0	0	0	0	0	0	0	0	0	0	0	0	0	0	0	0	0	0	0	0	0	0	0	0	0	0	0	0	0	0	0	0
Solanum_lycopersicum	Solyc01g066260	Chr01	73714132	73714413	Unknown Protein (AHRD V1)	0	0	0	0	0	0	0	0	0	0	0	0	0	0	0	0	0	0	0	0	0	0	0	0	0	0	0	0	0	0	0	0	0	0	0	0	0	0	0	0	0	0	0	0
Solanum_lycopersicum	Solyc01g066270	Chr01	73796646	73796927	Unknown Protein (AHRD V1)	0	0	0	0	0	0	0	0	0	0	0	0	0	0	0	0	0	0	0	0	0	0	0	0	0	0	0	0	0	0	0	0	0	0	0	0	0	0	0	0	0	0	0	0
Solanum_lycopersicum	Solyc01g066280	Chr01	73818461	73818778	Unknown Protein (AHRD V1)	0	0	0	0	0	0	0	0	0	0	0	0	0	0	0	0	0	0	0	0	0	0	0	0	0	0	0	0	0	0	0	0	0	0	0	0	0	0	0	0	0	0	0	0
Solanum_lycopersicum	Solyc01g066290	Chr01	73921405	73921686	Unknown Protein (AHRD V1)	0	0	0	0	0	0	0	0	0	0	0	0	0	0	0	0	0	0	0	0	0	0	0	0	0	0	0	0	0	0	0	0	0	0	0	0	0	0	0	0	0	0	0	0
Solanum_lycopersicum	Solyc01g066300	Chr01	73930230	73930303	Unknown Protein (AHRD V1)	0	0	0	0	0	0	0	0	0	0	0	0	0	0	0	0	0	0	0	0	0	0	0	0	0	0	0	0	0	0	0	0	0	0	0	0	0	0	0	0	0	0	0	0
Solanum_lycopersicum	Solyc01g066310	Chr01	73960336	73960470	Acyl-CoA dehydrogenase (AHRD V1 *-** A6F634_9ALTE); contains Interpro domain(s) IPR009100 Acyl-CoA dehydrogenase/oxidase, middle and N-terminal	0	0	0	0	0	0	0	0	0	0	0	0	0	0	0	0	0	0	0	0	0	0	0	0	0	0	0	0	0	0	0	0	0	0	0	0	0	0	0	0	0	0	0	0
Solanum_lycopersicum	Solyc01g066320	Chr01	74063428	74064089	Unknown Protein (AHRD V1)	0	0	0	0	0	0	0	0	0	0	0	0	0	0	0	0	0	0	0	0	0	0	0	0	0	0	0	0	0	0	0	0	0	0	0	0	0	0	0	0	0	0	0	0
Solanum_lycopersicum	Solyc01g066330	Chr01	74122019	74122686	Unknown Protein (AHRD V1)	0	0	0	0	0	0	0	0	0	0	0	0	0	0	0	0	0	0	0	0	0	0	0	0	0	0	0	0	0	0	0	0	0	0	0	0	0	0	0	0	0	0	0	0
Solanum_lycopersicum	Solyc01g066340	Chr01	74138615	74138875	Unknown Protein (AHRD V1)	0	0	0	0	0	0	0	0	0	0	0	0	0	0	0	0	0	0	0	0	0	0	0	0	0	0	0	0	0	0	0	0	0	0	0	0	0	0	0	0	0	0	0	0
Solanum_lycopersicum	Solyc01g066350	Chr01	74162368	74162757	Unknown Protein (AHRD V1)	0	0	0	0	0	0	0	0	0	0	0	0	0	0	0	0	0	0	0	0	0	0	0	0	0	0	0	0	0	0	0	0	0	0	0	0	0	0	0	0	0	0	0	0
Solanum_lycopersicum	Solyc01g066360	Chr01	74238904	74239870	Pectinesterase (AHRD V1 ***- Q4G2Z0_TOBAC); contains Interpro domain(s) IPR000070 Pectinesterase, catalytic	0	0	0	0	0	0	0	0	0	0	0	0	0	0	0	0	0	0	0	0	0	0	0	0	0	0	0	0	0	0	0	0	0	0	0	0	0	0	0	0	0	0	0	0
Solanum_lycopersicum	Solyc01g066370	Chr01	74252153	74252581	Pectinesterase (AHRD V1 ***- Q4G2Z0_TOBAC); contains Interpro domain(s) IPR000070 Pectinesterase, catalytic	0	0	0	0	0	0	0	0	0	0	0	0	0	0	0	0	0	0	0	0	0	0	0	0	0	0	0	0	0	0	0	0	0	0	0	0	0	0	0	0	0	0	0	0
Solanum_lycopersicum	Solyc01g066380	Chr01	74252829	74252984	Unknown Protein (AHRD V1)	0	0	0	0	0	0	0	0	0	0	0	0	0	0	0	0	0	0	0	0	0	0	0	0	0	0	0	0	0	0	0	0	0	0	0	0	0	0	0	0	0	0	0	0
Solanum_lycopersicum	Solyc01g066390	Chr01	74253457	74253726	Unknown Protein (AHRD V1)	0	0	0	0	0	0	0	0	0	0	0	0	0	0	0	0	0	0	0	0	0	0	0	0	0	0	0	0	0	0	0	0	0	0	0	0	0	0	0	0	0	0	0	0
Solanum_lycopersicum	Solyc01g066400	Chr01	74285490	74285518	Pectinesterase (AHRD V1 ***- Q4G2Z0_TOBAC); contains Interpro domain(s) IPR000070 Pectinesterase, catalytic	0	0	0	0	0	0	0	0	0	0	0	0	0	0	0	0	0	0	0	0	0	0	0	0	0	0	0	0	0	0	0	0	0	0	0	0	0	0	0	0	0	0	0	0
Solanum_lycopersicum	Solyc01g066410	Chr01	74291317	74291451	Pectinesterase (AHRD V1 ***- Q4G2Z0_TOBAC); contains Interpro domain(s) IPR000070 Pectinesterase, catalytic	0	0	0	0	0	0	0	0	0	0	0	0	0	0	0	0	0	0	0	0	0	0	0	0	0	0	0	0	0	0	0	0	0	0	0	0	0	0	0	0	0	0	0	0
Solanum_lycopersicum	Solyc01g066420	Chr01	74296915	74298573	Pectinesterase (AHRD V1 ***- Q4G2Z0_TOBAC); contains Interpro domain(s) IPR000070 Pectinesterase, catalytic	0	0	0	0	0	0	0	0	0	0	0	0	0	0	0	0	0	0	0	0	0	0	0	0	0	0	0	0	0	0	0	0	0	0	0	0	0	0	0	0	0	0	0	0
Solanum_lycopersicum	Solyc01g066430	Chr01	74324550	74325452	Ring H2 finger protein (AHRD V1 *-*- D9ZHD8_HYPPE); contains Interpro domain(s) IPR018957 Zinc finger, C3HC4 RING-type	0	0	0	0	0	0	0	0	0	0	0	0	0	0	0	0	0	0	0	0	0	0	0	0	0	0	0	0	0	0	0	0	0	0	0	0	0	0	0	0	0	0	0	0
Solanum_lycopersicum	Solyc01g066440	Chr01	74347569	74347655	Unknown Protein (AHRD V1)	0	0	0	0	0	0	0	0	0	0	0	0	0	0	0	0	0	0	0	0	0	0	0	0	0	0	0	0	0	0	0	0	0	0	0	0	0	0	0	0	0	0	0	0
Solanum_lycopersicum	Solyc01g066450	Chr01	74421533	74422012	Epoxide hydrolase (AHRD V1 ***- Q41415_SOLTU); contains Interpro domain(s) IPR000639 Epoxide hydrolase-like	0	0	0	0	0	0	0	0	0	0	0	0	0	0	0	0	0	0	0	0	0	0	0	0	0	0	0	0	0	0	0	0	0	0	0	0	0	0	0	0	0	0	0	0
Solanum_lycopersicum	Solyc01g066460	Chr01	74424985	74425458	Epoxide hydrolase (AHRD V1 **** Q41413_SOLTU); contains Interpro domain(s) IPR000639 Epoxide hydrolase-like	0	0	0	0	0	0	0	0	0	0	0	0	0	0	0	0	0	0	0	0	0	0	0	0	0	0	0	0	0	0	0	0	0	0	0	0	0	0	0	0	0	0	0	0
Solanum_lycopersicum	Solyc01g066470	Chr01	74482053	74482526	Epoxide hydrolase (AHRD V1 **** Q41413_SOLTU); contains Interpro domain(s) IPR000639 Epoxide hydrolase-like	0	0	0	0	0	0	0	0	0	0	0	0	0	0	0	0	0	0	0	0	0	0	0	0	0	0	0	0	0	0	0	0	0	0	0	0	0	0	0	0	0	0	0	0
Solanum_lycopersicum	Solyc01g066480	Chr01	74490974	74491186	Fumarylacetoacetate hydrolase domain-containing protein 1 (AHRD V1 **-- B6TV71_MAIZE); contains Interpro domain(s) IPR002529 Fumarylacetoacetase, C-terminal-like	0	0	0	0	0	0	0	0	0	0	0	0	0	0	0	0	0	0	0	0	0	0	0	0	0	0	0	0	0	0	0	0	0	0	0	0	0	0	0	0	0	0	0	0
Solanum_lycopersicum	Solyc01g066490	Chr01	74494429	74494514	Unknown Protein (AHRD V1)	0	0	0	0	0	0	0	0	0	0	0	0	0	0	0	0	0	0	0	0	0	0	0	0	0	0	0	0	0	0	0	0	0	0	0	0	0	0	0	0	0	0	0	0
Solanum_lycopersicum	Solyc01g066500	Chr01	74496420	74497349	MADS-box transcription factor 22 (AHRD V1 *-*- B6TGW7_MAIZE); contains Interpro domain(s) IPR002100 Transcription factor, MADS-box	0	0	0	0	0	0	0	0	0	0	0	0	0	0	0	0	0	0	0	0	0	0	0	0	0	0	0	0	0	0	0	0	0	0	0	0	0	0	0	0	0	0	0	0
Solanum_lycopersicum	Solyc01g066510	Chr01	74508396	74508459	Genomic DNA chromosome 5 TAC clone K21P3 (AHRD V1 **-- Q9FJ23_ARATH); contains Interpro domain(s) IPR001298 Filamin/ABP280 repeat	0	0	0	0	0	0	0	0	0	0	0	0	0	0	0	0	0	0	0	0	0	0	0	0	0	0	0	0	0	0	0	0	0	0	0	0	0	0	0	0	0	0	0	0
Solanum_lycopersicum	Solyc01g066520	Chr01	74534376	74534567	Dihydrolipoyllysine-residue acetyltransferase component of pyruvate dehydrogenase complex (AHRD V1 ***- C3BP76_9BACI); contains Interpro domain(s) IPR015761 Lipoamide Acyltransferase	0	0	0	0	0	0	0	0	0	0	0	0	0	0	0	0	0	0	0	0	0	0	0	0	0	0	0	0	0	0	0	0	0	0	0	0	0	0	0	0	0	0	0	0
Solanum_lycopersicum	Solyc01g066530	Chr01	74556085	74556525	Unknown Protein (AHRD V1)	0	0	0	0	0	0	0	0	0	0	0	0	0	0	0	0	0	0	0	0	0	0	0	0	0	0	0	0	0	0	0	0	0	0	0	0	0	0	0	0	0	0	0	0
Solanum_lycopersicum	Solyc01g066560	Chr01	74617481	74617522	Multidrug resistance protein mdtK (AHRD V1 ***- MDTK_YERE8); contains Interpro domain(s) IPR002528 Multi antimicrobial extrusion protein MatE	0	0	0	0	0	0	0	0	0	0	0	0	0	0	0	0	0	0	0	0	0	0	0	0	0	0	0	0	0	0	0	0	0	0	0	0	0	0	0	0	0	0	0	0
Solanum_lycopersicum	Solyc01g066570	Chr01	74646542	74646762	Genomic DNA chromosome 5 TAC clone K14A3 (AHRD V1 *--- Q9FGQ9_ARATH); contains Interpro domain(s) IPR007650 Protein of unknown function DUF581	0	0	0	0	0	0	0	0	0	0	0	0	0	0	0	0	0	0	0	0	0	0	0	0	0	0	0	0	0	0	0	0	0	0	0	0	0	0	0	0	0	0	0	0
Solanum_lycopersicum	Solyc01g066580	Chr01	74675119	74675268	Unknown Protein (AHRD V1)	0	0	0	0	0	0	0	0	0	0	0	0	0	0	0	0	0	0	0	0	0	0	0	0	0	0	0	0	0	0	0	0	0	0	0	0	0	0	0	0	0	0	0	0
Solanum_lycopersicum	Solyc01g066590	Chr01	74698695	74698865	Dynein light chain 2 cytoplasmic (AHRD V1 ***- B5XH01_SALSA); contains Interpro domain(s) IPR001372 Dynein light chain, type 1 and 2	0	0	0	0	0	0	0	0	0	0	0	0	0	0	0	0	0	0	0	0	0	0	0	0	0	0	0	0	0	0	0	0	0	0	0	0	0	0	0	0	0	0	0	0
Solanum_lycopersicum	Solyc01g066600	Chr01	74701741	74701758	Unknown Protein (AHRD V1)	0	0	0	0	0	0	0	0	0	0	0	0	0	0	0	0	0	0	0	0	0	0	0	0	0	0	0	0	0	0	0	0	0	0	0	0	0	0	0	0	0	0	0	0
Solanum_lycopersicum	Solyc01g066610	Chr01	74708397	74709445	Fanconi anemia group I protein (AHRD V1 *--- FANCI_HUMAN)	0	0	0	0	0	0	0	0	0	0	0	0	0	0	0	0	0	0	0	0	0	0	0	0	0	0	0	0	0	0	0	0	0	0	0	0	0	0	0	0	0	0	0	0
Solanum_lycopersicum	Solyc01g066620	Chr01	74760560	74760620	Fatty acid oxidation complex subunit alpha (AHRD V1 ***- D2ZF34_9ENTR); contains Interpro domain(s) IPR006176 3-hydroxyacyl-CoA dehydrogenase, NAD binding	0	0	0	0	0	0	0	0	0	0	0	0	0	0	0	0	0	0	0	0	0	0	0	0	0	0	0	0	0	0	0	0	0	0	0	0	0	0	0	0	0	0	0	0
Solanum_lycopersicum	Solyc01g066630	Chr01	74809711	74809760	Unknown Protein (AHRD V1)	0	0	0	0	0	0	0	0	0	0	0	0	0	0	0	0	0	0	0	0	0	0	0	0	0	0	0	0	0	0	0	0	0	0	0	0	0	0	0	0	0	0	0	0
Solanum_lycopersicum	Solyc01g066640	Chr01	74836447	74837598	Os04g0405500 protein (Fragment) (AHRD V1 *-*- Q0JDG3_ORYSJ)	0	0	0	0	0	0	0	0	0	0	0	0	0	0	0	0	0	0	0	0	0	0	0	0	0	0	0	0	0	0	0	0	0	0	0	0	0	0	0	0	0	0	0	0
Solanum_lycopersicum	Solyc01g066650	Chr01	74847112	74847474	Protein FAR1-RELATED SEQUENCE 5 (AHRD V1 **-- FRS5_ARATH)	0	0	0	0	0	0	0	0	0	0	0	0	0	0	0	0	0	0	0	0	0	0	0	0	0	0	0	0	0	0	0	0	0	0	0	0	0	0	0	0	0	0	0	0
Solanum_lycopersicum	Solyc01g066660	Chr01	74848406	74848642	Protein FAR1-RELATED SEQUENCE 3 (AHRD V1 **-- FRS3_ARATH); contains Interpro domain(s) IPR018289 MULE transposase, conserved domain	0	0	0	0	0	0	0	0	0	0	0	0	0	0	0	0	0	0	0	0	0	0	0	0	0	0	0	0	0	0	0	0	0	0	0	0	0	0	0	0	0	0	0	0
Solanum_lycopersicum	Solyc01g066670	Chr01	74848765	74848935	Transposon-like element Lyt2-2 DNA (AHRD V1 ***- D5MNY6_SOLLC); contains Interpro domain(s) IPR004330 Transcription factor, FAR1-related	0	0	0	0	0	0	0	0	0	0	0	0	0	0	0	0	0	0	0	0	0	0	0	0	0	0	0	0	0	0	0	0	0	0	0	0	0	0	0	0	0	0	0	0
Solanum_lycopersicum	Solyc01g066680	Chr01	74850602	74850788	Phylloplanin (AHRD V1 *-*- Q1PCF2_TOBAC)	0	0	0	0	0	0	0	0	0	0	0	0	0	0	0	0	0	0	0	0	0	0	0	0	0	0	0	0	0	0	0	0	0	0	0	0	0	0	0	0	0	0	0	0
Solanum_lycopersicum	Solyc01g066690	Chr01	74859097	74859170	Translation initiation factor 2 gamma subunit (AHRD V1 **** Q684L1_9INSE); contains Interpro domain(s) IPR015256 Initiation factor eIF2 gamma, C-terminal	0	0	0	0	0	0	0	0	0	0	0	0	0	0	0	0	0	0	0	0	0	0	0	0	0	0	0	0	0	0	0	0	0	0	0	0	0	0	0	0	0	0	0	0
Solanum_lycopersicum	Solyc01g066700	Chr01	74872065	74872094	Bifunctional polymyxin resistance protein ArnA (AHRD V1 **-- ARNA_SALPC); contains Interpro domain(s) IPR016040 NAD(P)-binding domain	0	0	0	0	0	0	0	0	0	0	0	0	0	0	0	0	0	0	0	0	0	0	0	0	0	0	0	0	0	0	0	0	0	0	0	0	0	0	0	0	0	0	0	0
Solanum_lycopersicum	Solyc01g066710	Chr01	74873368	74873657	Unknown Protein (AHRD V1)	0	0	0	0	0	0	0	0	0	0	0	0	0	0	0	0	0	0	0	0	0	0	0	0	0	0	0	0	0	0	0	0	0	0	0	0	0	0	0	0	0	0	0	0
Solanum_lycopersicum	Solyc01g066730	Chr01	74894624	74895526	MADS-box protein (AHRD V1 *-*- D7KFE1_ARALY); contains Interpro domain(s) IPR002100 Transcription factor, MADS-box	0	0	0	0	0	0	0	0	0	0	0	0	0	0	0	0	0	0	0	0	0	0	0	0	0	0	0	0	0	0	0	0	0	0	0	0	0	0	0	0	0	0	0	0
Solanum_lycopersicum	Solyc01g066740	Chr01	74903036	74903751	Transducin family protein (Fragment) (AHRD V1 *--- D7L607_ARALY); contains Interpro domain(s) IPR017986 WD40 repeat, region	0	0	0	0	0	0	0	0	0	0	0	0	0	0	0	0	0	0	0	0	0	0	0	0	0	0	0	0	0	0	0	0	0	0	0	0	0	0	0	0	0	0	0	0
Solanum_lycopersicum	Solyc01g066750	Chr01	74919631	74919780	Unknown Protein (AHRD V1)	0	0	0	0	0	0	0	0	0	0	0	0	0	0	0	0	0	0	0	0	0	0	0	0	0	0	0	0	0	0	0	0	0	0	0	0	0	0	0	0	0	0	0	0
Solanum_lycopersicum	Solyc01g066760	Chr01	74943148	74943351	Unknown Protein (AHRD V1)	0	0	0	0	0	0	0	0	0	0	0	0	0	0	0	0	0	0	0	0	0	0	0	0	0	0	0	0	0	0	0	0	0	0	0	0	0	0	0	0	0	0	0	0
Solanum_lycopersicum	Solyc01g066770	Chr01	74952700	74953725	Chaperone protein dnaJ 49 (AHRD V1 ***- B6TUY9_MAIZE); contains Interpro domain(s) IPR003095 Heat shock protein DnaJ	0	0	0	0	0	0	0	0	0	0	0	0	0	0	0	0	0	0	0	0	0	0	0	0	0	0	0	0	0	0	0	0	0	0	0	0	0	0	0	0	0	0	0	0
Solanum_lycopersicum	Solyc01g066790	Chr01	74976162	74976356	Unknown Protein (AHRD V1)	0	0	0	0	0	0	0	0	0	0	0	0	0	0	0	0	0	0	0	0	0	0	0	0	0	0	0	0	0	0	0	0	0	0	0	0	0	0	0	0	0	0	0	0
Solanum_lycopersicum	Solyc01g066800	Chr01	74986042	74986252	Actin (AHRD V1 ***- ACT_MESVI); contains Interpro domain(s) IPR004000 Actin/actin-like	0	0	0	0	0	0	0	0	0	0	0	0	0	0	0	0	0	0	0	0	0	0	0	0	0	0	0	0	0	0	0	0	0	0	0	0	0	0	0	0	0	0	0	0
Solanum_lycopersicum	Solyc01g066820	Chr01	74998024	74998218	Kinesin like protein (AHRD V1 ***- Q940B8_ARATH); contains Interpro domain(s) IPR001752 Kinesin, motor region	0	0	0	0	0	0	0	0	0	0	0	0	0	0	0	0	0	0	0	0	0	0	0	0	0	0	0	0	0	0	0	0	0	0	0	0	0	0	0	0	0	0	0	0
Solanum_lycopersicum	Solyc01g066840	Chr01	75055268	75055317	40S ribosomal protein S21 (AHRD V1 ***- D7M5J1_ARALY); contains Interpro domain(s) IPR001931 Ribosomal protein S21e	0	0	0	0	0	0	0	0	0	0	0	0	0	0	0	0	0	0	0	0	0	0	0	0	0	0	0	0	0	0	0	0	0	0	0	0	0	0	0	0	0	0	0	0
Solanum_lycopersicum	Solyc01g066850	Chr01	75060800	75061086	Nodulin MtN21 family protein (AHRD V1 ***- D7LP41_ARALY); contains Interpro domain(s) IPR000620 Protein of unknown function DUF6, transmembrane	0	0	0	0	0	0	0	0	0	0	0	0	0	0	0	0	0	0	0	0	0	0	0	0	0	0	0	0	0	0	0	0	0	0	0	0	0	0	0	0	0	0	0	0
Solanum_lycopersicum	Solyc01g066860	Chr01	75063352	75063819	Unknown Protein (AHRD V1)	0	0	0	0	0	0	0	0	0	0	0	0	0	0	0	0	0	0	0	0	0	0	0	0	0	0	0	0	0	0	0	0	0	0	0	0	0	0	0	0	0	0	0	0
Solanum_lycopersicum	Solyc01g066870	Chr01	75093605	75094165	Protein phosphatase 2C containing protein (AHRD V1 ***- B6T998_MAIZE); contains Interpro domain(s) IPR015655 Protein phosphatase 2C	0	0	0	0	0	0	0	0	0	0	0	0	0	0	0	0	0	0	0	0	0	0	0	0	0	0	0	0	0	0	0	0	0	0	0	0	0	0	0	0	0	0	0	0
Solanum_lycopersicum	Solyc01g066880	Chr01	75122454	75122516	Copper chaperone (AHRD V1 *--- B6TJ24_MAIZE); contains Interpro domain(s) IPR006121 Heavy metal transport/detoxification protein	0	0	0	0	0	0	0	0	0	0	0	0	0	0	0	0	0	0	0	0	0	0	0	0	0	0	0	0	0	0	0	0	0	0	0	0	0	0	0	0	0	0	0	0
Solanum_lycopersicum	Solyc01g066890	Chr01	75142075	75142941	Unknown Protein (AHRD V1)	0	0	0	0	0	0	0	0	0	0	0	0	0	0	0	0	0	0	0	0	0	0	0	0	0	0	0	0	0	0	0	0	0	0	0	0	0	0	0	0	0	0	0	0
Solanum_lycopersicum	Solyc01g066900	Chr01	75154141	75154200	Os12g0541400 protein (Fragment) (AHRD V1 ***- Q0IMU1_ORYSJ)	0	0	0	0	0	0	0	0	0	0	0	0	0	0	0	0	0	0	0	0	0	0	0	0	0	0	0	0	0	0	0	0	0	0	0	0	0	0	0	0	0	0	0	0
Solanum_lycopersicum	Solyc01g066910	Chr01	75179305	75179610	PVR3-like protein (AHRD V1 ***- B6TYX6_MAIZE); contains Interpro domain(s) IPR003612 Plant lipid transfer protein/seed storage/trypsin-alpha amylase inhibitor	0	0	0	0	0	0	0	0	0	0	0	0	0	0	0	0	0	0	0	0	0	0	0	0	0	0	0	0	0	0	0	0	0	0	0	0	0	0	0	0	0	0	0	0
Solanum_lycopersicum	Solyc01g066930	Chr01	75200821	75201159	Ulp1 protease family C-terminal catalytic domain containing protein (AHRD V1 ***- Q60D46_SOLDE); contains Interpro domain(s) IPR015410 Region of unknown function DUF1985	0	0	0	0	0	0	0	0	0	0	0	0	0	0	0	0	0	0	0	0	0	0	0	0	0	0	0	0	0	0	0	0	0	0	0	0	0	0	0	0	0	0	0	0
Solanum_lycopersicum	Solyc01g066940	Chr01	75210561	75210750	Vesicle-associated membrane protein 7B (AHRD V1 ***- D7KE73_ARALY); contains Interpro domain(s) IPR001388 Synaptobrevin	0	0	0	0	0	0	0	0	0	0	0	0	0	0	0	0	0	0	0	0	0	0	0	0	0	0	0	0	0	0	0	0	0	0	0	0	0	0	0	0	0	0	0	0
Solanum_lycopersicum	Solyc01g066950	Chr01	75234235	75234555	Flowering promoting factor-like 1 (Fragment) (AHRD V1 *--- A6MZJ6_ORYSI)	0	0	0	0	0	0	0	0	0	0	0	0	0	0	0	0	0	0	0	0	0	0	0	0	0	0	0	0	0	0	0	0	0	0	0	0	0	0	0	0	0	0	0	0
Solanum_lycopersicum	Solyc01g066960	Chr01	75257245	75257454	Unknown Protein (AHRD V1)	0	0	0	0	0	0	0	0	0	0	0	0	0	0	0	0	0	0	0	0	0	0	0	0	0	0	0	0	0	0	0	0	0	0	0	0	0	0	0	0	0	0	0	0
Solanum_lycopersicum	Solyc01g066970	Chr01	75286462	75286782	Flowering promoting factor-like 1 (Fragment) (AHRD V1 *--- A6MZJ6_ORYSI)	0	0	0	0	0	0	0	0	0	0	0	0	0	0	0	0	0	0	0	0	0	0	0	0	0	0	0	0	0	0	0	0	0	0	0	0	0	0	0	0	0	0	0	0
Solanum_lycopersicum	Solyc01g066980	Chr01	75293824	75294141	Flowering promoting factor-like 1 (Fragment) (AHRD V1 *--- A6MZJ6_ORYSI)	0	0	0	0	0	0	0	0	0	0	0	0	0	0	0	0	0	0	0	0	0	0	0	0	0	0	0	0	0	0	0	0	0	0	0	0	0	0	0	0	0	0	0	0
Solanum_lycopersicum	Solyc01g066990	Chr01	75316042	75316248	Unknown Protein (AHRD V1)	0	0	0	0	0	0	0	0	0	0	0	0	0	0	0	0	0	0	0	0	0	0	0	0	0	0	0	0	0	0	0	0	0	0	0	0	0	0	0	0	0	0	0	0
Solanum_lycopersicum	Solyc01g067000	Chr01	75335589	75336533	SRC2 homolog (Fragment) (AHRD V1 *-*- B3IYJ9_9SOLA); contains Interpro domain(s) IPR018029 C2 membrane targeting protein	0	0	0	0	0	0	0	0	0	0	0	0	0	0	0	0	0	0	0	0	0	0	0	0	0	0	0	0	0	0	0	0	0	0	0	0	0	0	0	0	0	0	0	0
Solanum_lycopersicum	Solyc01g067010	Chr01	75349072	75350187	F-box family protein (AHRD V1 **-- B9HCS6_POPTR); contains Interpro domain(s) IPR017451 F-box associated type 1	0	0	0	0	0	0	0	0	0	0	0	0	0	0	0	0	0	0	0	0	0	0	0	0	0	0	0	0	0	0	0	0	0	0	0	0	0	0	0	0	0	0	0	0
Solanum_lycopersicum	Solyc01g067020	Chr01	75354972	75356235	Receptor like kinase, RLK	0	0	0	0	0	0	0	0	0	0	0	0	0	0	0	0	0	0	0	0	0	0	0	0	0	0	0	0	0	0	0	0	0	0	0	0	0	0	0	0	0	0	0	0
Solanum_lycopersicum	Solyc01g067030	Chr01	75366984	75368093	F-box family protein (AHRD V1 ***- B9HCS6_POPTR); contains Interpro domain(s) IPR017451 F-box associated type 1	0	0	0	0	0	0	0	0	0	0	0	0	0	0	0	0	0	0	0	0	0	0	0	0	0	0	0	0	0	0	0	0	0	0	0	0	0	0	0	0	0	0	0	0
Solanum_lycopersicum	Solyc01g067040	Chr01	75377880	75377920	PWWP domain-containing protein (AHRD V1 *-*- D7L3U3_ARALY); contains Interpro domain(s) IPR000313 PWWP	0	0	0	0	0	0	0	0	0	0	0	0	0	0	0	0	0	0	0	0	0	0	0	0	0	0	0	0	0	0	0	0	0	0	0	0	0	0	0	0	0	0	0	0
Solanum_lycopersicum	Solyc01g067050	Chr01	75384552	75384875	Gag-Pol polyprotein (AHRD V1 ***- B8YLY3_MEDTR); contains Interpro domain(s) IPR001584 Integrase, catalytic core	0	0	0	0	0	0	0	0	0	0	0	0	0	0	0	0	0	0	0	0	0	0	0	0	0	0	0	0	0	0	0	0	0	0	0	0	0	0	0	0	0	0	0	0
Solanum_lycopersicum	Solyc01g067060	Chr01	75398401	75398467	HAT family dimerisation domain containing protein (AHRD V1 *--- Q2R1H1_ORYSJ)	0	0	0	0	0	0	0	0	0	0	0	0	0	0	0	0	0	0	0	0	0	0	0	0	0	0	0	0	0	0	0	0	0	0	0	0	0	0	0	0	0	0	0	0
Solanum_lycopersicum	Solyc01g067070	Chr01	75404900	75405016	Mitochondrial deoxynucleotide carrier (AHRD V1 **** B4FIJ0_MAIZE); contains Interpro domain(s) IPR002067 Mitochondrial carrier protein	0	0	0	0	0	0	0	0	0	0	0	0	0	0	0	0	0	0	0	0	0	0	0	0	0	0	0	0	0	0	0	0	0	0	0	0	0	0	0	0	0	0	0	0
Solanum_lycopersicum	Solyc01g067080	Chr01	75413374	75413436	Genomic DNA chromosome 3 P1 clone MHC9 (AHRD V1 ***- Q9LIF6_ARATH)	0	0	0	0	0	0	0	0	0	0	0	0	0	0	0	0	0	0	0	0	0	0	0	0	0	0	0	0	0	0	0	0	0	0	0	0	0	0	0	0	0	0	0	0
Solanum_lycopersicum	Solyc01g067090	Chr01	75431647	75431649	Homeodomain-like (AHRD V1 *-*- A2Q346_MEDTR)	0	0	0	0	0	0	0	0	0	0	0	0	0	0	0	0	0	0	0	0	0	0	0	0	0	0	0	0	0	0	0	0	0	0	0	0	0	0	0	0	0	0	0	0
Solanum_lycopersicum	Solyc01g067110	Chr01	75480027	75480188	Unknown Protein (AHRD V1); contains Interpro domain(s) IPR006912 Protein of unknown function DUF635	0	0	0	0	0	0	0	0	0	0	0	0	0	0	0	0	0	0	0	0	0	0	0	0	0	0	0	0	0	0	0	0	0	0	0	0	0	0	0	0	0	0	0	0
Solanum_lycopersicum	Solyc01g067120	Chr01	75485146	75485288	Cullin 1-like protein C (AHRD V1 ***- A0ELU7_PETIN); contains Interpro domain(s) IPR016159 Cullin repeat-like	0	0	0	0	0	0	0	0	0	0	0	0	0	0	0	0	0	0	0	0	0	0	0	0	0	0	0	0	0	0	0	0	0	0	0	0	0	0	0	0	0	0	0	0
Solanum_lycopersicum	Solyc01g067130	Chr01	75509346	75509762	Nuclear transcription factor Y subunit B-3 (AHRD V1 **** B6SUG8_MAIZE); contains Interpro domain(s) IPR003957 Transcription factor, CBFA/NFYB, DNA topoisomerase	0	0	0	0	0	0	0	0	0	0	0	0	0	0	0	0	0	0	0	0	0	0	0	0	0	0	0	0	0	0	0	0	0	0	0	0	0	0	0	0	0	0	0	0
Solanum_lycopersicum	Solyc01g067140	Chr01	75542772	75542855	Cullin 1-like protein C (AHRD V1 ***- A0ELU7_PETIN); contains Interpro domain(s) IPR001373 Cullin, N-terminal	0	0	0	0	0	0	0	0	0	0	0	0	0	0	0	0	0	0	0	0	0	0	0	0	0	0	0	0	0	0	0	0	0	0	0	0	0	0	0	0	0	0	0	0
Solanum_lycopersicum	Solyc01g067150	Chr01	75557343	75557513	Unknown Protein (AHRD V1)	0	0	0	0	0	0	0	0	0	0	0	0	0	0	0	0	0	0	0	0	0	0	0	0	0	0	0	0	0	0	0	0	0	0	0	0	0	0	0	0	0	0	0	0
Solanum_lycopersicum	Solyc01g067160	Chr01	75567952	75567984	Unknown Protein (AHRD V1)	0	0	0	0	0	0	0	0	0	0	0	0	0	0	0	0	0	0	0	0	0	0	0	0	0	0	0	0	0	0	0	0	0	0	0	0	0	0	0	0	0	0	0	0
Solanum_lycopersicum	Solyc01g067170	Chr01	75576408	75576551	Cullin 1-like protein C (AHRD V1 ***- A0ELU7_PETIN); contains Interpro domain(s) IPR019559 Cullin protein, neddylation domain	0	0	0	0	0	0	0	0	0	0	0	0	0	0	0	0	0	0	0	0	0	0	0	0	0	0	0	0	0	0	0	0	0	0	0	0	0	0	0	0	0	0	0	0
Solanum_lycopersicum	Solyc01g067180	Chr01	75606326	75606328	Cullin 1-like protein C (AHRD V1 ***- A0ELU7_PETIN)	0	0	0	0	0	0	0	0	0	0	0	0	0	0	0	0	0	0	0	0	0	0	0	0	0	0	0	0	0	0	0	0	0	0	0	0	0	0	0	0	0	0	0	0
Solanum_lycopersicum	Solyc01g067190	Chr01	75610992	75611116	Unknown Protein (AHRD V1)	0	0	0	0	0	0	0	0	0	0	0	0	0	0	0	0	0	0	0	0	0	0	0	0	0	0	0	0	0	0	0	0	0	0	0	0	0	0	0	0	0	0	0	0
Solanum_lycopersicum	Solyc01g067200	Chr01	75612561	75612694	Cullin 1-like protein C (AHRD V1 ***- A0ELU7_PETIN); contains Interpro domain(s) IPR001373 Cullin, N-terminal	0	0	0	0	0	0	0	0	0	0	0	0	0	0	0	0	0	0	0	0	0	0	0	0	0	0	0	0	0	0	0	0	0	0	0	0	0	0	0	0	0	0	0	0
Solanum_lycopersicum	Solyc01g067210	Chr01	75618611	75618754	Cullin 1-like protein C (AHRD V1 ***- A0ELU7_PETIN); contains Interpro domain(s) IPR001373 Cullin, N-terminal	0	0	0	0	0	0	0	0	0	0	0	0	0	0	0	0	0	0	0	0	0	0	0	0	0	0	0	0	0	0	0	0	0	0	0	0	0	0	0	0	0	0	0	0
Solanum_lycopersicum	Solyc01g067220	Chr01	75625982	75626083	Unknown Protein (AHRD V1)	0	0	0	0	0	0	0	0	0	0	0	0	0	0	0	0	0	0	0	0	0	0	0	0	0	0	0	0	0	0	0	0	0	0	0	0	0	0	0	0	0	0	0	0
Solanum_lycopersicum	Solyc01g067230	Chr01	75627915	75627926	Cullin 1-like protein C (AHRD V1 ***- A0ELU7_PETIN); contains Interpro domain(s) IPR001373 Cullin, N-terminal	0	0	0	0	0	0	0	0	0	0	0	0	0	0	0	0	0	0	0	0	0	0	0	0	0	0	0	0	0	0	0	0	0	0	0	0	0	0	0	0	0	0	0	0
Solanum_lycopersicum	Solyc01g067240	Chr01	75630904	75630913	Cullin-like protein1 (AHRD V1 ***- Q8LP18_PEA); contains Interpro domain(s) IPR001373 Cullin, N-terminal	0	0	0	0	0	0	0	0	0	0	0	0	0	0	0	0	0	0	0	0	0	0	0	0	0	0	0	0	0	0	0	0	0	0	0	0	0	0	0	0	0	0	0	0
Solanum_lycopersicum	Solyc01g067250	Chr01	75631836	75631865	Cullin 1-like protein C (AHRD V1 ***- A0ELU7_PETIN)	0	0	0	0	0	0	0	0	0	0	0	0	0	0	0	0	0	0	0	0	0	0	0	0	0	0	0	0	0	0	0	0	0	0	0	0	0	0	0	0	0	0	0	0
Solanum_lycopersicum	Solyc01g067260	Chr01	75662632	75662770	Cullin 1-like protein C (AHRD V1 ***- A0ELU7_PETIN); contains Interpro domain(s) IPR001373 Cullin, N-terminal	0	0	0	0	0	0	0	0	0	0	0	0	0	0	0	0	0	0	0	0	0	0	0	0	0	0	0	0	0	0	0	0	0	0	0	0	0	0	0	0	0	0	0	0
Solanum_lycopersicum	Solyc01g067270	Chr01	75669712	75669850	Cullin 1-like protein C (AHRD V1 ***- A0ELU7_PETIN); contains Interpro domain(s) IPR001373 Cullin, N-terminal	0	0	0	0	0	0	0	0	0	0	0	0	0	0	0	0	0	0	0	0	0	0	0	0	0	0	0	0	0	0	0	0	0	0	0	0	0	0	0	0	0	0	0	0
Solanum_lycopersicum	Solyc01g067280	Chr01	75694786	75694857	F-box domain containing protein (AHRD V1 ***- B6T548_MAIZE); contains Interpro domain(s) IPR001810 Cyclin-like F-box	0	0	0	0	0	0	0	0	0	0	0	0	0	0	0	0	0	0	0	0	0	0	0	0	0	0	0	0	0	0	0	0	0	0	0	0	0	0	0	0	0	0	0	0
Solanum_lycopersicum	Solyc01g067290	Chr01	75714568	75715830	NAD-dependent epimerase/dehydratase (AHRD V1 **-- C8RY11_9RHOB); contains Interpro domain(s) IPR016040 NAD(P)-binding domain	0	0	0	0	0	0	0	0	0	0	0	0	0	0	0	0	0	0	0	0	0	0	0	0	0	0	0	0	0	0	0	0	0	0	0	0	0	0	0	0	0	0	0	0
Solanum_lycopersicum	Solyc01g067300	Chr01	75721816	75722054	UPF0497 membrane protein 13 (AHRD V1 ***- U497D_SOYBN); contains Interpro domain(s) IPR006459 Uncharacterised protein family UPF0497, trans-membrane plant subgroup	0	0	0	0	0	0	0	0	0	0	0	0	0	0	0	0	0	0	0	0	0	0	0	0	0	0	0	0	0	0	0	0	0	0	0	0	0	0	0	0	0	0	0	0
Solanum_lycopersicum	Solyc01g067310	Chr01	75734569	75734757	Unknown Protein (AHRD V1)	0	0	0	0	0	0	0	0	0	0	0	0	0	0	0	0	0	0	0	0	0	0	0	0	0	0	0	0	0	0	0	0	0	0	0	0	0	0	0	0	0	0	0	0
Solanum_lycopersicum	Solyc01g067320	Chr01	75762840	75762902	Receptor protein kinase-like (AHRD V1 *-*- Q9LT97_ARATH); contains Interpro domain(s) IPR017442 Serine/threonine protein kinase-related	0	0	0	0	0	0	0	0	0	0	0	0	0	0	0	0	0	0	0	0	0	0	0	0	0	0	0	0	0	0	0	0	0	0	0	0	0	0	0	0	0	0	0	0
Solanum_lycopersicum	Solyc01g067330	Chr01	75805370	75805599	UPF0497 membrane protein 4 (AHRD V1 ***- U4974_VITVI); contains Interpro domain(s) IPR006459 Uncharacterised protein family UPF0497, trans-membrane plant subgroup	0	0	0	0	0	0	0	0	0	0	0	0	0	0	0	0	0	0	0	0	0	0	0	0	0	0	0	0	0	0	0	0	0	0	0	0	0	0	0	0	0	0	0	0
Solanum_lycopersicum	Solyc01g067340	Chr01	75809693	75809977	Unknown Protein (AHRD V1); contains Interpro domain(s) IPR011598 Helix-loop-helix DNA-binding	0	0	0	0	0	0	0	0	0	0	0	0	0	0	0	0	0	0	0	0	0	0	0	0	0	0	0	0	0	0	0	0	0	0	0	0	0	0	0	0	0	0	0	0
Solanum_lycopersicum	Solyc01g067350	Chr01	75812003	75813379	UDP-glucosyltransferase (AHRD V1 **-- Q8LKG3_STERE); contains Interpro domain(s) IPR002213 UDP-glucuronosyl/UDP-glucosyltransferase	0	0	0	0	0	0	0	0	0	0	0	0	0	0	0	0	0	0	0	0	0	0	0	0	0	0	0	0	0	0	0	0	0	0	0	0	0	0	0	0	0	0	0	0
Solanum_lycopersicum	Solyc01g067360	Chr01	75818011	75818060	CHY zinc finger family protein expressed (AHRD V1 ***- Q2QP88_ORYSJ); contains Interpro domain(s) IPR008913 Zinc finger, CHY-type	0	0	0	0	0	0	0	0	0	0	0	0	0	0	0	0	0	0	0	0	0	0	0	0	0	0	0	0	0	0	0	0	0	0	0	0	0	0	0	0	0	0	0	0
Solanum_lycopersicum	Solyc01g067370	Chr01	75838535	75839051	Pollen-specific lysine-rich protein SBgLR (AHRD V1 *--- Q6JLA6_SOLTU)	0	0	0	0	0	0	0	0	0	0	0	0	0	0	0	0	0	0	0	0	0	0	0	0	0	0	0	0	0	0	0	0	0	0	0	0	0	0	0	0	0	0	0	0
Solanum_lycopersicum	Solyc01g067390	Chr01	75866988	75867185	Chromodomain-helicase-DNA-binding protein 2 (AHRD V1 *--* CHD2_HUMAN); contains Interpro domain(s) IPR000330 SNF2-related	0	0	0	0	0	0	0	0	0	0	0	0	0	0	0	0	0	0	0	0	0	0	0	0	0	0	0	0	0	0	0	0	0	0	0	0	0	0	0	0	0	0	0	0
Solanum_lycopersicum	Solyc01g067400	Chr01	75888750	75888876	Serine/threonine-protein kinase (AHRD V1 **** C6ZRV0_SOYBN); contains Interpro domain(s) IPR002290 Serine/threonine protein kinase	0	0	0	0	0	0	0	0	0	0	0	0	0	0	0	0	0	0	0	0	0	0	0	0	0	0	0	0	0	0	0	0	0	0	0	0	0	0	0	0	0	0	0	0
Solanum_lycopersicum	Solyc01g067410	Chr01	75963202	75963226	Pectinesterase (AHRD V1 **** D7L3W8_ARALY); contains Interpro domain(s) IPR000070 Pectinesterase, catalytic	0	0	0	0	0	0	0	0	0	0	0	0	0	0	0	0	0	0	0	0	0	0	0	0	0	0	0	0	0	0	0	0	0	0	0	0	0	0	0	0	0	0	0	0
Solanum_lycopersicum	Solyc01g067420	Chr01	75996277	75997092	Pectinesterase (AHRD V1 **** Q7X9B1_FRAAN); contains Interpro domain(s) IPR000070 Pectinesterase, catalytic	0	0	0	0	0	0	0	0	0	0	0	0	0	0	0	0	0	0	0	0	0	0	0	0	0	0	0	0	0	0	0	0	0	0	0	0	0	0	0	0	0	0	0	0
Solanum_lycopersicum	Solyc01g067430	Chr01	76019310	76019654	Unknown Protein (AHRD V1)	1	0	0	1	0	0	0	0	0	0	0	0	0	0	0	0	0	0	0	0	0	0	0	0	0	0	0	0	0	0	0	0	0	0	0	0	0	0	0	0	0	0	0	0
Solanum_lycopersicum	Solyc01g067440	Chr01	76117340	76117648	Glutaredoxin (AHRD V1 ***- B9MZY7_POPTR); contains Interpro domain(s) IPR011905 Glutaredoxin-like, plant II	0	0	0	0	0	0	0	0	0	0	0	0	0	0	0	0	0	0	0	0	0	0	0	0	0	0	0	0	0	0	0	0	0	0	0	0	0	0	0	0	0	0	0	0
Solanum_lycopersicum	Solyc01g067450	Chr01	76142370	76142421	Mutator-like transposase-like (AHRD V1 *--- Q9FH11_ARATH); contains Interpro domain(s) IPR018289 MULE transposase, conserved domain	0	0	0	0	0	0	0	0	0	0	0	0	0	0	0	0	0	0	0	0	0	0	0	0	0	0	0	0	0	0	0	0	0	0	0	0	0	0	0	0	0	0	0	0
Solanum_lycopersicum	Solyc01g067460	Chr01	76155675	76155983	Glutaredoxin family protein (AHRD V1 ***- D7MAF1_ARALY); contains Interpro domain(s) IPR011905 Glutaredoxin-like, plant II	0	0	0	0	0	0	0	0	0	0	0	0	0	0	0	0	0	0	0	0	0	0	0	0	0	0	0	0	0	0	0	0	0	0	0	0	0	0	0	0	0	0	0	0
Solanum_lycopersicum	Solyc01g067480	Chr01	76176789	76176826	Kelch-domain-containing protein (AHRD V1 *--- C5FLF8_NANOT); contains Interpro domain(s) IPR015915 Kelch-type beta propeller	0	0	0	0	0	0	0	0	0	0	0	0	0	0	0	0	0	0	0	0	0	0	0	0	0	0	0	0	0	0	0	0	0	0	0	0	0	0	0	0	0	0	0	0
Solanum_lycopersicum	Solyc01g067490	Chr01	76205036	76205104	Anaphase-promoting complex subunit 7 (AHRD V1 **-- C0H9K6_SALSA); contains Interpro domain(s) IPR011990 Tetratricopeptide-like helical	0	0	0	0	0	0	0	0	0	0	0	0	0	0	0	0	0	0	0	0	0	0	0	0	0	0	0	0	0	0	0	0	0	0	0	0	0	0	0	0	0	0	0	0
Solanum_lycopersicum	Solyc01g067500	Chr01	76222366	76222507	Serine/threonine-protein phosphatase 2A regulatory subunit B&apos;&apos; subunit gamma (AHRD V1 ***- P2R3C_RAT); contains Interpro domain(s) IPR011992 EF-Hand type	0	0	0	0	0	0	0	0	0	0	0	0	0	0	0	0	0	0	0	0	0	0	0	0	0	0	0	0	0	0	0	0	0	0	0	0	0	0	0	0	0	0	0	0
Solanum_lycopersicum	Solyc01g067510	Chr01	76240250	76240394	Receptor-like kinase (AHRD V1 **** A7VM36_MARPO); contains Interpro domain(s) IPR002290 Serine/threonine protein kinase	0	0	0	0	0	0	0	0	0	0	0	0	0	0	0	0	0	0	0	0	0	0	0	0	0	0	0	0	0	0	0	0	0	0	0	0	0	0	0	0	0	0	0	0
Solanum_lycopersicum	Solyc01g067520	Chr01	76263827	76264257	Cellulose synthase D-like protein (AHRD V1 **** Q93XQ0_NICAL); contains Interpro domain(s) IPR005150 Cellulose synthase	0	0	0	0	0	0	0	0	0	0	0	0	0	0	0	0	0	0	0	0	0	0	0	0	0	0	0	0	0	0	0	0	0	0	0	0	0	0	0	0	0	0	0	0
Solanum_lycopersicum	Solyc01g067530	Chr01	76272023	76273131	GTPase obg (AHRD V1 ***- D5XBC9_THEPJ); contains Interpro domain(s) IPR014100 GTP-binding protein Obg/CgtA	0	0	0	0	0	0	0	0	0	0	0	0	0	0	0	0	0	0	0	0	0	0	0	0	0	0	0	0	0	0	0	0	0	0	0	0	0	0	0	0	0	0	0	0
Solanum_lycopersicum	Solyc01g067540	Chr01	76297173	76298138	Ethylene responsive transcription factor 12 (AHRD V1 *-*- C0J9I3_9ROSA); contains Interpro domain(s) IPR001471 Pathogenesis-related transcriptional factor and ERF, DNA-binding	0	0	0	0	0	0	0	0	0	0	0	0	0	0	0	0	0	0	0	0	0	0	0	0	0	0	0	0	0	0	0	0	0	0	0	0	0	0	0	0	0	0	0	0
Solanum_lycopersicum	Solyc01g067550	Chr01	76306230	76306323	Zinc finger CCCH domain-containing protein 58 (AHRD V1 ***- C3H58_ARATH); contains Interpro domain(s) IPR000571 Zinc finger, CCCH-type	0	0	0	0	0	0	0	0	0	0	0	0	0	0	0	0	0	0	0	0	0	0	0	0	0	0	0	0	0	0	0	0	0	0	0	0	0	0	0	0	0	0	0	0
Solanum_lycopersicum	Solyc01g067560	Chr01	76371065	76371110	Always early protein 3 (AHRD V1 **-- D7L0S7_ARALY); contains Interpro domain(s) IPR010561 DIRP	0	0	0	0	0	0	0	0	0	0	0	0	0	0	0	0	0	0	0	0	0	0	0	0	0	0	0	0	0	0	0	0	0	0	0	0	0	0	0	0	0	0	0	0
Solanum_lycopersicum	Solyc01g067570	Chr01	76382093	76382539	Unknown Protein (AHRD V1)	0	0	0	0	0	0	0	0	0	0	0	0	0	0	0	0	0	0	0	0	0	0	0	0	0	0	0	0	0	0	0	0	0	0	0	0	0	0	0	0	0	0	0	0
Solanum_lycopersicum	Solyc01g067580	Chr01	76387350	76387444	Unknown Protein (AHRD V1)	0	0	0	0	0	0	0	0	0	0	0	0	0	0	0	0	0	0	0	0	0	0	0	0	0	0	0	0	0	0	0	0	0	0	0	0	0	0	0	0	0	0	0	0
Solanum_lycopersicum	Solyc01g067590	Chr01	76400457	76400554	5&apos-AMP-activated protein kinase gamma-1 subunit (AHRD V1 **** Q1M178_ONCMY); contains Interpro domain(s) IPR000644 Cystathionine beta-synthase, core	0	0	0	0	0	0	0	0	0	0	0	0	0	0	0	0	0	0	0	0	0	0	0	0	0	0	0	0	0	0	0	0	0	0	0	0	0	0	0	0	0	0	0	0
Solanum_lycopersicum	Solyc01g067600	Chr01	76440164	76440259	CW-type Zinc Finger family protein expressed (AHRD V1 *-*- Q10LI9_ORYSJ); contains Interpro domain(s) IPR011124 Zinc finger, CW-type	0	0	0	0	0	0	0	0	0	0	0	0	0	0	0	0	0	0	0	0	0	0	0	0	0	0	0	0	0	0	0	0	0	0	0	0	0	0	0	0	0	0	0	0
Solanum_lycopersicum	Solyc01g067610	Chr01	76450674	76450720	Unknown Protein (AHRD V1)	0	0	0	0	0	0	0	0	0	0	0	0	0	0	0	0	0	0	0	0	0	0	0	0	0	0	0	0	0	0	0	0	0	0	0	0	0	0	0	0	0	0	0	0
Solanum_lycopersicum	Solyc01g067620	Chr01	76454276	76454536	1-aminocyclopropane-1-carboxylate oxidase (AHRD V1 **-- ACCO_MUSAC); contains Interpro domain(s) IPR005123 Oxoglutarate and iron-dependent oxygenase	0	0	0	0	0	0	0	0	0	0	0	0	0	0	0	0	0	0	0	0	0	0	0	0	0	0	0	0	0	0	0	0	0	0	0	0	0	0	0	0	0	0	0	0
Solanum_lycopersicum	Solyc01g067630	Chr01	76476192	76476390	MRNA complete cds clone RAFL24-13-K22 (AHRD V1 ***- Q67YQ9_ARATH)	0	0	0	0	0	0	0	0	0	0	0	0	0	0	0	0	0	0	0	0	0	0	0	0	0	0	0	0	0	0	0	0	0	0	0	0	0	0	0	0	0	0	0	0
Solanum_lycopersicum	Solyc01g067640	Chr01	76511525	76511932	Cell division protein kinase 12 (AHRD V1 ***- CDK12_HUMAN); contains Interpro domain(s) IPR002290 Serine/threonine protein kinase	0	0	0	0	0	0	0	0	0	0	0	0	0	0	0	0	0	0	0	0	0	0	0	0	0	0	0	0	0	0	0	0	0	0	0	0	0	0	0	0	0	0	0	0
Solanum_lycopersicum	Solyc01g067650	Chr01	76521196	76521317	Unknown Protein (AHRD V1)	0	0	0	0	0	0	0	0	0	0	0	0	0	0	0	0	0	0	0	0	0	0	0	0	0	0	0	0	0	0	0	0	0	0	0	0	0	0	0	0	0	0	0	0
Solanum_lycopersicum	Solyc01g067660	Chr01	76553768	76554022	Beta-amylase (AHRD V1 **** Q5F304_SOYBN); contains Interpro domain(s) IPR013781 Glycoside hydrolase, subgroup, catalytic core	0	0	0	0	0	0	0	0	0	0	0	0	0	0	0	0	0	0	0	0	0	0	0	0	0	0	0	0	0	0	0	0	0	0	0	0	0	0	0	0	0	0	0	0
Solanum_lycopersicum	Solyc01g067670	Chr01	76561037	76561142	Unknown Protein (AHRD V1)	0	0	0	0	0	0	0	0	0	0	0	0	0	0	0	0	0	0	0	0	0	0	0	0	0	0	0	0	0	0	0	0	0	0	0	0	0	0	0	0	0	0	0	0
Solanum_lycopersicum	Solyc01g067690	Chr01	76581830	76581931	Unknown Protein (AHRD V1)	0	0	0	0	0	0	0	0	0	0	0	0	0	0	0	0	0	0	0	0	0	0	0	0	0	0	0	0	0	0	0	0	0	0	0	0	0	0	0	0	0	0	0	0
Solanum_lycopersicum	Solyc01g067710	Chr01	76652085	76652258	Sodium/hydrogen exchanger (AHRD V1 **** Q1JRA3_SOLLC); contains Interpro domain(s) IPR018407 Na+/H+ exchanger, isoforms 1-4, conserved region	0	0	0	0	0	0	0	0	0	0	0	0	0	0	0	0	0	0	0	0	0	0	0	0	0	0	0	0	0	0	0	0	0	0	0	0	0	0	0	0	0	0	0	0
Solanum_lycopersicum	Solyc01g067720	Chr01	76663243	76663415	Vesicle-associated membrane protein-associated protein (AHRD V1 *-*- Q1ANA7_WHEAT); contains Interpro domain(s) IPR000535 Major sperm protein	0	0	0	0	0	0	0	0	0	0	0	0	0	0	0	0	0	0	0	0	0	0	0	0	0	0	0	0	0	0	0	0	0	0	0	0	0	0	0	0	0	0	0	0
Solanum_lycopersicum	Solyc01g067730	Chr01	76674781	76674846	Acyl carrier protein (AHRD V1 ***- Q9XF20_CAPCH); contains Interpro domain(s) IPR003231 Acyl carrier protein (ACP)	0	0	0	0	0	0	0	0	0	0	0	0	0	0	0	0	0	0	0	0	0	0	0	0	0	0	0	0	0	0	0	0	0	0	0	0	0	0	0	0	0	0	0	0
Solanum_lycopersicum	Solyc01g067740	Chr01	76684623	76684698	Superoxide dismutase (AHRD V1 **** B1Q475_CAPCH); contains Interpro domain(s) IPR001424 Superoxide dismutase, copper/zinc binding	0	0	0	0	0	0	0	0	0	0	0	0	0	0	0	0	0	0	0	0	0	0	0	0	0	0	0	0	0	0	0	0	0	0	0	0	0	0	0	0	0	0	0	0
Solanum_lycopersicum	Solyc01g067750	Chr01	76691552	76691560	Shikimate dehydrogenase (AHRD V1 ***- B6TSW1_MAIZE); contains Interpro domain(s) IPR001381 Dehydroquinase class I	0	0	0	0	0	0	0	0	0	0	0	0	0	0	0	0	0	0	0	0	0	0	0	0	0	0	0	0	0	0	0	0	0	0	0	0	0	0	0	0	0	0	0	0
Solanum_lycopersicum	Solyc01g067760	Chr01	76744397	76744530	Photosystem I reaction center subunit IX (AHRD V1 *-*- Q06R45_9LAMI); contains Interpro domain(s) IPR002615 Photosystem I reaction centre, subunit IX / PsaJ	0	0	0	0	0	0	0	0	0	0	0	0	0	0	0	0	0	0	0	0	0	0	0	0	0	0	0	0	0	0	0	0	0	0	0	0	0	0	0	0	0	0	0	0
Solanum_lycopersicum	Solyc01g067770	Chr01	76744834	76744904	DNAJ heat shock N-terminal domain-containing protein (AHRD V1 ***- D7LYH1_ARALY); contains Interpro domain(s) IPR015609 Molecular chaperone, heat shock protein, Hsp40, DnaJ	0	0	0	0	0	0	0	0	0	0	0	0	0	0	0	0	0	0	0	0	0	0	0	0	0	0	0	0	0	0	0	0	0	0	0	0	0	0	0	0	0	0	0	0
Solanum_lycopersicum	Solyc01g067780	Chr01	76759583	76762294	Chaperone protein dnaJ 49 (AHRD V1 *-*- DNJ49_ARATH); contains Interpro domain(s) IPR015609 Molecular chaperone, heat shock protein, Hsp40, DnaJ	0	0	0	0	0	0	0	0	0	0	0	0	0	0	0	0	0	0	0	0	0	0	0	0	0	0	0	0	0	0	0	0	0	0	0	0	0	0	0	0	0	0	0	0
Solanum_lycopersicum	Solyc01g067790	Chr01	76770187	76770191	Mediator of DNA damage checkpoint protein 1 (AHRD V1 *--- MDC1_PIG); contains Interpro domain(s) IPR001357 BRCT	0	0	0	0	0	0	0	0	0	0	0	0	0	0	0	0	0	0	0	0	0	0	0	0	0	0	0	0	0	0	0	0	0	0	0	0	0	0	0	0	0	0	0	0
Solanum_lycopersicum	Solyc01g067810	Chr01	76792278	76792314	Unknown Protein (AHRD V1)	0	0	0	0	0	0	0	0	0	0	0	0	0	0	0	0	0	0	0	0	0	0	0	0	0	0	0	0	0	0	0	0	0	0	0	0	0	0	0	0	0	0	0	0
Solanum_lycopersicum	Solyc01g067820	Chr01	76800239	76800329	Unknown Protein (AHRD V1)	0	0	0	0	0	0	0	0	0	0	0	0	0	0	0	0	0	0	0	0	0	0	0	0	0	0	0	0	0	0	0	0	0	0	0	0	0	0	0	0	0	0	0	0
Solanum_lycopersicum	Solyc01g067830	Chr01	76806721	76806728	U1 small nuclear ribonucleoprotein C protein (AHRD V1 *-*- C1MKH9_MICPS); contains Interpro domain(s) IPR013085 Zinc finger, U1-C type	0	0	0	0	0	0	0	0	0	0	0	0	0	0	0	0	0	0	0	0	0	0	0	0	0	0	0	0	0	0	0	0	0	0	0	0	0	0	0	0	0	0	0	0
Solanum_lycopersicum	Solyc01g067840	Chr01	76810473	76810889	Unknown Protein (AHRD V1)	0	0	0	0	0	0	0	0	0	0	0	0	0	0	0	0	0	0	0	0	0	0	0	0	0	0	0	0	0	0	0	0	0	0	0	0	0	0	0	0	0	0	0	0
Solanum_lycopersicum	Solyc01g067850	Chr01	76830594	76830806	Peroxidase (AHRD V1 **** Q07446_SOLLC); contains Interpro domain(s) IPR002016 Haem peroxidase, plant/fungal/bacterial	0	0	0	0	0	0	0	0	0	0	0	0	0	0	0	0	0	0	0	0	0	0	0	0	0	0	0	0	0	0	0	0	0	0	0	0	0	0	0	0	0	0	0	0
Solanum_lycopersicum	Solyc01g067860	Chr01	76839999	76840220	Peroxidase 24 (AHRD V1 **** B6SRH9_MAIZE); contains Interpro domain(s) IPR002016 Haem peroxidase, plant/fungal/bacterial	0	0	0	0	0	0	0	0	0	0	0	0	0	0	0	0	0	0	0	0	0	0	0	0	0	0	0	0	0	0	0	0	0	0	0	0	0	0	0	0	0	0	0	0
Solanum_lycopersicum	Solyc01g067870	Chr01	76860512	76860880	Peroxidase 24 (AHRD V1 **** B6SRH9_MAIZE); contains Interpro domain(s) IPR002016 Haem peroxidase, plant/fungal/bacterial	0	0	0	0	0	0	0	0	0	0	0	0	0	0	0	0	0	0	0	0	0	0	0	0	0	0	0	0	0	0	0	0	0	0	0	0	0	0	0	0	0	0	0	0
Solanum_lycopersicum	Solyc01g067880	Chr01	76862436	76862451	Peroxidase 27 (AHRD V1 **** D7LAI1_ARALY); contains Interpro domain(s) IPR000823 Plant peroxidase	0	0	0	0	0	0	0	0	0	0	0	0	0	0	0	0	0	0	0	0	0	0	0	0	0	0	0	0	0	0	0	0	0	0	0	0	0	0	0	0	0	0	0	0
[truncated: 30,927 more rows]
[truncated: 95 more columns]

## Sheet: S2_pi_Tajima'sD
Supplementary Data S2. Nucleotide diversity π and Tajima's D in a 10 kb window size using minimal filtered whole-genome sequencing data.
[truncated: 9,856 more rows]

[truncated: 9 more sheets: S3_Orthogroups, S4_Promoter_analysis, S5_Polymorphisms_GRF10_1204acc, S6_thresh_DEG_MG_red, S7_all_DEGs_MG_red, S8_GO_KEGG_MG_red, S9_DEGs_7_20_dpa, S10_GO_7_20_dpa, S11_Primers]
